# Supplementary material for: Heterotic grouping of provitamin A-enriched maize inbred lines for increased provitamin A content in hybrids
Source: BMC Genom Data. 2023 Sep 27;24:57. doi: 10.1186/s12863-023-01156-z (PMC10537512; doi:10.1186/s12863-023-01156-z)
Supplement: Supplementary file 1 — Additional file 1: Table S1. Provitamin A-based classification of 60 PVA enriched maize inbred lines into heterotic groups. [file 12863_2023_1156_MOESM1_ESM.xlsx]

## Sheet: Sheet1
Table S1 Mean provitamin A content, specific combining ability effects (SCA) and provitamin A-based grouping of 60 PVA enriched maize inbred lines using SCA effects and HSGCA.
Line	PVA (μg/g) with		SCA with		SCA-based Group	HSGCA with		HSGCA-based Group
	T1	T2	T1	T2		T1	T2
IITATZI1281	12.76	9.44	0.28	-0.28	B	-0.95	-1.51	B
IITATZI1282	11.34	7.99	0.15	-0.15	B	-2.28	-2.58	B
IITATZI1289	9.45	6.6	0.15	-0.15	B	-3.74	-4.04	B
IITATZI2038	11.71	8.47	0.27	-0.27	B	-1.31	-1.85	B
IITATZI2156	14.39	9.1	0.71	-0.71	B	-0.09	-1.51	B
IITATZI1305	13.64	10.95	0.14	-0.14	B	0.29	0.01	B
IITATZI2182	19.9	13.61	1.02*	-1.02*	B	4.06	2.02	B
IITATZI1715	21	16.97	0.14	-0.14	B	5.13	4.85	B
IITATZI1653	17.47	12.27	1.67***	-1.67***	B	5.3	1.96	B
IITATZI2046	13.04	8.43	0.17	-0.17	B	-1.01	-1.35	B
IITATZI2015	8.66	8.42	-0.8	0.8	A	-4.29	-2.69	A
IITATZI20121	16.6	11.31	0.13	-0.13	B	0.68	0.42	B
IITATZI20122	17.4	12.74	0.58	-0.58	B	2.63	1.47	B
IITATZI2006	15.32	10.84	0.81	-0.81	B	1.58	-0.04	B
IITATZI21421	14.65	10.66	0.13	-0.13	B	-0.14	-0.4	A
IITATZI21422	15.86	11.33	0.59	-0.59	B	1.76	0.58	B
IITATZI2130	14.52	11.65	0.56	-0.56	B	1.23	0.11	B
IITATZI2040	13.61	10.08	0.03	-0.03	B	-0.63	-0.69	B
IITATZI2004	11.14	10.34	-0.71	0.71	A	-2.29	-0.87	A
IITATZI20051	12.13	8.9	0	0	NC	-1.18	-1.18	NC
IITATZI20052	11.53	11.55	-0.78	0.78	A	-1.68	-0.12	A
IITATZI20053	15.09	12	-0.37	0.37	A	0.1	0.84	A
IITATZI2071	15.89	12.87	0.13	-0.13	B	1.59	1.33	B
IITATZI2116	21.39	15.65	0.78	-0.78	B	5.42	3.86	B
IITATZI2117	14.27	9.85	0.66	-0.66	B	0.01	-1.31	B
IITATZI20651	11.64	11.72	-1.53**	1.53**	A	-2.3	0.76	A
IITATZI20652	18.34	11.93	0.82	-0.82	B	2.15	0.51	B
IITATZI20661	15.96	13.45	0.3	-0.3	B	2.53	1.93	B
IITATZI20662	17.24	12.83	0	0	NC	1.63	1.63	NC
IITATZI2068	12.07	8.55	-0.03	0.03	A	-2.16	-2.1	A
IITATZI2161	14.28	11.91	-0.81	0.81	A	0.02	1.64	A
IITATZI1276	14.04	9.17	0.71	-0.71	B	0.42	-1	B
IITATZI1314	13.05	10.15	0.04	-0.04	B	-0.47	-0.55	B
IITATZI12991	15.1	12.8	-0.42	0.42	A	0.64	1.48	A
IITATZI12792	12.26	10.43	-0.29	0.29	A	-0.72	-0.14	A
IITATZI2029	12.89	9.81	-0.27	0.27	A	-1.62	-1.08	A
IITATZI2037	13.19	9.5	0.27	-0.27	B	-1.06	-1.6	B
IITATZI20281	12.82	10.49	-0.08	0.08	A	-0.83	-0.67	A
IITATZI20282	13.03	10.7	-0.51	0.51	A	-1.33	-0.31	A
IITATZI21631	12.67	10.91	-0.45	0.45	A	-0.42	0.48	A
IITATZI21632	16.7	11.38	0.79	-0.79	B	1.86	0.28	B
IITATZI2025	16.6	14.98	0.46	-0.46	B	2.2	1.28	B
IITATZI1278	16.23	13.17	-0.79	0.79	A	0.25	1.83	A
IITATZI2020	13.34	8.88	0.63	-0.63	B	-0.94	-2.2	B
IITATZI1314	13.54	10.38	-0.81	0.81	A	-0.67	0.95	A
IITATZI1304	15.14	11.7	-0.1	0.1	A	0.87	1.07	A
IITATZI1312	11.83	12.47	-1.67***	1.67***	A	-1.99	1.35	A
IITATZI2019	12.48	10.67	-0.91*	0.91*	A	-1.33	0.49	A
IITATZI12961	13.41	10.48	-0.03	0.03	A	-0.44	-0.38	A
IITATZI12962	14.25	10.4	-0.35	0.35	A	-0.57	0.13	A
IITATZI1297	13.55	12.08	-0.39	0.39	A	-0.05	0.73	A
IITATZI13021	13.91	11.15	-0.32	0.32	A	-0.57	0.07	A
IITATZI13022	13.17	10.76	-0.18	0.18	A	-0.19	0.17	A
IITATZI13101	15.13	11.72	-0.26	0.26	A	0.34	0.86	A
IITATZI13102	14.6	12.23	0.07	-0.07	B	0.79	0.65	B
IITATZI2024	15.33	9.7	0.47	-0.47	B	0.31	-0.63	B
IITATZI20261	11.97	9.06	-0.32	0.32	A	-2.52	-1.88	A
IITATZI20262	10.56	9.48	-0.57	0.57	A	-2.49	-1.35	A
IITATZI20263	12.13	8.96	0.05	-0.05	B	-1.68	-1.78	B
IITATZI2032	14.52	11.12	0.01	-0.01	B	0.17	0.15	B
T1	.	9.55
T2	9.55	.
Mean	12.7	10.2
LSD	3.78	3.78
Standard Errorb	0.2	0.1	0.46	0.46
*, **,***,†Corresponding GCA values significant at P < 0.05, P < 0.01, P < 0.001 , and P < 0.0001 respectively
a T1 = High Provitamin A tester; T2 = Low PVA tester;
b Standard error for tester GCA is 0.30 ug/g
NC Not classified
