# Supplementary material for: Heterotic grouping of provitamin A-enriched maize inbred lines for increased provitamin A content in hybrids
Source: BMC Genom Data. 2023 Sep 27;24:57. doi: 10.1186/s12863-023-01156-z (PMC10537512; doi:10.1186/s12863-023-01156-z)
Supplement: Supplementary file 2 — Additional file 2: Table S2. Yield-based classification of 60 PVA enriched maize inbred lines into heterotic groups. [file 12863_2023_1156_MOESM2_ESM.xlsx]

## Sheet: Sheet1
Table S2 Mean grain yields, specific combining ability effects (SCA), yield-based classification of 60 PVA enriched maize inbred lines into hetrotic groups using SCA and HSGCA
Line	Grain yield (kg/ha) with		SCA with		SCA-based Group	HSGCA with		HSGCA-based Group
	T1	T2	T1	T2		T1	T2
IITATZI1281	6394.15	6175.7	216.94	-217.51	B	306.25	-128.2	B
IITATZI1282	6178.37	6943.4	-274.8	274.23	A	90.47	639.5	A
IITATZI1289	5917.59	5324.22	404.4	-404.96	B	-170.32	-979.68	B
IITATZI2038	4844.09	6760.91	-850.69	850.13	A	-1243.81	457.01	A
IITATZI2156	7544.85	6040.84	859.72	-860.29	B	1456.94	-263.07	B
IITATZI1305	5682.75	6532.59	-317.2	316.64	A	-405.15	228.69	A
IITATZI2182	4378.31	7274.9	-1340.57	1340.01	A	-1709.59	970.99	A
IITATZI1715	4824.61	7257.44	-1108.7	1108.13	A	-1263.3	953.53	A
IITATZI1653	3994.73	5875.97	-832.9	832.34	A	-2093.17	-427.93	A
IITATZI2046	7314.95	6514.86	507.76	-508.32	B	1227.04	210.96	B
IITATZI2015	6270.15	7121.44	-317.93	317.36	A	182.24	817.53	A
IITATZI20121	6575.99	6706.8	42.31	-42.87	NC	488.09	402.91	B
IITATZI20122	6107.46	6165.91	78.49	-79.06	NC	19.56	-137.99	B
IITATZI2006	5265.46	4741.56	369.67	-370.23	B	-822.44	-1562.34	B
IITATZI21421	6187.99	6357.98	22.72	-23.29	NC	100.08	54.07	B
IITATZI21422	6127.52	6428.23	-42.64	42.08	NC	39.61	124.33	A
IITATZI2130	6259.34	6754.8	-140.01	139.45	A	171.44	450.9	B
IITATZI2040	4976.23	6944.01	-844.43	907.35	A	-1111.67	640.11	A
IITATZI2004	5271.99	6841.26	-676.92	676.35	A	-815.91	537.36	A
IITATZI20051	4485.13	5762.81	-531.12	530.56	A	-1602.77	-541.09	A
IITATZI20052	5820.79	6935.57	-449.67	449.11	A	-267.11	631.67	A
IITATZI20053	5860.36	6168.9	-46.55	45.99	NC	-227.54	-135	A
IITATZI2071	5087.54	7094.27	-895.65	895.09	A	-1000.36	790.38	A
IITATZI2116	4486.61	5944.72	-621.33	620.77	A	-1601.29	-359.19	A
IITATZI2117	5361.03	6462.53	-443.03	442.47	A	-726.87	158.63	A
IITATZI20651	6202.82	6766.17	-173.96	173.4	A	114.91	462.27	A
IITATZI20652	5694.64	6757.61	-423.77	423.21	A	-393.27	453.71	A
IITATZI20661	4819.77	5705.21	-335	334.44	A	-1268.13	-598.69	A
IITATZI20662	5468.32	6627.89	-472.07	471.51	A	-619.59	323.99	A
IITATZI2068	5567.43	6798.13	-507.63	507.07	A	-520.48	494.22	A
IITATZI2161	7305.45	7443.2	38.84	-39.41	NC	1217.54	1139.29	B
IITATZI1276	6794.29	6687.55	161.09	-161.65	B	706.39	383.65	B
IITATZI1314	6439.85	6238.67	208.31	-208.87	B	351.95	-65.23	B
IITATZI12991	6593.02	5555.92	626.27	-626.83	B	505.12	-747.98	B
IITATZI12792	6303.28	6725.28	-103.28	102.72	A	215.38	421.38	A
IITATZI2029	5980.35	5653.06	271.36	-271.93	B	-107.55	-650.84	B
IITATZI2037	6618.97	7618.21	-391.9	391.34	A	531.07	1314.31	A
IITATZI20281	7620.08	6746.29	544.61	-545.18	B	1532.18	442.39	B
IITATZI20282	6798.39	6894.07	59.88	-60.44	NC	710.49	590.17	B
IITATZI21631	5822.16	5706.2	163.83	-168.13	B	-265.74	-597.7	B
IITATZI21632	5611.61	5895.26	-34.11	33.54	NC	-476.3	-408.65	A
IITATZI2025	7256.04	5251.97	1109.75	-1110.31	B	1168.13	-1051.93	B
IITATZI1278	6613.89	7153.18	-161.93	161.37	A	525.98	849.28	A
IITATZI2020	6059.18	6157.38	58.62	-59.18	NC	-28.72	-146.52	B
IITATZI1314	6918.43	7143.52	-4.83	4.26	NC	830.52	839.61	A
IITATZI1304	6677.18	6100.59	396.02	-396.58	B	589.28	-203.32	B
IITATZI1312	5034.38	5568.74	-159.47	158.9	A	-1053.53	-735.16	A
IITATZI2019	5944.87	6289.75	-64.73	64.16	NC	-143.04	-14.15	A
IITATZI12961	6831.07	6808.53	118.98	-119.55	B	743.16	504.63	B
IITATZI12962	6144.7	6212.63	73.75	-74.32	NC	56.79	-91.28	B
IITATZI1297	6720.18	4478.22	1112.73	-1345.22	B	632.28	-1825.67	B
IITATZI13021	6517.81	5841.77	445.74	-446.3	B	429.91	-462.13	B
IITATZI13022	7652.32	6493.94	686.91	-687.47	B	1564.42	190.04	B
IITATZI13101	6901.21	4975.09	1070.78	-1071.34	B	813.3	-1328.82	B
IITATZI13102	6168.25	5457.37	463.16	-463.72	B	80.35	-846.53	B
IITATZI2024	6722.6	5550.58	693.73	-694.29	B	634.7	-753.32	B
IITATZI20261	6399.78	5702.39	456.41	-456.98	B	311.88	-601.51	B
IITATZI20262	6183.77	5512.42	443.39	-443.95	B	95.86	-791.48	B
IITATZI20263	5764.07	5546.57	216.47	-217.03	B	-323.83	-757.33	B
IITATZI2032	7906.1	6699.46	711.04	-711.6	B	1818.2	395.56	B
T1a		6085.13
T2a	6085.13
Mean	6087.9	6303.9
LSD	942	942
Standard Error b	471.268	546.39	207.456	207.456
*, **,***,†Corresponding GCA values significant at P < 0.05, P < 0.01, P < 0.001 , and P < 0.0001 respectively
a T1 = High Provitamin A tester; T2 = Low PVA tester;
b Standard error for tester GCA is 77 kg/ha
NC Not classified
