# Supplementary material for: Heterotic grouping of provitamin A-enriched maize inbred lines for increased provitamin A content in hybrids
Source: BMC Genom Data. 2023 Sep 27;24:57. doi: 10.1186/s12863-023-01156-z (PMC10537512; doi:10.1186/s12863-023-01156-z)
Supplement: Supplementary file 3 — Additional file 3: Table S3. Provitamin A and yield-based separation of the lines into heterotic groups coupled with marker-based grouping of the PVA enriched maize inbred lines into clusters. [file 12863_2023_1156_MOESM3_ESM.xlsx]

## Sheet: Sheet1
Table S3 Mean provitamin A content, specific combining ability effects (SCA) and provitamin A-based grouping of 60 PVA enriched maize inbred lines using SCA effects and HSGCA.
Inbred line	PVA (μg/g) with		SCA with		SCA-Group	HSGCA with		HSGCA-Group	Grain yield (kg/ha) with		SCA with		SCA-Group	HSGCA with		HSGCA-Group	Ward Cluster	Genetic Structure	Lines PVA
	T1	T2	T1	T2		T1	T2		T1	T2	T1	T2		T1	T2				µg/g
IITATZI2004	11.14	10.34	-0.71	0.71	A	-2.29	-0.87	A	5271.99	6841.26	-676.92	676.35	A	-815.91	537.36	A	1	1	22.915
IITATZI20052	11.53	11.55	-0.78	0.78	A	-1.68	-0.12	A	5820.79	6935.57	-449.67	449.11	A	-267.11	631.67	A	1	1	28.415
IITATZI20053	15.09	12	-0.37	0.37	A	0.1	0.84	A	5860.36	6168.9	-46.55	45.99	NC	-227.54	-135	A	1	1	30.485
IITATZI20651	11.64	11.72	-1.53**	1.53**	A	-2.3	0.76	A	6202.82	6766.17	-173.96	173.4	A	114.91	462.27	A	1	1	36.185
IITATZI2040	13.61	10.08	0.03	-0.03	B	-0.63	-0.69	B	4976.23	6944.01	-844.43	907.35	A	-1111.67	640.11	A	1	1	13.07
IITATZI2038	11.71	8.47	0.27	-0.27	B	-1.31	-1.85	B	4844.09	6760.91	-850.69	850.13	A	-1243.81	457.01	A	1	1	20.195
IITATZI20661	15.96	13.45	0.3	-0.3	B	2.53	1.93	B	4819.77	5705.21	-335	334.44	A	-1268.13	-598.69	A	1	1	31.05
IITATZI20652	18.34	11.93	0.82	-0.82	B	2.15	0.51	B	5694.64	6757.61	-423.77	423.21	A	-393.27	453.71	A	1	1	36.53
IITATZI2182	19.9	13.61	1.02*	-1.02*	B	4.06	2.02	B	4378.31	7274.9	-1340.57	1340.01	A	-1709.59	970.99	A	1	1	37.005
IITATZI2116	21.39	15.65	0.78	-0.78	B	5.42	3.86	B	4486.61	5944.72	-621.33	620.77	A	-1601.29	-359.19	A	1	1	37.645
IITATZI2117	14.27	9.85	0.66	-0.66	B	0.01	-1.31	B	5361.03	6462.53	-443.03	442.47	A	-726.87	158.63	A	1	1	38.485
IITATZI2071	15.89	12.87	0.13	-0.13	B	1.59	1.33	B	5087.54	7094.27	-895.65	895.09	A	-1000.36	790.38	A	1	1	43.335
IITATZI1715	21	16.97	0.14	-0.14	B	5.13	4.85	B	4824.61	7257.44	-1108.7	1108.13	A	-1263.3	953.53	A	1	1	45.8
IITATZI1653	17.47	12.27	1.67***	-1.67***	B	5.3	1.96	B	3994.73	5875.97	-832.9	832.34	A	-2093.17	-427.93	A	1	1	51.65
IITATZI20051	12.13	8.9	0	0	NC	-1.18	-1.18	NC	4485.13	5762.81	-531.12	530.56	A	-1602.77	-541.09	A	1	1	27.045
IITATZI20662	17.24	12.83	0	0	NC	1.63	1.63	NC	5468.32	6627.89	-472.07	471.51	A	-619.59	323.99	A	1	1	43.365
IITATZI20121	16.6	11.31	0.13	-0.13	B	0.68	0.42	B	6575.99	6706.8	42.31	-42.87	NC	488.09	402.91	B	1	Mixed	22.325
IITATZI20122	17.4	12.74	0.58	-0.58	B	2.63	1.47	B	6107.46	6165.91	78.49	-79.06	NC	19.56	-137.99	B	1	Mixed	27.295
IITATZI2006	15.32	10.84	0.81	-0.81	B	1.58	-0.04	B	5265.46	4741.56	369.67	-370.23	B	-822.44	-1562.34	B	1	1	31.36
IITATZI1278	16.23	13.17	-0.79	0.79	A	0.25	1.83	A	6613.89	7153.18	-161.93	161.37	A	525.98	849.28	A	2	2	13.385
IITATZI2019	12.48	10.67	-0.91*	0.91*	A	-1.33	0.49	A	5944.87	6289.75	-64.73	64.16	NC	-143.04	-14.15	A	2	2	14.57
IITATZI1279	12.26	10.43	-0.29	0.29	A	-0.72	-0.14	A	6303.28	6725.28	-103.28	102.72	A	215.38	421.38	A	2	2	24.43
IITATZI1282	11.34	7.99	0.15	-0.15	B	-2.28	-2.58	B	6178.37	6943.4	-274.8	274.23	A	90.47	639.5	A	2	2	17.48
IITATZI21632	16.7	11.38	0.79	-0.79	B	1.86	0.28	B	5611.61	5895.26	-34.11	33.54	NC	-476.3	-408.65	A	2	2	27.955
IITATZI2037	13.19	9.5	0.27	-0.27	B	-1.06	-1.6	B	6618.97	7618.21	-391.9	391.34	A	531.07	1314.31	A	2	Mixed	28.99
IITATZI21631	12.67	10.91	-0.45	0.45	A	-0.42	0.48	A	5822.16	5706.2	163.83	-168.13	B	-265.74	-597.7	B	2	2	27.765
IITATZI2161	14.28	11.91	-0.81	0.81	A	0.02	1.64	A	7305.45	7443.2	38.84	-39.41	NC	1217.54	1139.29	B	2	Mixed	30.855
IITATZI1289	9.45	6.6	0.15	-0.15	B	-3.74	-4.04	B	5917.59	5324.22	404.4	-404.96	B	-170.32	-979.68	B	2	Mixed	7.825
IITATZI2020	13.34	8.88	0.63	-0.63	B	-0.94	-2.2	B	6059.18	6157.38	58.62	-59.18	NC	-28.72	-146.52	B	2	3	8.74
IITATZI1276	14.04	9.17	0.71	-0.71	B	0.42	-1	B	6794.29	6687.55	161.09	-161.65	B	706.39	383.65	B	2	Mixed	14.095
IITATZI1281	12.76	9.44	0.28	-0.28	B	-0.95	-1.51	B	6394.15	6175.7	216.94	-217.51	B	306.25	-128.2	B	2	2	15.105
IITATZI2046	13.04	8.43	0.17	-0.17	B	-1.01	-1.35	B	7314.95	6514.86	507.76	-508.32	B	1227.04	210.96	B	2	Mixed	19.225
IITATZI2068	12.07	8.55	-0.03	0.03	A	-2.16	-2.1	A	5567.43	6798.13	-507.63	507.07	A	-520.48	494.22	A	3	1	5.39
IITATZI2029	12.89	9.81	-0.27	0.27	A	-1.62	-1.08	A	5980.35	5653.06	271.36	-271.93	B	-107.55	-650.84	B	3	3	11.3
IITATZI20261	11.97	9.06	-0.32	0.32	A	-2.52	-1.88	A	6399.78	5702.39	456.41	-456.98	B	311.88	-601.51	B	3	3	11.48
IITATZI20262	10.56	9.48	-0.57	0.57	A	-2.49	-1.35	A	6183.77	5512.42	443.39	-443.95	B	95.86	-791.48	B	3	3	12.18
IITATZI20263	12.13	8.96	0.05	-0.05	B	-1.68	-1.78	B	5764.07	5546.57	216.47	-217.03	B	-323.83	-757.33	B	3	3	12.84
IITATZI20281	12.82	10.49	-0.08	0.08	A	-0.83	-0.67	A	7620.08	6746.29	544.61	-545.18	B	1532.18	442.39	B	3	3	14.565
IITATZI13141	13.54	10.38	-0.81	0.81	A	-0.67	0.95	A	6918.43	7143.52	-4.83	4.26	NC	830.52	839.61	A	3	3	15.525
IITATZI20282	13.03	10.7	-0.51	0.51	A	-1.33	-0.31	A	6798.39	6894.07	59.88	-60.44	NC	710.49	590.17	B	3	3	15.57
IITATZI2024	15.33	9.7	0.47	-0.47	B	0.31	-0.63	B	6722.6	5550.58	693.73	-694.29	B	634.7	-753.32	B	3	3	17.705
IITATZI2032	14.52	11.12	0.01	-0.01	B	0.17	0.15	B	7906.1	6699.46	711.04	-711.6	B	1818.2	395.56	B	3	3	18.19
IITATZI1304	15.14	11.7	-0.1	0.1	A	0.87	1.07	A	6677.18	6100.59	396.02	-396.58	B	589.28	-203.32	B	3	3	18.7
IITATZI13021	13.91	11.15	-0.32	0.32	A	-0.57	0.07	A	6517.81	5841.77	445.74	-446.3	B	429.91	-462.13	B	3	3	18.97
IITATZI13022	13.17	10.76	-0.18	0.18	A	-0.19	0.17	A	7652.32	6493.94	686.91	-687.47	B	1564.42	190.04	B	3	3	19.46
IITATZI2025	16.6	14.98	0.46	-0.46	B	2.2	1.28	B	7256.04	5251.97	1109.75	-1110.31	B	1168.13	-1051.93	B	3	3	20.67
IITATZI2015	8.66	8.42	-0.8	0.8	A	-4.29	-2.69	A	6270.15	7121.44	-317.93	317.36	A	182.24	817.53	A	3	3	20.745
IITATZI12961	13.41	10.48	-0.03	0.03	A	-0.44	-0.38	A	6831.07	6808.53	118.98	-119.55	B	743.16	504.63	B	3	3	21.705
IITATZI12991	15.1	12.8	-0.42	0.42	A	0.64	1.48	A	6593.02	5555.92	626.27	-626.83	B	505.12	-747.98	B	3	3	22.22
IITATZI12962	14.25	10.4	-0.35	0.35	A	-0.57	0.13	A	6144.7	6212.63	73.75	-74.32	NC	56.79	-91.28	B	3	3	22.35
IITATZI1312	11.83	12.47	-1.67***	1.67***	A	-1.99	1.35	A	5034.38	5568.74	-159.47	158.9	A	-1053.53	-735.16	A	3	3	22.405
IITATZI1297	13.55	12.08	-0.39	0.39	A	-0.05	0.73	A	6720.18	4478.22	1112.73	-1345.22	B	632.28	-1825.67	B	3	3	22.51
IITATZI13142	13.05	10.15	0.04	-0.04	B	-0.47	-0.55	B	6439.85	6238.67	208.31	-208.87	B	351.95	-65.23	B	3	3	25.65
IITATZI2130	14.52	11.65	0.56	-0.56	B	1.23	0.11	B	6259.34	6754.8	-140.01	139.45	A	171.44	450.9	B	3	Mixed	26.845
IITATZI2156	14.39	9.1	0.71	-0.71	B	-0.09	-1.51	B	7544.85	6040.84	859.72	-860.29	B	1456.94	-263.07	B	3	3	28.72
IITATZI13101	15.13	11.72	-0.26	0.26	A	0.34	0.86	A	6901.21	4975.09	1070.78	-1071.34	B	813.3	-1328.82	B	3	3	29.325
IITATZI1305	13.64	10.95	0.14	-0.14	B	0.29	0.01	B	5682.75	6532.59	-317.2	316.64	A	-405.15	228.69	A	3	3	29.915
IITATZI21422	15.86	11.33	0.59	-0.59	B	1.76	0.58	B	6127.52	6428.23	-42.64	42.08	NC	39.61	124.33	A	3	Mixed	32.125
IITATZI13102	14.6	12.23	0.07	-0.07	B	0.79	0.65	B	6168.25	5457.37	463.16	-463.72	B	80.35	-846.53	B	3	3	35.075
IITATZI21421	14.65	10.66	0.13	-0.13	B	-0.14	-0.4	A	6187.99	6357.98	22.72	-23.29	NC	100.08	54.07	B	3	Mixed	35.695
	13.5829	10.76							6531.06	6088.06									25.0297
T1	.	9.55								6085.13							1	1	14.42
T2	9.55	.							6085.13								2	Mixed
Mean	12.7	10.2							6087.9	6303.9
LSD	3.78	3.78							942	942
Standard Errorb	0.2	0.1	0.46	0.46					471.268	546.39	207.456	207.456
*, **,***,†Corresponding GCA values significant at P < 0.05, P < 0.01, P < 0.001 , and P < 0.0001 respectively
aT1 = High Provitamin A tester; T2 = Low PVA tester;
bStandard error for tester GCA is 0.30 ug/g
