# Supplementary material for: Heterotic grouping of provitamin A-enriched maize inbred lines for increased provitamin A content in hybrids
Source: BMC Genom Data. 2023 Sep 27;24:57. doi: 10.1186/s12863-023-01156-z (PMC10537512; doi:10.1186/s12863-023-01156-z)
Supplement: Supplementary file 6 — Additional file 6: table S5. Genotypic data for maize Provitamin A inbred lines for diversity assessment and heterotic grouping. [file 12863_2023_1156_MOESM6_ESM.xlsx]

## Sheet: Sheet1
Table S5 Genotypic data for maize Provitamin A inbred lines for diversity assessment and heterotic grouping
##fileformat=VCFv4.2
##FILTER=<ID=PASS,Description="All filters passed">
##fileDate=20230308
##reference=Zm-B73-REFERENCE-GRAMENE-4.0
##source=PLINKv1.90
#CHROM	POS	ID	REF	ALT	QUAL	FILTER	INFO	FORMAT	Tester1	Tester2	IITATZI1281	IITATZI1282	IITATZI1289	IITATZI2038	IITATZI2156	IITATZI1305	IITATZI2182	IITATZI1715	IITATZI1653	IITATZI2046	IITATZI2015	IITATZI2012-1	IITATZI2012-2	IITATZI2006	IITATZI2142-1	IITATZI2142-2	IITATZI2130	IITATZI2040	IITATZI2004	IITATZI2005-1	IITATZI2005-2	IITATZI2005-3	IITATZI2071	IITATZI2116	IITATZI2117	IITATZI2065-1	IITATZI2065-2	IITATZI2066-1	IITATZI2066-2	IITATZI2068	IITATZI2161	IITATZI1276	IITATZI1314-1	IITATZI1299	IITATZI1279	IITATZI2029	IITATZI2037	IITATZI2028-1	IITATZI2028-2
1	117659853	ZmDArTAG000003	T	C	.	.	.	GT	TC	TT	TT	TT	TT	CC	TT	CC	CC	CC	CC	TT	CC	CC	CC	CC	CC	CC	TT	CC	CC	CC	CC	CC	TT	CC	CC	TT	CC	TC	TT	CC	CC	TT	NN	TT	TT	TT	CC	NN	NN
1	160031166	ZmDArTAG000007	A	G	.	.	.	GT	AG	NN	GG	GG	GG	AA	AA	AA	AA	AA	AA	NN	GG	GG	AA	AA	AA	AA	AA	AA	AA	AA	AA	AA	AA	AA	AA	GG	AA	AG	GG	AA	GG	NN	AA	AA	GG	AA	GG	AA	AA
1	190289865	ZmDArTAG000008	C	T	.	.	.	GT	CC	TT	CC	TT	CC	TT	TT	CC	CC	CC	CC	TT	TT	CC	CC	CC	CT	CC	TT	CC	CC	CC	CC	CC	CC	CC	CC	CC	CC	CC	CC	CT	CC	CC	CC	TT	CC	CT	TT	TT	TT
1	201870789	ZmDArTAG000010	T	A	.	.	.	GT	TA	TT	AA	AA	AA	TT	TT	TT	TT	TT	TT	TT	TA	TT	TT	TT	TT	TT	TT	TT	TT	TT	TT	TT	TT	TT	TT	TT	TT	TT	TT	TT	TT	TT	TT	TT	AA	TT	AA	TT	TT
1	209167418	ZmDArTAG000011	A	G	.	.	.	GT	AG	AA	AA	AA	GG	AA	GG	AA	AA	AA	AA	AA	GG	AA	AA	AA	AA	AA	GG	AA	AA	AA	AA	AA	AA	AA	AA	AA	AA	AA	AG	AG	GG	GG	AA	GG	AA	GG	AA	GG	GG
1	214051620	ZmDArTAG000012	G	A	.	.	.	GT	GA	GG	GG	GG	AA	GG	GG	GG	GG	GG	GG	GG	GG	GG	GG	GG	GG	GG	GG	GG	GG	GG	GG	GG	GG	GG	GG	GG	GG	GG	GG	GG	AA	GG	GG	GG	GG	GG	GG	GG	GG
1	218086828	ZmDArTAG000013	G	A	.	.	.	GT	GA	AA	GG	AA	AA	AA	GG	GG	GG	GG	GG	AA	GG	GG	GG	GG	GG	GG	GG	GG	AA	AA	AA	AA	GG	GG	GG	GG	GG	GG	GG	GG	AA	GG	GG	GG	AA	GG	AA	GG	GG
1	230961469	ZmDArTAG000014	C	T	.	.	.	GT	CC	TT	TT	CC	CC	CC	CC	TT	CC	CC	CC	CC	CC	CC	CC	CC	CC	CC	CC	CC	CC	CC	CC	CC	CC	CC	CC	CC	CC	CC	CC	CC	CC	CC	CC	TT	TT	CT	CC	TT	TT
1	235325621	ZmDArTAG000015	G	A	.	.	.	GT	AA	AA	GA	AA	AA	GG	GG	AA	AA	AA	AA	AA	GG	AA	AA	AA	AA	AA	GG	AA	GG	GG	GG	GG	AA	GA	AA	AA	AA	AA	GA	GG	GG	AA	GG	AA	GG	GA	GG	AA	AA
1	240470381	ZmDArTAG000016	A	C	.	.	.	GT	AA	CC	AA	AA	AA	CC	AA	CC	AA	AA	AA	AA	AC	AA	AA	AA	AA	AA	AC	AA	CC	CC	CC	CC	AA	AA	AA	AA	AA	AA	AA	AC	CC	CC	CC	CC	CC	AC	CC	CC	CC
1	244273769	ZmDArTAG000017	T	C	.	.	.	GT	CC	TT	CC	CC	TT	CC	TT	TT	CC	CC	CC	CC	TT	CC	CC	CC	CC	CC	TT	CC	TT	TT	TT	TT	CC	TC	CC	CC	CC	CC	TC	TT	TT	TT	CC	TT	CC	TT	TT	TT	TT
1	257002458	ZmDArTAG000018	A	G	.	.	.	GT	AA	AA	AA	AA	AA	AA	AA	AA	AA	AA	AA	AA	AA	AA	AA	AA	AA	AA	AA	AA	AA	AA	AA	AA	AA	AA	AA	AA	AA	AA	AG	AA	AA	AA	AA	AA	AA	AG	GG	GG	GG
1	258041415	ZmDArTAG000019	T	A	.	.	.	GT	TT	TA	TT	TT	TT	TT	TA	TT	TT	TT	TT	TT	TT	TT	TT	TT	TT	TT	TT	TT	TT	TT	TT	TT	TT	TT	TT	TT	TT	TT	TT	TT	TT	TT	TT	AA	AA	TA	AA	AA	AA
1	280599342	ZmDArTAG000021	G	T	.	.	.	GT	GG	GG	GG	GG	GG	GG	GG	GG	GG	GG	GG	TT	GG	GG	GG	GG	GG	GG	GG	GG	TT	TT	TT	TT	GG	GT	GG	GG	GG	GG	GG	GT	TT	GG	GG	TT	GG	TT	GG	GG	GG
1	281613759	ZmDArTAG000022	A	C	.	.	.	GT	AA	CC	CC	CC	CC	AA	CC	AA	AA	AA	AA	AA	CC	AA	AA	AA	CC	AC	CC	AA	AA	AA	AA	AA	AA	AC	AA	AA	AA	AA	AA	AA	AA	CC	AA	CC	CC	CC	CC	CC	CC
1	283565504	ZmDArTAG000023	T	C	.	.	.	GT	TT	TT	TT	TT	TT	TT	CC	TT	TT	TT	TT	TT	CC	TT	TT	TT	CC	TC	TT	TT	TT	TT	TT	TT	TT	TC	TT	TT	TT	TT	TC	TT	TT	CC	TT	CC	TT	TT	TT	CC	CC
1	285938318	ZmDArTAG000024	T	C	.	.	.	GT	TT	TT	TT	TT	TT	TT	TC	TT	TT	TT	TT	CC	TC	TT	TT	TT	CC	TC	TT	TT	TT	TT	TT	TT	TT	TC	TT	TT	TT	TT	TT	TT	CC	TC	TT	CC	TT	TC	CC	TC	TC
1	292995918	ZmDArTAG000026	C	G	.	.	.	GT	GG	GG	CG	GG	GG	GG	CC	GG	GG	GG	GG	GG	CC	GG	GG	GG	GG	GG	CC	GG	GG	GG	GG	GG	CC	CG	GG	CC	CG	CC	CG	CC	GG	CC	GG	GG	CC	CG	CC	CC	CC
1	293830287	ZmDArTAG000027	G	A	.	.	.	GT	AA	AA	GA	AA	AA	AA	GA	AA	AA	AA	AA	GG	GG	AA	AA	AA	AA	AA	GG	AA	AA	GG	GG	GG	AA	AA	AA	AA	AA	AA	AA	GG	GG	GG	GG	AA	GG	GA	GG	GG	GG
1	294667863	ZmDArTAG000028	T	C	.	.	.	GT	TT	CC	TT	TT	TT	TT	TC	TT	TT	TT	TT	CC	TT	TT	TT	TT	CC	TC	TT	TT	TT	TT	TT	TT	TT	TC	TT	TT	TT	TT	TC	TT	TT	TT	TT	CC	TT	TC	TT	TT	TT
1	305585299	ZmDArTAG000033	G	C	.	.	.	GT	CC	CC	CC	GG	GC	GG	CC	CC	CC	CC	CC	CC	CC	GC	CC	GG	CC	CC	CC	CC	GG	GC	CC	CC	CC	GC	CC	CC	CC	CC	CC	CC	CC	CC	CC	GG	GG	GC	CC	GG	GG
1	37679932	ZmDArTAG000034	C	G	.	.	.	GT	CC	CC	CC	CC	CC	CC	CC	CC	CC	CC	CC	GG	CC	CC	CC	CC	CC	CC	CC	CC	CC	CC	CC	CC	CC	CC	CC	CC	CC	CC	CG	CC	CC	CC	CC	CC	CC	CC	CC	CC	CC
1	40109622	ZmDArTAG000035	T	C	.	.	.	GT	TT	TT	TT	TT	TT	TT	TT	TT	TT	TT	TT	TT	TT	TT	TT	TT	TT	TT	TT	TT	TT	TC	TC	TC	TT	TT	TT	TT	TT	TT	TC	TC	TT	CC	TT	TT	TT	TT	TT	TT	TT
1	45868410	ZmDArTAG000037	G	T	.	.	.	GT	TT	GG	GG	GG	GT	TT	GG	TT	TT	TT	TT	TT	GG	GG	GT	TT	GT	TT	GG	TT	TT	TT	TT	TT	GG	GG	GG	GG	GG	GT	GG	GT	GG	GG	GG	GG	GG	GG	TT	GG	GG
1	49995454	ZmDArTAG000038	T	C	.	.	.	GT	TC	TT	TT	TT	TT	TC	TT	CC	CC	CC	CC	TT	TT	TC	TC	CC	CC	CC	TT	CC	CC	TT	TC	TC	TT	TT	TT	TT	TT	TT	TC	TC	TT	TT	TT	TT	TT	TT	TT	TT	TT
1	59412761	ZmDArTAG000040	T	G	.	.	.	GT	TG	TT	GG	GG	GG	TT	TT	TT	TT	TT	TT	TT	TT	TT	TT	TT	TT	TT	TG	TT	TT	TG	TG	TT	GG	GG	TT	GG	TT	TG	TG	TT	GG	GG	TT	TT	GG	TT	GG	GG	GG
1	63984824	ZmDArTAG000042	G	A	.	.	.	GT	GA	AA	GG	GG	GG	AA	GA	AA	AA	AA	AA	GG	GG	AA	AA	AA	AA	AA	GG	AA	AA	GA	GA	AA	GG	GG	AA	GG	AA	GA	GG	GA	GG	GG	GG	GG	GG	GG	AA	GG	GG
1	68089415	ZmDArTAG000043	C	T	.	.	.	GT	TT	TT	TT	TT	TT	TT	TT	TT	TT	TT	TT	CC	CC	TT	TT	TT	TT	TT	TT	TT	TT	TT	TT	TT	TT	TT	TT	TT	TT	TT	TT	TT	TT	CC	TT	TT	TT	CT	CC	CC	CC
1	7177993	ZmDArTAG000044	C	T	.	.	.	GT	CC	TT	CT	CC	TT	TT	CC	TT	TT	TT	TT	CC	CC	TT	TT	TT	TT	TT	CT	TT	TT	TT	TT	TT	TT	TT	TT	TT	TT	TT	CT	TT	CC	CC	TT	CC	TT	CC	CC	CC	CC
1	81358774	ZmDArTAG000045	C	T	.	.	.	GT	TT	CC	TT	TT	TT	TT	TT	TT	TT	TT	TT	CC	TT	TT	TT	TT	TT	TT	CT	TT	TT	TT	TT	TT	CC	CT	TT	CC	TT	CT	CC	TT	TT	CC	TT	TT	TT	CT	CC	CC	CC
1	95965609	ZmDArTAG000046	T	G	.	.	.	GT	GG	GG	GG	GG	GG	GG	TG	GG	GG	GG	GG	TT	GG	GG	GG	GG	TG	GG	TT	GG	GG	TG	TG	GG	TT	TG	GG	TT	GG	TG	TG	GG	GG	TT	TT	TT	GG	TT	GG	TT	TT
1	101471379	ZmDArTAG000047	G	C	.	.	.	GT	CC	CC	CC	CC	CC	CC	CC	CC	CC	CC	CC	GG	GG	GC	CC	CC	CC	CC	CC	CC	CC	CC	CC	CC	NN	CC	CC	CC	CC	CC	CC	CC	GG	GG	CC	CC	CC	GC	CC	CC	CC
2	10465535	ZmDArTAG000048	A	C	.	.	.	GT	AC	CC	AA	AA	AA	CC	AA	CC	CC	AA	AA	AA	AA	AC	AA	AA	NN	NN	AA	CC	AA	AA	AA	AA	AA	AA	CC	AA	AA	AA	AC	AA	AA	AA	AA	AA	AA	AA	AA	AA	AA
2	114364440	ZmDArTAG000049	T	C	.	.	.	GT	TC	CC	TT	TT	TT	CC	TT	CC	CC	CC	CC	TT	TT	CC	CC	CC	CC	CC	TT	CC	CC	CC	CC	TT	CC	CC	CC	CC	CC	TC	TT	TC	CC	TT	TT	CC	TT	TT	TT	CC	CC
2	115912115	ZmDArTAG000050	A	G	.	.	.	GT	AA	AA	AA	AA	AA	AA	AA	AA	AA	GG	AA	AA	AA	AA	AA	GG	AA	AG	AA	NN	GG	GG	GG	AA	GG	AA	GG	GG	GG	AG	AA	AG	AA	AA	AA	AA	AA	AA	AA	AA	AA
2	141960061	ZmDArTAG000052	G	A	.	.	.	GT	GG	GG	GG	GG	GG	GG	GG	GG	GG	GG	GG	GG	GG	GG	GG	GG	GG	GG	GG	GG	NN	GG	GG	GG	GG	GG	GG	GG	GG	GG	GG	GG	GG	GG	GG	GG	GG	GA	GG	AA	AA
2	152286834	ZmDArTAG000054	G	A	.	.	.	GT	GA	AA	AA	AA	AA	GA	GG	AA	AA	GG	AA	GG	AA	GG	GG	GG	GA	GG	AA	AA	GG	GG	GG	GG	GG	AA	GG	GG	GG	GG	GA	GA	GG	GG	AA	AA	AA	GG	GG	GG	GG
2	155223347	ZmDArTAG000055	A	T	.	.	.	GT	AA	AA	AA	AA	AA	AA	AA	AA	AA	AA	AA	AA	AA	TT	TT	AA	AT	AA	AT	AA	AA	AA	AA	AA	AA	AA	AA	AA	AA	AA	AA	AT	AA	AA	TT	AA	AA	AA	AA	AA	AA
2	161573828	ZmDArTAG000056	C	T	.	.	.	GT	CT	CC	CC	CC	CC	CT	CT	TT	CC	TT	CC	CC	CC	TT	TT	TT	CT	CC	TT	CC	TT	TT	TT	TT	TT	CC	TT	TT	TT	TT	TT	TT	CC	CC	TT	TT	CC	CC	CC	TT	TT
2	165396452	ZmDArTAG000057	T	C	.	.	.	GT	TT	TT	TT	TT	TT	TT	TT	TT	TT	TT	TT	TT	TT	CC	CC	CC	TC	TT	CC	TT	TT	TT	TT	TT	TT	TT	TT	TT	TT	TT	TT	TC	TT	TT	CC	TT	TT	TT	TT	TT	TT
2	19339949	ZmDArTAG000060	C	G	.	.	.	GT	CC	CC	CG	CC	CC	CC	CC	CG	CC	CC	CC	CC	CC	CC	CC	CC	CC	CC	CC	CC	CC	CC	CC	CC	CC	CC	CC	CC	CC	CC	CC	CC	CC	GG	CC	CG	CC	CC	CC	CC	CC
2	193814303	ZmDArTAG000061	G	A	.	.	.	GT	GG	AA	AA	AA	GG	GG	GG	AA	GG	GG	GG	GG	AA	GG	GG	GG	GG	GG	GG	GG	AA	GG	GG	AA	GG	GG	GG	GG	GG	GG	GG	GA	GG	GG	GG	GG	AA	AA	GG	GG	GG
2	195231378	ZmDArTAG000062	A	C	.	.	.	GT	CC	CC	CC	CC	AA	CC	AC	AA	AA	AA	CC	AA	CC	AA	AA	CC	CC	AC	CC	CC	AA	AA	AA	AA	AA	AC	AA	CC	CC	CC	AC	AC	AA	CC	CC	AA	CC	CC	AA	CC	CC
2	200050365	ZmDArTAG000063	T	C	.	.	.	GT	CC	TT	CC	CC	CC	CC	TT	CC	CC	CC	CC	TT	CC	TT	TT	CC	TT	TT	TT	CC	TC	CC	CC	TT	CC	CC	CC	CC	CC	CC	CC	TT	TT	CC	TT	CC	CC	CC	TT	TT	TT
2	202914189	ZmDArTAG000065	G	C	.	.	.	GT	GG	GG	GG	GG	GG	GG	GG	CC	CC	CC	GG	CC	GG	GG	GG	GG	GG	GG	GG	GG	GC	CC	CC	GG	CC	GC	CC	GG	GG	GG	GC	GG	CC	GG	GG	CC	GG	CC	CC	GG	GG
2	225208293	ZmDArTAG000071	C	T	.	.	.	GT	CT	TT	TT	TT	CC	CC	CT	CC	CC	CC	CC	CC	CC	CC	CC	CC	TT	TT	TT	CC	CC	CC	CC	CC	CC	CC	CC	CC	CC	CC	CC	CT	CC	TT	TT	CC	TT	CC	CC	TT	TT
2	239429428	ZmDArTAG000072	G	A	.	.	.	GT	AA	AA	AA	AA	GG	AA	AA	AA	AA	AA	AA	AA	AA	AA	GA	AA	GA	AA	AA	AA	GG	GG	GG	GG	AA	AA	AA	AA	GA	GG	GG	GA	AA	AA	AA	AA	AA	GA	AA	AA	AA
2	242190098	ZmDArTAG000073	T	A	.	.	.	GT	TT	TT	TT	TT	AA	AA	AA	AA	AA	AA	AA	TT	TA	TA	TA	AA	TA	AA	AA	AA	AA	AA	AA	AA	AA	AA	AA	AA	AA	AA	TA	AA	TT	AA	AA	TT	TT	AA	TT	AA	AA
2	27609617	ZmDArTAG000075	C	G	.	.	.	GT	CG	CC	GG	GG	GG	CG	CC	CC	GG	GG	GG	CC	CC	CC	CC	GG	CC	CG	CC	GG	GG	GG	GG	GG	GG	GG	GG	GG	GG	GG	CG	CC	CC	CC	CC	CC	GG	CC	CC	CC	CC
2	51341826	ZmDArTAG000078	C	T	.	.	.	GT	TT	CC	CC	CC	CC	CT	CC	CC	TT	CC	TT	TT	CC	CC	CC	CC	TT	CT	CC	TT	CC	CC	CC	CC	CC	CC	CC	CC	CC	CC	CT	CC	CC	CC	CC	CC	CC	CC	TT	CC	CC
2	6148287	ZmDArTAG000079	G	T	.	.	.	GT	GG	GG	GG	GG	GG	GG	GG	GG	GG	GG	TT	GG	GG	GG	GG	GG	GG	GG	GG	TT	TT	GG	GG	GT	GG	GG	TT	GT	GT	GG	GG	GG	GG	GG	GG	GG	GG	GG	GG	GG	GG
2	712564	ZmDArTAG000082	A	C	.	.	.	GT	CC	CC	CC	CC	CC	CC	CC	AA	CC	CC	CC	CC	CC	CC	CC	CC	CC	CC	AC	CC	CC	CC	CC	CC	CC	CC	CC	CC	CC	CC	AC	CC	CC	AA	CC	CC	CC	AC	AA	AC	AC
2	75681554	ZmDArTAG000083	G	A	.	.	.	GT	GG	GG	GG	GG	GG	GG	GG	GG	GG	GG	GG	GG	GG	GA	GA	GG	GG	GG	GG	GG	GG	GG	GG	GG	GG	GG	GG	GG	GG	GG	GG	GG	GG	GG	GG	GG	GG	GG	GG	AA	AA
2	87749450	ZmDArTAG000085	T	C	.	.	.	GT	TC	TT	TT	TT	TT	TC	TT	TT	CC	TT	CC	TT	TT	TT	TT	TT	CC	CC	TT	TT	TT	TT	TT	TT	TT	TT	TT	TT	TT	TT	TC	TT	CC	TT	TT	TT	TT	TT	TT	TT	TT
3	10866542	ZmDArTAG000086	G	C	.	.	.	GT	NN	GG	GG	CC	GC	GG	GG	GG	GG	GG	NN	GG	NN	GG	GG	GG	GG	GG	GG	GG	GG	CC	CC	CC	GG	GG	CC	NN	CC	GG	GG	GG	CC	GG	CC	GG	CC	GC	GG	GG	GG
3	117395032	ZmDArTAG000087	C	T	.	.	.	GT	TT	TT	CC	TT	CT	CC	TT	CC	TT	TT	TT	TT	TT	TT	TT	TT	CT	CT	CT	TT	TT	TT	TT	TT	TT	TT	TT	TT	TT	TT	CT	TT	CC	TT	TT	TT	TT	TT	TT	CC	CC
3	124142915	ZmDArTAG000088	C	G	.	.	.	GT	CG	CC	CC	GG	GG	CC	CC	GG	CG	GG	GG	GG	CC	CC	CC	GG	CG	CC	CG	GG	CC	CC	CC	CC	CC	CC	CC	CC	CC	CC	CC	CC	CC	GG	CC	GG	GG	CC	CC	GG	GG
3	126862247	ZmDArTAG000089	T	C	.	.	.	GT	TC	TT	TT	TT	TC	TT	TC	CC	CC	CC	CC	TT	TT	TT	TT	CC	CC	CC	TC	CC	TT	TT	TT	TT	TT	TT	TT	TT	TT	TT	TT	TT	TT	TT	TT	CC	TT	TT	TT	CC	CC
3	133868754	ZmDArTAG000090	G	A	.	.	.	GT	GG	GG	GG	AA	AA	AA	AA	GG	GG	GG	GG	AA	GA	GG	GG	GG	AA	AA	GG	GG	GG	GG	GG	GG	GG	AA	GG	GG	GG	GG	GA	GG	GG	AA	AA	GG	AA	AA	AA	GG	GG
3	144672556	ZmDArTAG000091	G	A	.	.	.	GT	GA	GG	AA	GG	AA	AA	GG	GG	GG	GG	GG	GG	GG	GG	GG	GG	GG	GG	GG	GG	GG	GG	GG	GG	GG	AA	GG	GG	GG	GG	GG	GG	AA	GG	AA	GG	GG	GG	GA	GG	GG
3	156287526	ZmDArTAG000092	C	T	.	.	.	GT	TT	TT	TT	TT	TT	TT	TT	TT	CC	CC	CC	TT	CT	TT	TT	TT	TT	TT	TT	CC	CC	TT	TT	TT	TT	TT	TT	TT	TT	TT	TT	TT	TT	TT	TT	CC	TT	TT	TT	TT	TT
3	167224633	ZmDArTAG000093	C	A	.	.	.	GT	CA	CC	CC	CC	CC	CA	CC	CC	CA	CC	CC	CA	CC	CA	CA	CC	CC	CC	CC	CC	CC	CC	CC	CC	CC	CC	CC	CC	CC	CC	CC	CC	CC	CC	CC	CC	CC	CC	CA	CC	CC
3	169050845	ZmDArTAG000095	T	C	.	.	.	GT	TT	CC	CC	TC	TT	TT	TC	TC	TT	TT	TT	TT	TC	TT	TT	TT	TC	TC	TT	TT	TT	TT	TT	TT	TT	TT	TT	TT	TT	TT	TT	TT	CC	CC	TT	CC	CC	TC	TT	TT	TT
3	174102773	ZmDArTAG000098	G	A	.	.	.	GT	GG	AA	GG	GG	AA	AA	GA	GA	GG	GG	GG	GG	GG	AA	AA	GG	GG	GA	GG	GG	GG	AA	AA	AA	AA	AA	AA	AA	AA	AA	GA	GA	AA	GG	GG	GG	GG	GG	GG	GG	GG
3	175914568	ZmDArTAG000099	T	C	.	.	.	GT	TC	CC	CC	CC	TT	CC	CC	TC	CC	TT	TT	TT	TC	CC	CC	TT	TC	TC	TT	CC	TT	CC	CC	CC	CC	CC	CC	CC	CC	CC	CC	TC	CC	CC	TT	CC	CC	TT	TT	TT	TT
3	181631257	ZmDArTAG000100	A	G	.	.	.	GT	GG	GG	GG	GG	AA	GG	AG	GG	GG	GG	GG	GG	AG	GG	GG	GG	AG	GG	GG	GG	GG	GG	GG	GG	GG	GG	GG	GG	GG	GG	GG	GG	AA	GG	GG	GG	GG	GG	GG	GG	GG
3	188058700	ZmDArTAG000102	C	T	.	.	.	GT	CC	CC	CC	CC	TT	CT	CC	CC	CC	CC	CC	CC	CC	TT	CC	CC	CC	CC	CC	CC	CC	TT	TT	TT	CC	TT	TT	TT	TT	TT	CT	CT	TT	CC	CC	CC	CC	CC	CC	CC	CC
3	192365192	ZmDArTAG000104	C	T	.	.	.	GT	CT	CC	TT	TT	TT	CT	CC	CC	TT	CC	CC	TT	CC	CC	TT	CC	CC	TT	CC	TT	CC	CC	CC	CC	CC	CC	CC	CC	CC	CC	CT	CC	NN	TT	CC	TT	TT	CC	CC	CC	CC
3	209274902	ZmDArTAG000105	A	T	.	.	.	GT	AT	AA	AA	TT	AA	AT	AA	AA	AA	AA	AA	AA	AA	AA	AA	AA	AA	AA	AT	TT	AA	AA	AA	AA	AA	AA	AA	AA	AA	AA	AA	TT	AA	TT	AA	AA	TT	AA	TT	AA	AA
3	211643966	ZmDArTAG000106	T	C	.	.	.	GT	TT	CC	TT	TT	TC	TT	TT	TT	TT	TT	TT	CC	TC	TT	TT	TT	TT	TT	TT	TT	TT	TT	TT	TT	TT	TT	TT	TT	TT	TT	TT	TT	TT	TT	TT	CC	TT	TT	TT	TT	TT
3	212876995	ZmDArTAG000107	C	T	.	.	.	GT	CT	TT	TT	TT	TT	TT	TT	TT	CC	CC	CC	TT	TT	TT	TT	CC	TT	TT	TT	TT	CC	TT	TT	TT	CC	TT	TT	TT	TT	TT	TT	TT	TT	TT	TT	TT	TT	TT	TT	TT	TT
3	21809531	ZmDArTAG000110	C	T	.	.	.	GT	CT	TT	TT	CC	CT	TT	CC	TT	TT	TT	TT	TT	TT	TT	TT	TT	CT	CT	CC	TT	CC	CC	CC	CC	TT	TT	TT	CC	CT	TT	CT	CC	CC	CC	CC	TT	CC	CC	TT	CC	CC
3	227433545	ZmDArTAG000111	C	G	.	.	.	GT	CG	CC	CC	CC	GG	CC	CC	CC	CC	CC	CC	CC	CC	CC	CG	CC	CC	CC	CC	CC	CC	CC	CC	CC	CC	CC	CC	CC	CC	CC	CC	CC	GG	CC	CC	CC	GG	CC	CC	CC	CC
3	233051797	ZmDArTAG000112	C	A	.	.	.	GT	CC	CC	CC	CC	CC	CC	CC	AA	CC	AA	AA	CC	CC	CC	CA	CA	CA	CC	AA	CC	AA	AA	AA	AA	CC	CC	CC	CC	AA	AA	AA	AA	CC	CC	AA	AA	CC	CC	CC	CC	CC
3	38862602	ZmDArTAG000113	C	T	.	.	.	GT	TT	CC	TT	TT	TT	CC	CC	TT	TT	TT	CC	CC	CC	TT	CT	TT	CC	CC	TT	TT	TT	TT	TT	TT	CC	CC	CC	TT	TT	TT	TT	TT	CC	TT	TT	TT	TT	CT	TT	CC	CC
3	4592907	ZmDArTAG000114	C	A	.	.	.	GT	CC	CC	AA	AA	AA	CC	CC	AA	CC	CC	CC	CC	CC	CC	CC	CC	CC	CC	CC	CC	CC	CC	CC	CC	CC	CC	CC	CC	CC	CC	CC	CC	CC	CC	CC	CC	CC	CC	CC	CC	CC
3	57358057	ZmDArTAG000115	C	G	.	.	.	GT	CC	CG	CC	CG	CC	CC	CC	CC	CC	CC	CC	GG	GG	CG	CC	CC	CC	CC	CC	CC	CC	CC	CC	CC	CC	CC	CC	CC	CC	CC	CC	CC	CC	GG	CC	CC	CC	CC	CC	CC	CC
3	9144814	ZmDArTAG000117	A	G	.	.	.	GT	GG	GG	AA	AA	AG	GG	GG	AA	AA	AA	GG	GG	GG	AA	AA	AA	GG	GG	GG	AA	AA	AA	AA	AA	AA	GG	AA	GG	AG	GG	GG	AG	GG	GG	AA	GG	GG	AG	GG	GG	GG
4	10895892	ZmDArTAG000118	C	T	.	.	.	GT	CC	TT	CC	CC	TT	CT	CC	CC	CC	CC	CC	TT	CC	CC	CC	CC	CT	CC	TT	CC	CC	CC	CC	CC	CC	CC	CC	CC	CC	CC	CC	CT	CC	TT	CC	TT	CC	TT	CC	TT	TT
4	12735750	ZmDArTAG000119	T	A	.	.	.	GT	TT	TT	AA	AA	AA	TA	TA	TT	TT	TT	TT	TT	TT	TT	TT	AA	TA	AA	TT	TT	TT	TT	TT	TT	TT	AA	TT	TT	TT	TT	TT	TT	AA	AA	AA	TT	TT	TT	AA	TT	TT
4	12735717	ZmDArTAG000120	T	C	.	.	.	GT	TT	CC	TT	TT	TT	TT	TT	TT	TT	TT	TT	CC	TT	TT	TT	TT	TT	TT	TT	TT	TT	TT	TT	TT	TT	TT	TT	TT	TT	TT	TT	TT	TT	TT	TT	CC	TT	CC	TT	CC	CC
4	144687234	ZmDArTAG000121	C	T	.	.	.	GT	TT	TT	CC	CC	TT	TT	TT	TT	TT	TT	TT	CC	TT	CC	CC	TT	TT	CT	TT	CC	TT	TT	TT	TT	TT	TT	TT	TT	TT	TT	TT	TT	CC	CC	TT	TT	CC	CT	CC	TT	TT
4	176591678	ZmDArTAG000126	C	T	.	.	.	GT	CC	CC	CC	CC	CC	CC	CC	CC	CC	CC	CC	CC	CC	CC	CC	CC	CC	CC	CC	CC	CC	CC	CC	CC	CC	CC	CC	CC	CC	CC	CC	CC	CC	TT	CC	CC	CC	CT	CC	CC	CC
4	182563804	ZmDArTAG000127	T	C	.	.	.	GT	TC	TT	TT	TT	TT	TC	TT	TT	CC	CC	CC	TT	CC	TT	TT	CC	TC	CC	CC	CC	CC	CC	CC	CC	CC	TT	CC	CC	CC	CC	TC	CC	TT	TT	CC	TT	TT	TC	TT	CC	CC
4	185923238	ZmDArTAG000128	T	A	.	.	.	GT	TA	AA	AA	AA	AA	TA	TT	AA	TT	TT	AA	AA	TT	TT	TT	TT	TT	TT	TT	TT	TT	TT	TT	TT	TT	TT	TT	TT	TT	TT	TA	TT	TT	AA	TT	AA	AA	TA	AA	TT	TT
4	189152721	ZmDArTAG000129	C	T	.	.	.	GT	CT	TT	CC	CC	CC	TT	TT	TT	TT	TT	TT	TT	TT	TT	TT	TT	TT	TT	TT	TT	TT	TT	TT	TT	TT	TT	TT	TT	TT	TT	TT	TT	CC	CC	TT	TT	CC	TT	TT	TT	TT
4	191352678	ZmDArTAG000130	C	T	.	.	.	GT	CT	TT	CC	CT	CC	CC	TT	CC	TT	CC	CC	TT	CC	CC	CC	CC	CC	CC	CC	TT	CC	CC	CC	CC	TT	CT	TT	TT	CC	CC	CC	CC	CC	CC	CC	CC	CC	TT	TT	TT	TT
4	199038387	ZmDArTAG000132	G	A	.	.	.	GT	GA	GG	GG	GG	GG	GG	GA	GG	AA	GG	GG	GG	GG	GG	GG	GG	GG	GG	GG	GG	GG	GG	GG	GG	AA	NN	AA	AA	AA	AA	GA	GA	NN	GG	GG	GG	GG	GG	GG	GG	GG
4	205569241	ZmDArTAG000133	G	A	.	.	.	GT	GA	GG	AA	GG	GG	GA	GG	GG	AA	GG	GG	GG	GG	GG	GG	GG	GG	GG	AA	GG	GG	GG	GG	GG	AA	GG	AA	AA	AA	AA	GA	GA	GG	AA	AA	GG	AA	GA	GG	AA	AA
4	228098338	ZmDArTAG000136	C	G	.	.	.	GT	CG	CC	GG	GG	GG	CG	CC	GG	CC	CC	CC	GG	CC	CC	CC	CC	CG	CG	CC	GG	CG	CC	CC	CC	CC	CC	CC	CC	CC	CC	CC	CC	GG	CC	CC	CC	GG	CC	GG	CC	CC
4	239623894	ZmDArTAG000137	A	G	.	.	.	GT	AG	AA	AA	GG	AA	GG	AA	GG	GG	GG	GG	AA	AA	AA	AA	AA	AG	AG	AA	GG	GG	AA	AA	AA	AA	AA	GG	GG	AA	AA	AA	AA	AA	GG	AA	AA	AA	GG	AA	GG	GG
4	26481392	ZmDArTAG000138	T	C	.	.	.	GT	TT	TT	TT	TT	TT	TT	CC	TT	TT	TT	TT	TT	TC	TT	TT	TT	TC	CC	TT	TT	TT	TT	TT	TT	TT	TT	TT	TT	TT	TT	TC	TT	TT	CC	TT	TT	CC	TT	CC	TT	TT
4	30520050	ZmDArTAG000139	G	C	.	.	.	GT	GG	GG	GG	GG	CC	GG	GG	CC	GG	GG	GG	CC	CC	GG	GG	GG	GG	GG	CC	CC	GG	GG	GG	GG	GG	GG	GG	GG	GG	GG	GG	GC	CC	CC	GG	GG	CC	GC	GG	GG	GG
4	43845204	ZmDArTAG000140	T	C	.	.	.	GT	TT	TT	CC	CC	TT	TT	TT	TT	TT	TT	TT	CC	TT	CC	CC	TT	TT	TT	TT	TT	TT	TT	TT	TT	TT	TT	TT	TT	TT	TT	TT	TT	TT	TT	TT	TT	TT	TC	TT	TC	TC
5	137797133	ZmDArTAG000141	A	G	.	.	.	GT	AA	GG	AA	AA	AA	AA	AA	AA	AA	AA	AA	AA	GG	AA	AA	AA	GG	AA	AA	GG	GG	GG	GG	AG	AA	GG	AA	AA	AA	AA	AA	AG	AA	AA	GG	GG	AA	AG	AA	GG	GG
5	139155513	ZmDArTAG000142	G	A	.	.	.	GT	AA	GG	GG	GG	GG	AA	GG	GG	GG	GG	GG	GG	AA	AA	GG	GG	AA	GG	GA	AA	AA	AA	AA	GA	GA	AA	AA	AA	AA	GG	GA	AA	GG	GG	AA	AA	GG	GA	AA	AA	AA
5	141285565	ZmDArTAG000143	G	A	.	.	.	GT	AA	GG	AA	AA	AA	AA	GG	GG	AA	AA	AA	GG	GG	AA	GG	GG	GG	GG	AA	GG	AA	AA	AA	AA	AA	GG	AA	AA	AA	AA	AA	AA	AA	AA	GG	GG	AA	GA	GG	GG	GG
5	163038434	ZmDArTAG000147	C	T	.	.	.	GT	CC	CC	TT	TT	CC	CC	CC	CC	CC	TT	TT	CC	TT	CC	CC	CC	CT	CC	CT	CC	CC	CC	CT	TT	TT	TT	CC	CC	CC	TT	CT	CC	CC	TT	CC	TT	TT	TT	TT	TT	TT
5	168559746	ZmDArTAG000148	G	A	.	.	.	GT	AA	AA	AA	AA	AA	AA	GG	AA	AA	AA	AA	AA	AA	GG	AA	AA	GA	GG	AA	GG	GG	GG	GA	AA	AA	AA	AA	AA	AA	AA	AA	AA	GG	AA	GG	AA	AA	AA	GG	AA	AA
5	177053041	ZmDArTAG000149	A	G	.	.	.	GT	AG	AA	AG	GG	AA	AG	AA	AA	GG	AA	GG	AA	AA	GG	GG	AA	AA	AA	GG	AA	AA	AA	AA	AA	AA	AA	GG	AA	AA	AA	AA	AG	AA	AA	AA	AA	GG	AA	AA	AA	AA
5	177828015	ZmDArTAG000150	C	T	.	.	.	GT	CT	TT	TT	TT	TT	CC	TT	CC	CC	CC	CC	TT	TT	TT	TT	CC	CT	TT	CC	TT	TT	CT	TT	CT	CC	TT	CC	CC	CC	CC	CC	CT	CC	TT	TT	CC	TT	CT	TT	TT	TT
5	194093194	ZmDArTAG000151	C	T	.	.	.	GT	CC	CC	CC	TT	CC	CC	CC	TT	CC	TT	CC	CC	CC	CC	CC	TT	CC	CC	CT	CC	CC	CC	CC	CC	TT	CC	CC	TT	CT	CC	CC	CT	TT	TT	CC	TT	TT	CC	CC	CC	CC
5	195380506	ZmDArTAG000152	C	T	.	.	.	GT	TT	TT	TT	CC	TT	CC	CC	CC	TT	NN	TT	TT	CT	TT	CT	CC	CT	CT	CC	TT	NN	CC	CC	CC	CC	CC	TT	TT	TT	TT	TT	CT	TT	CC	CC	CC	CC	CC	TT	CC	CC
5	205190092	ZmDArTAG000153	T	C	.	.	.	GT	TT	TT	TT	TT	TT	CC	CC	TT	TT	TT	TT	TT	TC	TT	TT	TT	TC	TT	TC	TT	TT	CC	CC	CC	TT	CC	TT	TT	TT	TT	TC	TC	CC	TT	CC	CC	TT	TC	TT	CC	CC
5	214943913	ZmDArTAG000155	C	T	.	.	.	GT	CC	CC	CC	CC	CC	CC	CT	CC	CC	CC	CC	CC	TT	CC	CC	CC	CT	CC	CT	CC	CC	CC	CC	CC	CC	TT	CC	CC	CC	CC	CC	CT	TT	CC	TT	TT	CC	TT	CC	TT	TT
5	221373591	ZmDArTAG000157	A	G	.	.	.	GT	AA	GG	AA	AA	AA	AA	GG	AG	AA	AA	AA	AA	GG	AG	AA	AA	AA	AA	AA	AA	AA	AA	AA	AA	AA	AA	AA	AA	AA	AA	AA	AA	GG	AA	AA	AA	AA	GG	AA	GG	GG
5	40643019	ZmDArTAG000159	G	A	.	.	.	GT	GA	AA	GG	GG	AA	GG	GG	GG	GG	GG	GG	GG	GG	GG	AA	GG	GG	GG	GG	GG	GG	GG	GG	GG	GG	GG	GG	GG	GG	GG	GG	GG	GG	GG	GG	GG	GG	GG	GG	GG	GG
5	4385210	ZmDArTAG000160	C	G	.	.	.	GT	CG	CC	GG	GG	GG	GG	CC	GG	CC	GG	GG	GG	GG	GG	GG	GG	GG	GG	GG	CC	GG	GG	GG	GG	GG	GG	GG	GG	GG	GG	GG	GG	CC	GG	GG	GG	GG	GG	GG	GG	GG
5	7089585	ZmDArTAG000161	C	A	.	.	.	GT	CC	CC	CC	CC	CC	CA	CC	CC	CC	CC	AA	CC	AA	CC	CC	CC	CC	CC	CA	CC	CC	AA	AA	AA	CC	CC	CC	AA	AA	CA	CA	CA	CC	CC	CC	CC	CC	CA	CC	AA	AA
5	7621957	ZmDArTAG000163	T	C	.	.	.	GT	CC	CC	CC	CC	CC	CC	TT	CC	CC	CC	CC	CC	TT	CC	TC	CC	TT	TC	TT	CC	TT	CC	CC	CC	CC	TT	TT	CC	CC	TC	CC	TT	CC	CC	TT	TT	CC	TC	TT	TT	TT
5	77120515	ZmDArTAG000164	T	G	.	.	.	GT	TT	TT	GG	GG	TT	TT	TT	TT	TT	TT	TT	TT	TT	TT	TT	TT	TT	TT	TT	TT	TT	TT	TT	TT	TT	TT	TT	TT	TT	TT	TT	TT	TT	TT	TT	TT	GG	TT	TG	TT	TT
5	79227652	ZmDArTAG000166	A	G	.	.	.	GT	AA	GG	AA	AA	GG	AA	GG	GG	GG	GG	GG	GG	AA	AA	GG	GG	AA	GG	AA	AA	GG	GG	GG	GG	AG	AA	AA	AA	AA	AA	AA	AG	AA	GG	AA	AA	AA	AG	AG	AA	AA
5	86480831	ZmDArTAG000169	G	T	.	.	.	GT	GG	GG	GG	GG	GG	GG	GG	GG	TT	TT	TT	GG	GG	GG	GG	GG	GG	GG	GG	GG	GG	GG	GG	GG	GT	GG	GG	GG	GG	TT	GT	GG	GG	GG	GG	GG	GG	GG	GG	GG	GG
5	983727	ZmDArTAG000172	T	A	.	.	.	GT	TT	TT	AA	TT	TT	TA	TT	TT	TT	TT	TT	TT	TT	TT	TT	TT	AA	AA	AA	AA	TT	TT	TT	TT	TT	TT	TT	TT	TT	TT	TT	TA	AA	TT	AA	TT	AA	TA	AA	AA	AA
6	110493769	ZmDArTAG000173	T	G	.	.	.	GT	TG	GG	GG	GG	TT	TT	TT	GG	TT	GG	TT	GG	TT	GG	GG	GG	TT	TT	TT	TT	GG	GG	GG	GG	GG	GG	GG	GG	GG	GG	GG	TG	GG	TT	TT	GG	GG	TG	GG	TT	TT
6	119525512	ZmDArTAG000174	T	C	.	.	.	GT	CC	CC	TT	TT	TT	CC	TC	CC	CC	CC	CC	NN	NN	TC	TC	NN	CC	CC	CC	CC	CC	CC	CC	CC	CC	CC	CC	CC	CC	CC	CC	CC	CC	CC	CC	CC	TT	TC	TC	CC	CC
6	124957679	ZmDArTAG000175	C	T	.	.	.	GT	CC	CC	TT	TT	TT	CC	TT	TT	CC	TT	CC	CC	TT	CC	CC	CC	TT	TT	TT	CC	TT	TT	TT	TT	TT	TT	TT	TT	TT	TT	CT	CT	CC	TT	TT	TT	TT	TT	CC	TT	TT
6	126664816	ZmDArTAG000177	C	T	.	.	.	GT	CT	CC	TT	TT	CC	TT	CC	CC	TT	CC	TT	CC	CC	CC	CC	CC	CC	CC	CC	CC	CC	CC	CC	CC	CC	CC	CC	CC	CC	CC	CC	CT	CC	CC	CC	CC	TT	CC	CC	CC	CC
6	127211591	ZmDArTAG000178	T	C	.	.	.	GT	TC	TT	CC	TC	CC	CC	CC	TT	CC	TT	CC	TT	CC	TT	TT	CC	CC	CC	CC	CC	TT	TT	TT	TT	TT	TT	TT	TT	TT	TT	TT	TC	TT	CC	CC	TT	TC	CC	TT	CC	CC
6	146843187	ZmDArTAG000179	A	G	.	.	.	GT	AG	AA	AA	AA	AA	GG	AA	AA	AA	AA	AA	AA	GG	GG	GG	GG	AG	AG	GG	GG	AA	AA	AA	AA	AA	AA	AA	AA	AA	AA	AA	AG	AA	GG	GG	GG	AA	AG	AA	AA	AA
6	151179138	ZmDArTAG000180	C	T	.	.	.	GT	TT	CC	TT	TT	CC	TT	TT	CC	CC	CC	CC	CC	CC	TT	TT	TT	CT	CC	TT	CC	CT	CT	TT	CT	CC	CC	CC	CC	CC	TT	TT	TT	CC	CC	CC	CC	CC	CC	CC	CC	CC
6	154197475	ZmDArTAG000181	T	C	.	.	.	GT	TT	CC	TT	TT	TT	TT	TT	TT	TT	TT	TT	TT	TT	TT	TT	TT	TT	TT	TT	TT	TT	TT	TT	TT	TT	TT	TT	TT	TT	TT	TT	TT	TT	TT	TT	TT	TT	TT	TT	CC	CC
6	158536357	ZmDArTAG000183	T	C	.	.	.	GT	TC	TT	TT	TT	TT	TT	CC	CC	CC	TT	CC	TT	CC	CC	TC	CC	TC	CC	CC	CC	TT	TT	TT	TT	TT	CC	CC	CC	CC	TT	TT	TC	TT	CC	CC	CC	TT	CC	TT	CC	CC
6	161926121	ZmDArTAG000184	C	A	.	.	.	GT	CC	CC	CC	CC	CC	CC	CC	CC	CC	CC	CC	AA	CC	CC	CC	CC	CC	CC	CC	CC	CA	CC	CC	CC	CC	CC	CC	CC	CC	AA	CA	CA	CC	CC	CC	CC	CC	CC	AA	CC	CC
6	163543970	ZmDArTAG000185	C	T	.	.	.	GT	CC	CC	CC	CC	CC	CC	TT	TT	TT	CC	TT	TT	TT	TT	CC	TT	CT	CT	CC	TT	CT	CC	CC	CC	CC	CC	CC	TT	TT	TT	CT	CT	CC	TT	TT	TT	TT	TT	TT	TT	TT
6	19591070	ZmDArTAG000189	G	T	.	.	.	GT	GT	GG	GG	TT	TT	TT	GG	GG	TT	TT	TT	GG	GT	GG	GG	TT	GG	GG	GG	TT	TT	GT	GT	GG	TT	GG	TT	TT	TT	TT	GT	GG	GG	GT	GG	GG	TT	GG	GG	GG	GG
6	41698159	ZmDArTAG000190	C	G	.	.	.	GT	CG	GG	GG	GG	GG	GG	GG	GG	GG	GG	GG	GG	CG	CC	CC	GG	GG	GG	GG	GG	GG	GG	GG	GG	GG	GG	GG	GG	GG	GG	GG	GG	CC	GG	GG	CC	GG	CC	GG	GG	GG
6	47432652	ZmDArTAG000191	A	C	.	.	.	GT	CC	AA	AA	CC	CC	CC	AA	AA	AA	CC	CC	AA	AA	AC	AC	CC	AA	AA	AA	CC	CC	AA	AC	AC	CC	AA	CC	CC	CC	CC	AC	AA	AA	AA	AA	CC	CC	AA	AA	AA	AA
6	6266880	ZmDArTAG000192	A	C	.	.	.	GT	AA	AA	AA	AA	AA	CC	CC	CC	AA	AA	AA	AA	CC	AA	AA	AA	CC	AC	CC	AA	AA	AC	AC	AA	AA	AA	AA	AA	AA	AA	AA	AC	CC	CC	CC	AA	AA	CC	CC	CC	CC
6	64974225	ZmDArTAG000193	C	T	.	.	.	GT	CC	TT	TT	CC	CC	CC	TT	TT	CC	CC	CC	TT	CT	CC	CC	CC	CT	CC	TT	CC	CC	CC	CC	CC	CC	TT	CC	CC	CC	CC	CC	CT	TT	CT	TT	CC	CC	CC	TT	TT	TT
6	79179689	ZmDArTAG000194	A	T	.	.	.	GT	AT	AA	TT	TT	TT	TT	AA	AA	AA	TT	TT	AA	AA	TT	TT	TT	AT	AT	AA	TT	TT	AT	AA	AT	TT	AA	TT	TT	TT	TT	AT	AA	TT	AT	AA	AA	TT	TT	AA	AA	AA
7	12172039	ZmDArTAG000197	A	T	.	.	.	GT	AA	AA	AA	AA	AA	AA	AA	AA	AA	AA	AA	AA	AA	AA	AA	AA	AA	AA	AA	AA	AA	AA	AA	AA	AA	AA	AA	AA	AA	AA	AA	AA	AA	AA	AA	AA	AA	TT	AA	TT	TT
7	122736589	ZmDArTAG000198	T	A	.	.	.	GT	TT	TT	TT	TT	AA	TT	TT	TT	TT	TT	TT	TT	TT	TT	TT	TT	TT	TT	TT	TT	TT	TT	TT	TT	TT	TT	TT	TT	TT	TT	TT	TT	AA	TT	TT	TT	TT	TT	AA	TT	TT
7	141727849	ZmDArTAG000199	C	G	.	.	.	GT	CG	GG	GG	GG	CC	CC	CC	GG	CC	CC	CC	CC	CG	GG	GG	CC	CC	CC	CC	CC	CG	GG	GG	GG	GG	CC	GG	GG	GG	CC	CC	CG	CC	CC	CC	GG	GG	GG	GG	CC	CC
7	146875779	ZmDArTAG000201	A	G	.	.	.	GT	AA	AA	AA	AA	AA	AA	AA	GG	AA	AA	AA	AA	NN	AA	AA	AA	AA	AA	AA	AA	AA	AA	AA	AA	AA	AA	AA	AA	AA	AA	AA	AA	AA	AA	AA	GG	GG	GG	GG	GG	GG
7	152095560	ZmDArTAG000202	G	A	.	.	.	GT	GG	AA	GG	GG	GG	GG	GG	GG	GG	GG	GG	GG	GG	GG	GG	GG	GG	GA	GG	GG	GG	GG	GG	GG	GG	GG	GG	GG	GG	GG	GG	GG	GG	GG	GG	GG	GG	GG	AA	GG	GG
7	157525405	ZmDArTAG000204	C	A	.	.	.	GT	AA	AA	AA	AA	CC	AA	CA	CC	AA	AA	AA	CC	AA	CC	CC	AA	CA	CC	CC	AA	CA	CC	CC	CC	CC	AA	AA	CC	CC	CC	CC	CC	CC	CC	AA	CC	CC	CC	CC	CC	CC
7	158484349	ZmDArTAG000205	G	C	.	.	.	GT	CC	CC	CC	CC	GG	CC	GC	GG	CC	CC	CC	GG	CC	GG	GG	CC	GC	GG	GG	CC	GC	GG	GG	GG	GG	CC	CC	GG	GG	GG	GG	GG	CC	GG	CC	GG	GG	GG	GG	GG	GG
7	161104533	ZmDArTAG000206	A	C	.	.	.	GT	AA	NN	NN	NN	CC	AA	AA	CC	AA	AA	AA	CC	NN	CC	CC	AA	AA	AA	AA	AA	AA	CC	AC	AA	CC	AA	AA	NN	CC	CC	CC	AA	AA	AA	AA	CC	CC	AA	CC	AA	AA
7	167047021	ZmDArTAG000208	C	G	.	.	.	GT	CG	CC	GG	GG	CC	CC	CC	GG	CC	CC	CC	GG	GG	GG	GG	CC	CC	CC	CC	CC	CC	CC	CC	CC	CC	CC	CC	CC	CC	CC	CC	CC	GG	GG	CC	GG	CC	GG	GG	CC	CC
7	173091787	ZmDArTAG000209	G	A	.	.	.	GT	GG	AA	GG	GG	GG	GG	GA	GG	GG	GG	GG	AA	GG	GG	GG	GG	AA	GG	AA	GG	GG	GG	GG	GG	GG	GG	GG	GG	GG	GG	GA	GA	GG	GA	AA	GG	GG	AA	GG	AA	AA
7	178252282	ZmDArTAG000211	T	C	.	.	.	GT	TT	CC	TT	TT	TT	TT	TC	TT	TT	TT	TT	TT	TT	TT	TT	TT	TT	TT	TT	TT	TT	TT	TT	TT	TT	TT	TT	TT	TT	TT	TT	TC	TT	CC	TT	TT	TT	TC	TT	CC	CC
7	23325098	ZmDArTAG000213	T	G	.	.	.	GT	TT	TT	GG	GG	TT	TT	TG	TT	TT	TT	TT	TT	TT	TT	TT	TT	TT	TT	TT	TT	TT	TT	TT	TT	TT	TT	TT	TT	TT	TT	TT	TG	GG	GG	TT	TT	GG	TT	GG	TT	TT
7	28088981	ZmDArTAG000214	A	G	.	.	.	GT	GG	GG	AA	AA	GG	GG	AG	GG	GG	GG	GG	GG	AG	GG	GG	AA	AG	AG	GG	GG	GG	GG	GG	GG	GG	GG	GG	GG	GG	GG	AG	AG	GG	AA	GG	AA	AA	GG	AG	GG	GG
7	31783941	ZmDArTAG000215	G	A	.	.	.	GT	GG	AA	AA	AA	GG	GG	AA	GG	GG	GG	GG	AA	GA	AA	AA	AA	GA	GA	GG	GG	AA	GG	GA	GA	GG	GG	GG	AA	GA	GG	GA	GA	AA	AA	AA	AA	AA	GG	AA	GG	GG
7	48966760	ZmDArTAG000216	C	T	.	.	.	GT	TT	CC	TT	TT	TT	TT	TT	TT	TT	TT	TT	CC	TT	CC	CC	TT	TT	TT	TT	TT	TT	TT	TT	TT	TT	TT	TT	TT	TT	TT	CT	TT	CC	TT	TT	TT	TT	CC	TT	CC	CC
7	69637290	ZmDArTAG000217	A	G	.	.	.	GT	AA	GG	AA	AA	AA	AA	AA	AA	AA	AA	AA	GG	AA	GG	GG	GG	AA	AG	AA	AA	AA	AA	AA	AA	AA	AA	AA	AA	AA	AA	AA	AA	AA	AA	AA	AA	AA	AA	AA	AA	AA
7	80234401	ZmDArTAG000218	C	A	.	.	.	GT	CC	CC	CC	CC	CC	CC	CC	CC	CC	CC	CC	CC	CC	AA	AA	AA	CC	CA	CC	CC	AA	CC	CA	CA	CC	CC	CC	AA	CA	CC	CC	CC	AA	CC	CC	CC	CC	CC	CA	CC	CC
7	101175478	ZmDArTAG000221	T	C	.	.	.	GT	CC	TT	CC	CC	CC	CC	TT	CC	CC	CC	CC	TT	CC	TT	TT	CC	TC	TC	TC	CC	TT	CC	TC	TC	CC	CC	CC	TT	CC	CC	TC	TC	TT	TT	TT	TT	CC	CC	CC	CC	CC
8	10447503	ZmDArTAG000222	C	A	.	.	.	GT	CC	AA	CC	CC	CC	CC	CC	CC	CC	CC	CC	CA	NN	CC	CC	AA	AA	AA	CA	AA	CC	CC	CC	CC	CC	CC	CA	CC	CC	CC	CC	CA	CC	CC	AA	CC	CA	CA	CC	CC	CC
8	113203433	ZmDArTAG000223	A	C	.	.	.	GT	AA	AA	AA	AA	AA	AA	AC	CC	AA	AA	AA	AA	AA	AA	AA	AA	AA	AA	AA	AA	AA	AC	AA	AA	AA	AA	AA	AA	CC	CC	AC	AA	AA	AA	CC	CC	AA	CC	CC	CC	CC
8	11797097	ZmDArTAG000225	T	C	.	.	.	GT	TT	TT	TT	TT	CC	TT	TT	TT	TT	TT	TT	TT	TT	TT	TT	CC	TT	TT	TT	TT	TT	TT	TT	TC	TT	TT	TT	TT	TT	TT	TC	TT	CC	TT	TT	TT	TT	TT	TT	TT	TT
8	120546604	ZmDArTAG000227	G	C	.	.	.	GT	GG	GG	GG	GG	GC	GG	CC	CC	GG	GG	GG	CC	GG	GG	GG	GG	GG	GG	GG	GG	GG	GG	GG	GG	GG	GG	GG	GG	GG	GG	GG	GG	GG	GG	CC	CC	GG	CC	GG	CC	CC
8	121279961	ZmDArTAG000228	G	A	.	.	.	GT	GG	GG	GA	GG	GG	AA	AA	AA	GG	GG	GG	AA	NN	GG	GG	GG	GG	GA	AA	GG	GG	GG	GA	GG	GG	GG	GG	GG	GG	GG	GA	AA	AA	GG	AA	AA	GG	AA	GG	AA	AA
8	138014914	ZmDArTAG000229	C	A	.	.	.	GT	AA	CC	AA	CC	AA	CC	AA	AA	AA	AA	AA	AA	CC	CA	AA	AA	CA	CA	CA	CC	AA	AA	AA	AA	AA	AA	AA	AA	CA	CC	CC	CC	CC	CC	CC	CC	AA	CA	CC	CC	CC
8	140258815	ZmDArTAG000230	A	T	.	.	.	GT	AA	AA	AA	AA	AA	AA	AA	AA	AA	AA	AA	AA	TT	AT	AA	AA	AA	AA	AA	AA	AA	AA	AT	AA	AA	AA	AA	AA	AT	TT	AT	AT	TT	AA	AA	TT	AA	AT	AA	TT	TT
8	13969594	ZmDArTAG000231	T	G	.	.	.	GT	GG	TT	TT	TT	TT	TT	GG	GG	GG	GG	GG	TT	TT	TT	TT	GG	TT	TT	TT	TT	GG	TG	TG	GG	GG	TT	GG	TT	TT	TT	TT	TT	GG	TT	TT	TT	TT	TT	TT	TT	TT
8	145372064	ZmDArTAG000233	C	T	.	.	.	GT	CC	TT	CC	CC	CC	CC	CC	CC	CC	CC	CC	CC	CC	CT	CC	CC	CC	CC	CC	CC	CC	CC	CC	CC	CC	CC	CC	CC	CC	CC	CC	CC	CC	CC	CC	TT	CC	CT	CC	TT	TT
8	146131199	ZmDArTAG000234	G	A	.	.	.	GT	AA	GG	AA	AA	GG	GG	AA	AA	AA	AA	AA	GG	GG	GA	AA	AA	GA	GA	GA	GG	AA	AA	GA	AA	AA	AA	AA	AA	GA	GG	GG	GG	GG	GG	GG	GG	AA	GA	GG	GG	GG
8	15282788	ZmDArTAG000235	A	G	.	.	.	GT	GG	AA	AA	AA	AA	AA	GG	AA	GG	GG	GG	AA	GG	AA	AA	AA	GG	GG	AG	GG	GG	GG	GG	GG	GG	GG	AG	AA	AA	AA	AA	AG	AA	AA	GG	AA	AA	GG	AA	AA	AA
8	153956813	ZmDArTAG000236	A	G	.	.	.	GT	AG	AA	AA	AA	AA	GG	GG	GG	GG	GG	GG	AA	AA	AA	AA	GG	GG	GG	GG	GG	GG	GG	GG	GG	GG	GG	GG	GG	GG	GG	AG	GG	AA	AA	GG	AA	AA	AG	AA	AA	AA
8	169620541	ZmDArTAG000239	G	A	.	.	.	GT	GG	GG	GG	GG	GG	GG	GG	GG	GG	GG	GG	AA	GG	GG	GG	GG	GA	GA	GG	GG	GG	GG	GG	GG	GG	GG	GG	GG	GG	GG	GG	GG	GA	GG	GG	GG	GG	AA	GG	GG	GG
8	172368940	ZmDArTAG000240	A	T	.	.	.	GT	AT	TT	AA	AA	AA	TT	AA	AA	AA	AA	AA	TT	AA	AA	AA	AA	AT	AT	TT	AA	AA	AA	AT	TT	AA	TT	TT	TT	AT	AA	AT	TT	TT	AA	TT	AA	AA	AA	AA	AA	AA
8	177713838	ZmDArTAG000241	T	C	.	.	.	GT	TT	TT	CC	CC	TT	TT	TT	TT	TT	CC	TT	TT	TC	TT	TT	CC	TT	TT	CC	TT	CC	CC	CC	CC	CC	CC	CC	TT	TT	TT	TT	CC	CC	TC	CC	TT	TT	TC	TT	TT	TT
8	178373756	ZmDArTAG000242	G	A	.	.	.	GT	AA	GG	AA	AA	GG	GG	AA	AA	GG	AA	AA	GG	GA	GG	GG	AA	AA	GA	AA	AA	GA	AA	AA	AA	GA	AA	GG	GG	GG	GG	GG	AA	GG	AA	AA	GG	AA	AA	GG	AA	AA
8	180342408	ZmDArTAG000243	G	A	.	.	.	GT	GG	AA	GG	GG	GG	GG	GG	AA	GG	GG	GG	GG	AA	AA	AA	GG	GG	GG	GG	GG	GG	GG	GG	GG	GG	GG	GG	GG	GG	GG	GG	GG	GG	GG	GG	GG	GG	GA	GG	AA	AA
8	23545204	ZmDArTAG000244	A	C	.	.	.	GT	AA	AA	AA	AA	AA	AA	AA	AA	AA	AA	AA	AA	AA	AA	AA	AA	CC	AA	AA	AA	AA	AA	AA	AA	AA	AA	AA	AA	AA	AA	AA	AA	AA	AA	AA	CC	AA	AC	AA	CC	CC
8	29226950	ZmDArTAG000245	T	C	.	.	.	GT	TT	TT	TT	TT	TT	TT	TT	TT	TT	TT	TT	CC	TT	TT	TT	TT	TT	TT	TT	TT	TT	TC	TT	TT	TT	TT	TT	TT	CC	CC	CC	TT	TT	TT	TT	TT	TT	TT	CC	TT	TT
8	66856840	ZmDArTAG000247	A	G	.	.	.	GT	AG	AA	AA	AA	GG	AA	AA	AA	AA	GG	GG	GG	GG	AA	AA	GG	AA	AA	GG	GG	GG	AG	GG	GG	GG	GG	AA	GG	AA	AA	AA	AG	AA	AA	AA	AA	AA	AA	GG	AA	AA
8	74929918	ZmDArTAG000248	A	G	.	.	.	GT	AG	AA	AA	AA	AA	AG	AA	AA	AA	GG	GG	AA	GG	AA	AA	GG	GG	AA	GG	GG	GG	AG	AG	GG	GG	GG	AA	GG	AA	AA	AA	AG	GG	AA	AA	AA	AA	AA	AA	AA	AA
8	8758523	ZmDArTAG000249	C	A	.	.	.	GT	CC	CC	CC	CC	CC	CC	CC	CC	CC	CC	CC	CC	CC	CC	CC	CC	CC	CC	CC	CC	CC	CA	CA	CA	CC	CC	CC	CC	CC	CC	CC	CC	CC	CC	CC	CC	CC	CC	CC	CC	CC
8	89593986	ZmDArTAG000250	C	T	.	.	.	GT	TT	CC	CT	TT	CT	TT	TT	TT	TT	TT	TT	TT	TT	TT	TT	TT	TT	CT	TT	TT	TT	CT	TT	TT	TT	TT	TT	TT	CC	CC	CC	TT	CC	CC	TT	TT	CC	TT	TT	TT	TT
8	93781777	ZmDArTAG000251	G	A	.	.	.	GT	GG	GG	GG	GG	GG	GG	GA	AA	GG	GG	GG	GG	GG	GG	GG	GG	GG	GA	GG	GG	GG	GA	GG	GG	GG	GG	GG	GG	AA	AA	GA	GG	GG	GG	AA	GG	GG	GA	GG	GG	GG
8	95007635	ZmDArTAG000252	C	T	.	.	.	GT	CC	CC	CT	CT	CC	CC	CC	CC	CC	CC	CC	NN	CC	CC	CC	CC	NN	TT	CC	CC	CC	CC	CC	CC	CC	CC	CC	CC	CC	CC	CC	CC	TT	TT	CC	CC	TT	CC	TT	CC	CC
8	96110523	ZmDArTAG000253	T	A	.	.	.	GT	TT	TT	TA	AA	TT	AA	TT	TT	AA	TT	TT	TT	TT	TT	TT	TT	TT	TT	TT	TT	TT	TA	TT	TT	TT	TT	AA	TT	AA	AA	TA	TA	AA	AA	TT	TT	AA	TT	TT	TT	TT
8	97571116	ZmDArTAG000254	C	T	.	.	.	GT	CC	TT	CC	CC	TT	CT	CT	TT	CC	CC	CC	TT	TT	CC	CC	CC	TT	CT	CC	CC	CC	CC	CC	CC	CC	CC	CC	CC	CC	CC	CT	CC	CC	CC	TT	TT	CC	TT	CC	TT	TT
9	102809872	ZmDArTAG000255	C	T	.	.	.	GT	TT	TT	TT	TT	CC	CC	CC	CC	TT	TT	TT	TT	CT	TT	TT	TT	CT	CC	CC	TT	TT	CT	TT	TT	CC	CC	CC	CC	CC	CC	CC	CC	TT	CC	TT	TT	TT	CT	TT	CC	CC
9	103555592	ZmDArTAG000256	A	G	.	.	.	GT	AG	AA	AA	AA	AA	AA	AG	AA	GG	GG	GG	AA	AG	GG	GG	GG	AG	AA	AA	GG	GG	AG	GG	GG	AA	AA	AA	AA	AA	AA	AA	AA	AA	AA	GG	GG	AA	AA	AA	AA	AA
9	107369091	ZmDArTAG000258	T	C	.	.	.	GT	TC	CC	TT	TT	TT	CC	CC	CC	CC	TT	CC	TT	CC	CC	CC	TT	CC	CC	CC	CC	TT	TC	TT	TT	CC	CC	CC	CC	CC	CC	CC	CC	CC	CC	TT	TT	TT	TC	TT	CC	CC
9	127224437	ZmDArTAG000260	T	G	.	.	.	GT	GG	GG	TT	TT	GG	GG	TT	TT	GG	TT	GG	GG	TG	GG	GG	TT	TG	TG	TT	GG	TT	TG	TT	TT	GG	TG	GG	TT	TG	GG	TG	TG	GG	TT	TT	TT	TT	TT	TT	TT	TT
9	129719955	ZmDArTAG000261	A	G	.	.	.	GT	AA	AA	GG	GG	AA	GG	GG	GG	AA	AA	AA	GG	GG	AA	AA	AA	AG	AG	GG	AA	AA	AG	AA	AA	AA	AG	AA	AA	AA	AA	AG	GG	AA	GG	GG	AA	GG	GG	GG	GG	GG
9	142609646	ZmDArTAG000262	C	A	.	.	.	GT	CC	CC	CC	CC	CC	CC	AA	CC	CC	CC	CC	CC	AA	CC	CC	CC	CA	CA	AA	CC	CC	CC	CC	CC	CC	CA	CC	CC	CC	CC	CA	CA	CC	CA	AA	AA	CC	CA	CC	CC	CC
9	147261853	ZmDArTAG000263	T	G	.	.	.	GT	GG	TT	GG	TT	TT	TT	TT	TG	GG	TT	GG	TT	TT	TT	TT	TT	TG	TG	TT	GG	TT	TT	TT	TT	TT	TT	TT	TT	TT	TT	TT	TT	TT	GG	TT	TT	TT	TT	TT	TT	TT
9	148211170	ZmDArTAG000264	G	C	.	.	.	GT	GG	CC	GG	CC	GG	CC	GG	GG	GG	GG	GG	GG	GG	CC	GC	CC	GG	GG	GG	GG	GG	GG	GG	GG	CC	GC	GG	GG	CC	GG	GC	GG	GG	GG	GG	GG	CC	GG	CC	GG	GG
9	148750970	ZmDArTAG000265	A	T	.	.	.	GT	TT	AA	TT	TT	AT	AA	AA	TT	TT	TT	TT	TT	AT	TT	TT	AA	AT	AT	AA	AA	TT	TT	TT	TT	TT	AT	TT	TT	TT	TT	AT	AT	AA	TT	AA	AA	TT	TT	AA	TT	TT
9	157116114	ZmDArTAG000266	T	G	.	.	.	GT	TT	TT	TT	TT	TT	TT	TT	TT	TT	TT	TT	TT	TT	TT	TT	TT	TG	TT	TT	TG	TG	TT	TT	TT	GG	GG	GG	GG	GG	GG	GG	GG	TT	TT	TT	TT	TT	TT	TT	TT	TT
9	20181473	ZmDArTAG000268	C	T	.	.	.	GT	CC	CC	CT	CT	CC	CC	CC	CC	CC	CC	CC	CC	CC	CC	CT	CC	CC	CC	CC	CC	CC	CC	CC	CC	TT	CT	TT	CC	CC	CC	CC	CT	CC	CC	CC	CC	CT	CC	CC	CC	CC
9	23315329	ZmDArTAG000269	G	A	.	.	.	GT	GG	AA	GG	GG	GG	GG	GG	GG	AA	AA	AA	GG	GG	AA	AA	AA	GG	GG	GA	GG	AA	AA	AA	AA	AA	AA	AA	AA	AA	AA	GA	GA	GG	GG	AA	AA	GG	GG	GG	GG	GG
9	27019778	ZmDArTAG000270	G	A	.	.	.	GT	GG	AA	GG	GG	GG	AA	GG	GG	GG	GG	GG	GG	GG	GG	GG	GG	GA	AA	GG	GG	GG	GG	GG	GG	GG	GG	GG	GG	GG	GG	GG	GG	GG	GG	GG	GG	GG	GG	GG	GG	GG
9	35219102	ZmDArTAG000271	C	A	.	.	.	GT	CA	CC	CC	CC	CC	CC	CC	CC	AA	AA	AA	CC	CA	CC	CC	AA	CA	CC	CC	AA	AA	CA	AA	AA	CC	CC	CC	CC	CC	CC	CA	CC	AA	CC	AA	AA	CC	AA	CC	CC	CC
9	3877822	ZmDArTAG000273	C	T	.	.	.	GT	TT	TT	TT	TT	TT	TT	TT	TT	TT	TT	CC	CC	TT	TT	TT	TT	TT	TT	TT	TT	TT	TT	TT	TT	TT	TT	TT	TT	TT	TT	TT	TT	TT	TT	TT	TT	TT	CC	CC	CC	CC
9	4770145	ZmDArTAG000274	C	G	.	.	.	GT	CC	GG	GG	CC	CG	GG	GG	CC	CC	GG	CC	CC	CC	CC	CC	GG	CC	CC	CG	GG	CC	CC	CC	CC	GG	CC	CC	GG	CG	GG	CG	CG	CC	CC	GG	CC	GG	CC	CC	CC	CC
9	70231700	ZmDArTAG000275	C	G	.	.	.	GT	CG	CC	GG	GG	CC	CC	CC	CC	CC	CC	CC	GG	CG	CC	CC	CC	CC	NN	CC	CC	CC	CC	CC	CC	CC	CC	CC	CC	CC	CC	CC	CC	CC	CC	CC	CC	GG	CC	CC	CC	CC
10	10843203	ZmDArTAG000278	G	A	.	.	.	GT	GA	AA	AA	GG	GG	AA	AA	GG	AA	GG	GG	AA	GG	GG	GG	GG	AA	GA	GG	GG	GG	GG	GG	GG	GG	GG	GG	GG	GG	GG	GG	GG	AA	GG	GG	AA	AA	GG	AA	GG	GG
10	131098474	ZmDArTAG000279	C	G	.	.	.	GT	CC	CC	CC	CC	GG	CC	CC	CC	CC	CC	CC	CC	CC	CC	GG	CC	CC	CC	CC	GG	CG	GG	CG	CG	CC	CC	CC	CC	CC	CC	CG	CG	CC	CC	CC	CC	CC	CC	CC	CC	CC
10	13319651	ZmDArTAG000280	A	G	.	.	.	GT	GG	AA	AA	GG	AA	GG	GG	AA	GG	AA	AA	GG	AA	GG	GG	AA	AA	AA	GG	AA	AA	AA	AA	AA	AA	AA	AA	AA	AA	AA	AA	AG	AA	AG	AA	AA	AA	AA	GG	AA	AA
10	136074468	ZmDArTAG000282	C	T	.	.	.	GT	CC	CC	CC	CC	TT	CC	CC	TT	CC	CC	CC	TT	TT	CC	CC	CC	CT	TT	CC	TT	CC	CT	CT	CC	CC	CC	CC	CC	CC	CC	CC	TT	CC	CC	TT	CC	CC	TT	CC	TT	TT
10	148759503	ZmDArTAG000285	C	G	.	.	.	GT	CC	CC	CC	CC	CC	CC	CC	CC	CC	CC	CC	GG	CC	CC	CC	CC	CC	CC	CC	CC	CC	CC	CC	CC	CC	CG	GG	CC	GG	GG	CC	CC	GG	GG	CC	CC	CC	CC	CC	CC	CC
10	1294294	ZmDArTAG000286	G	C	.	.	.	GT	CC	CC	GG	GG	GG	CC	GG	GG	GG	GG	CC	GG	GG	CC	CC	CC	GC	CC	GG	GG	GG	GG	GG	GG	GG	CC	CC	CC	CC	CC	GC	GC	CC	GG	GG	GG	GG	GG	GG	GG	GG
10	38821270	ZmDArTAG000287	A	G	.	.	.	GT	GG	AA	AA	AG	AA	AA	AG	AA	AA	AA	AA	AA	AA	GG	GG	AA	GG	AG	GG	AA	AG	GG	GG	AG	GG	AA	AA	AA	AA	AA	AA	GG	GG	AG	AA	AA	GG	AA	AA	AA	AA
10	65528817	ZmDArTAG000288	T	G	.	.	.	GT	GG	GG	GG	GG	GG	TT	TT	GG	TT	GG	GG	GG	GG	GG	GG	GG	TG	TG	TT	TT	GG	GG	GG	GG	GG	GG	GG	GG	GG	GG	GG	TG	GG	GG	GG	TT	GG	GG	GG	GG	GG
10	72128073	ZmDArTAG000289	G	T	.	.	.	GT	GG	TT	TT	GT	TT	GG	GG	GG	GG	TT	TT	TT	GG	GG	GT	TT	GG	GG	GG	TT	TT	TT	TT	TT	TT	TT	TT	TT	TT	TT	GT	GT	GG	GG	GG	TT	GG	TT	TT	GG	GG
10	88769871	ZmDArTAG000290	G	A	.	.	.	GT	GA	GG	GA	GA	GG	GG	GG	GG	GG	GG	GG	GG	GG	GA	GG	GG	GG	GG	GG	GG	GG	GG	GG	GG	GG	GG	GG	GG	GG	GG	GG	GG	GG	AA	GG	GG	GA	GG	AA	GG	GG
7	173495094	ZmDArTAG000291	C	G	.	.	.	GT	CC	CC	CC	GG	GG	CG	CG	GG	CC	CC	CC	CC	CC	GG	GG	CC	CC	CC	CC	CC	CC	GG	GG	GG	GG	CC	GG	GG	CC	CC	CC	CG	CC	CC	CC	CC	GG	CC	CC	CC	CC
2	42149123	ZmDArTAG000292	C	G	.	.	.	GT	CC	GG	GG	GG	GG	CG	GG	GG	CC	CC	CC	CC	CC	GG	GG	CC	GG	CG	CG	GG	CC	CC	CC	CG	CC	GG	CC	CC	CG	GG	GG	CG	CC	CC	GG	GG	GG	GG	CC	GG	GG
8	129920758	ZmDArTAG000293	A	G	.	.	.	GT	AA	AA	AA	GG	AA	GG	AA	GG	AA	AA	AA	AA	AA	AA	AA	AA	AG	AA	GG	GG	AA	GG	AA	AA	AA	AA	AA	AA	AG	GG	AG	GG	AA	GG	GG	AA	GG	AG	AA	GG	GG
8	129920901	ZmDArTAG000294	T	G	.	.	.	GT	GG	GG	GG	TT	GG	TT	GG	TT	GG	GG	GG	GG	GG	GG	GG	GG	TG	TG	TT	TT	GG	TT	GG	GG	GG	GG	GG	GG	TG	TT	TG	TT	GG	TT	TT	GG	TT	TG	GG	TT	TT
10	149592929	ZmDArTAG000296	C	G	.	.	.	GT	CC	CC	CC	CC	CC	CC	CC	CC	CC	CC	CC	CC	CC	CC	CC	CC	CC	CG	CC	CC	CC	CC	CC	CC	CC	CC	CC	CC	CC	CC	CC	CC	CG	CG	CC	CG	CG	CC	CC	CC	CC
1	43832429	ZmDArTAG000297	T	C	.	.	.	GT	CC	CC	CC	CC	CC	CC	CC	CC	CC	CC	CC	TT	CC	CC	CC	CC	CC	CC	CC	CC	CC	TC	TC	TC	CC	CC	CC	CC	CC	CC	CC	CC	CC	TT	CC	CC	CC	CC	TT	CC	CC
8	73809393	ZmDArTAG000298	T	C	.	.	.	GT	CC	TT	CC	CC	TT	TT	TC	TT	TT	CC	CC	CC	CC	CC	CC	CC	TT	TT	CC	CC	CC	CC	CC	CC	CC	CC	TT	CC	CC	CC	CC	TC	TT	CC	TT	CC	CC	TC	CC	CC	CC
10	61487549	ZmDArTAG000299	T	C	.	.	.	GT	CC	TT	CC	CC	TT	CC	CC	CC	CC	CC	CC	TT	CC	CC	CC	CC	TC	TC	TT	TT	CC	CC	CC	CC	CC	CC	CC	CC	CC	CC	CC	TC	CC	CC	CC	CC	CC	CC	TT	CC	CC
9	19829259	ZmDArTAG000301	A	G	.	.	.	GT	AA	GG	AA	AA	AA	AA	AA	AA	GG	AA	GG	GG	AA	AA	AA	AA	AG	AG	GG	AA	AA	AA	AA	AA	AA	GG	AA	AA	AA	GG	AG	AG	AA	AA	GG	AA	AA	GG	GG	AA	AA
9	19829232	ZmDArTAG000302	A	G	.	.	.	GT	GG	AA	GG	GG	GG	GG	GG	GG	AA	GG	AA	AA	GG	GG	GG	GG	AG	AG	AA	GG	GG	GG	GG	GG	GG	AA	GG	GG	GG	AA	AG	AG	GG	GG	AA	GG	GG	AA	AA	GG	GG
6	151269888	ZmDArTAG000303	T	C	.	.	.	GT	CC	TT	CC	CC	TT	CC	CC	TT	CC	CC	CC	CC	TT	CC	CC	CC	CC	TC	TC	CC	CC	CC	CC	CC	CC	CC	CC	CC	CC	CC	TC	CC	CC	TT	TT	TT	TT	TT	CC	TT	TT
1	53884028	ZmDArTAG000306	C	G	.	.	.	GT	GG	GG	GG	CC	GG	CC	CG	GG	GG	GG	GG	GG	CC	GG	GG	GG	GG	GG	CC	GG	GG	GG	GG	GG	CC	CC	GG	CC	GG	CG	CG	CG	CC	CC	CC	CC	GG	CC	GG	CC	CC
2	22072438	ZmDArTAG000308	A	T	.	.	.	GT	AA	TT	TT	TT	TT	AT	TT	TT	AA	AA	AA	TT	TT	TT	TT	AA	TT	TT	TT	TT	TT	TT	AT	AA	AA	AA	AA	AA	TT	TT	TT	TT	TT	TT	TT	TT	TT	TT	TT	TT	TT
1	216011301	ZmDArTAG000310	T	C	.	.	.	GT	CC	NN	NN	CC	CC	TC	TC	CC	CC	CC	CC	TT	TT	CC	CC	CC	CC	CC	TT	CC	CC	CC	CC	CC	CC	CC	CC	CC	CC	CC	TC	TC	CC	TT	CC	TT	CC	TC	TT	TT	TT
8	161196231	ZmDArTAG000311	C	G	.	.	.	GT	GG	CC	GG	GG	CC	CC	GG	CC	CC	GG	GG	CC	GG	CC	CC	GG	CG	CC	GG	CC	GG	GG	GG	GG	GG	GG	GG	GG	GG	GG	GG	GG	CC	GG	GG	GG	GG	CG	GG	GG	GG
1	301512127	ZmDArTAG000312	A	C	.	.	.	GT	AA	CC	AA	AA	AA	AC	CC	AA	AA	AA	AA	CC	AA	AA	AA	AA	AA	AC	AA	AA	AA	AA	AA	AA	AA	AC	AA	CC	AA	CC	CC	AA	NN	AA	AA	CC	AA	AA	AA	CC	CC
7	85542282	ZmDArTAG000316	A	G	.	.	.	GT	AA	AA	AA	AA	AA	AG	AA	GG	AA	AA	AA	AA	AA	AA	AA	AA	GG	GG	AA	AA	AA	AA	AA	AA	AA	AA	AA	AA	AA	AA	GG	AA	AA	AA	AA	GG	AA	GG	AA	GG	GG
2	9275082	ZmDArTAG000319	T	C	.	.	.	GT	TC	TT	TT	TT	TT	TT	TT	CC	TT	CC	CC	TT	TT	TT	TT	TT	TT	TT	TC	TT	CC	CC	CC	CC	CC	TT	TT	CC	CC	CC	TC	CC	TT	CC	TT	TT	TT	TT	TT	TT	TT
5	40415581	ZmDArTAG000320	A	G	.	.	.	GT	AG	AA	GG	GG	GG	AG	AA	GG	AA	AA	AA	GG	AA	GG	GG	AA	AA	AA	GG	AA	GG	AA	AA	AA	AA	AA	GG	AA	AA	GG	GG	AG	AA	GG	AA	GG	GG	AG	GG	AA	AA
6	127659632	ZmDArTAG000321	T	C	.	.	.	GT	TT	TT	TT	TT	TT	TT	TT	CC	TT	CC	TT	TT	TT	TT	TT	TT	TT	TT	TT	TT	CC	CC	TT	CC	CC	CC	CC	CC	TT	CC	TC	TT	TT	TT	TT	CC	TT	TT	TT	TT	TT
4	58647395	ZmDArTAG000322	T	C	.	.	.	GT	CC	CC	TT	TT	CC	CC	CC	CC	CC	CC	CC	CC	CC	TT	TT	CC	CC	TC	CC	TT	CC	TT	TT	TT	CC	CC	CC	CC	CC	CC	CC	TC	TT	TT	CC	CC	TC	CC	CC	CC	CC
1	8373340	ZmDArTAG000324	T	C	.	.	.	GT	CC	CC	TC	CC	CC	CC	TC	TT	TT	TT	TT	CC	TT	TT	TT	TT	TT	TT	CC	TT	CC	TT	TT	TT	TT	CC	CC	TT	TT	CC	CC	TT	TT	CC	TT	CC	CC	CC	TT	CC	CC
5	303903881	ZmDArTAG000325	C	G	.	.	.	GT	GG	CC	GG	GG	GG	CG	GG	CC	GG	GG	GG	CC	CC	GG	GG	GG	CC	CC	CC	GG	CC	GG	GG	GG	CC	CC	CC	GG	GG	GG	CG	CC	NN	CC	CC	CC	CC	CC	CC	CC	CC
1	57204143	ZmDArTAG000327	T	C	.	.	.	GT	CC	CC	CC	TT	CC	CC	CC	CC	CC	CC	CC	CC	CC	CC	CC	CC	CC	CC	CC	CC	CC	CC	CC	CC	CC	CC	CC	CC	CC	CC	CC	CC	CC	CC	CC	CC	TC	CC	CC	CC	CC
1	298062521	ZmDArTAG000330	T	C	.	.	.	GT	CC	TT	TC	TT	CC	CC	CC	CC	CC	CC	CC	TT	CC	CC	CC	TT	CC	CC	CC	CC	CC	CC	CC	CC	CC	CC	CC	CC	CC	CC	CC	CC	TT	CC	CC	CC	TT	TC	TT	CC	CC
2	114016064	ZmDArTAG000331	T	C	.	.	.	GT	TT	TT	CC	TC	TC	TT	CC	TT	TT	CC	TT	CC	CC	TT	TT	CC	TT	TC	CC	TT	CC	CC	TC	TT	CC	TT	CC	CC	CC	TT	TT	CC	TT	CC	CC	TT	TC	CC	CC	TT	TT
2	2553869	ZmDArTAG000333	T	C	.	.	.	GT	TT	TT	TT	TT	TT	TT	TT	TT	TT	TT	TT	TT	TT	TT	TT	TT	TT	TT	TT	TT	TT	TT	TT	TT	TT	TT	TT	TT	TT	TT	TT	TT	TT	CC	TT	TT	CC	TT	CC	TT	TT
9	141377717	ZmDArTAG000337	T	C	.	.	.	GT	TT	TT	TT	CC	TT	TT	TT	TT	TT	TT	TT	TT	TT	TT	TT	TT	TT	TT	TT	TT	TT	TT	TT	TT	TT	TT	TT	TT	TT	TT	TT	TT	TT	TC	TT	TT	CC	TT	TT	TT	TT
1	22606463	ZmDArTAG000338	T	G	.	.	.	GT	GG	GG	GG	GG	GG	GG	GG	GG	GG	GG	GG	TT	GG	GG	GG	GG	GG	GG	GG	GG	GG	GG	GG	GG	TT	TT	TT	TT	TT	TT	TT	GG	GG	GG	GG	GG	GG	GG	GG	GG	GG
5	221703780	ZmDArTAG000340	A	G	.	.	.	GT	GG	AA	GG	AA	GG	GG	GG	AG	GG	GG	GG	AA	AA	AG	AA	AA	AG	AG	AA	AA	AG	GG	AG	GG	GG	GG	GG	GG	GG	GG	AG	AG	GG	GG	AA	AA	AA	AA	AA	AA	AA
2	151892973	ZmDArTAG000341	A	G	.	.	.	GT	AG	AA	GG	GG	GG	AG	GG	AA	AA	GG	AA	GG	GG	GG	GG	GG	AG	GG	AA	AA	GG	GG	GG	GG	GG	AA	GG	GG	GG	GG	AG	AG	GG	GG	AA	AA	GG	GG	GG	GG	GG
3	196990591	ZmDArTAG000342	T	C	.	.	.	GT	TT	TT	TT	TT	TT	TT	TT	TT	TT	TT	TT	CC	TT	TT	TT	TT	TC	TT	TT	TT	TT	TT	TT	TT	TT	TT	TT	TT	TT	TT	TT	TT	CC	TT	TT	TC	TT	TT	TT	TT	TT
5	69455612	ZmDArTAG000343	A	T	.	.	.	GT	TT	AA	TT	TT	TT	TT	TT	TT	AA	AA	AA	AT	TT	TT	TT	TT	TT	TT	AT	TT	TT	AA	AA	AA	AT	TT	TT	TT	TT	TT	AT	TT	TT	AA	TT	TT	TT	AT	TT	TT	TT
5	69455557	ZmDArTAG000344	T	A	.	.	.	GT	AA	TT	AA	AA	AA	AA	AA	AA	TT	TT	TT	AA	AA	AA	AA	AA	AA	AA	TA	AA	AA	TT	TT	TT	TA	AA	AA	AA	AA	AA	TA	AA	AA	TT	AA	AA	AA	TA	AA	AA	AA
5	180158045	ZmDArTAG000348	T	C	.	.	.	GT	TT	TT	TT	TT	TT	TT	TT	TT	TT	TT	TT	TT	TT	TC	CC	TT	TT	TT	TT	CC	TT	TT	TT	TT	TT	TT	TT	TT	TT	TT	TC	TT	TT	TT	TT	TT	TT	TT	TT	TT	TT
3	218799320	ZmDArTAG000349	T	C	.	.	.	GT	CC	TT	TT	TT	CC	TT	TT	TT	CC	CC	CC	TT	TT	TT	TT	TC	TC	TC	TT	TT	CC	TC	TC	CC	TT	TT	CC	TT	TT	TT	TT	TT	CC	TT	TT	TT	TT	TT	CC	TT	TT
3	39913127	ZmDArTAG000350	A	G	.	.	.	GT	GG	AA	AA	GG	AG	AA	AA	AA	GG	GG	AA	AA	AA	GG	AG	GG	AA	AA	AA	GG	AA	AA	AA	AA	AA	AA	AA	AA	AA	AA	AA	AA	AA	GG	AA	GG	GG	AA	GG	AA	AA
5	22105855	ZmDArTAG000351	A	G	.	.	.	GT	GG	GG	GG	GG	GG	GG	AG	GG	GG	GG	GG	GG	AA	GG	GG	GG	AA	AA	GG	AA	GG	GG	GG	GG	GG	AA	GG	GG	GG	GG	GG	GG	GG	GG	GG	AA	GG	AG	GG	GG	GG
5	22105876	ZmDArTAG000352	A	G	.	.	.	GT	GG	GG	GG	GG	GG	GG	AA	GG	GG	GG	GG	GG	AA	GG	GG	AG	AA	AA	GG	AA	GG	GG	GG	GG	GG	AA	GG	GG	GG	GG	GG	GG	GG	GG	GG	AA	GG	AG	GG	GG	GG
5	22105825	ZmDArTAG000353	T	C	.	.	.	GT	TT	TT	TT	TT	TT	TT	TC	TT	TT	TT	TT	TT	CC	TT	TT	TC	CC	CC	TT	CC	TT	TT	TT	TT	TT	CC	TT	TT	TT	TT	TT	TT	TT	TT	TT	CC	TT	TC	TT	TT	TT
5	22105880	ZmDArTAG000354	T	C	.	.	.	GT	TT	TT	TT	TT	TT	TT	TC	TT	TT	TT	TT	TT	CC	TT	TT	TT	CC	CC	TT	CC	TT	TT	TT	TT	TT	TC	TT	TT	TT	TT	TT	TT	TT	TT	TT	CC	TT	TT	TT	TT	TT
8	176049334	ZmDArTAG000355	C	G	.	.	.	GT	CG	GG	GG	GG	GG	CC	GG	CC	CC	GG	CC	GG	CC	GG	GG	CG	CC	CC	CC	CC	GG	CC	CG	CC	GG	GG	GG	CC	GG	CC	CG	CG	GG	CC	CC	CC	CC	CG	GG	CC	CC
8	177174902	ZmDArTAG000356	T	C	.	.	.	GT	TT	TT	TT	TT	TT	TT	TC	TT	TT	TT	TT	CC	TT	TT	TT	TT	TT	TC	TT	TT	TT	TT	TT	TT	TT	TT	TT	TT	TT	TT	TC	TT	CC	TT	TT	TC	TT	TC	TT	TT	TT
8	136860593	ZmDArTAG000357	A	G	.	.	.	GT	AA	AA	AA	GG	AA	AA	AA	GG	AA	AA	AA	AA	GG	AA	AA	AA	GG	GG	AG	AA	AA	AA	AA	AA	AA	AA	AA	AA	AG	GG	GG	AA	GG	GG	AA	AA	GG	GG	GG	AA	AA
1	216044224	ZmDArTAG000361	A	G	.	.	.	GT	GG	GG	GG	GG	GG	GG	AG	GG	GG	GG	GG	GG	AA	GG	GG	GG	GG	GG	AA	GG	AA	AA	AA	AA	GG	GG	GG	GG	GG	GG	GG	AG	GG	AA	GG	AA	GG	AG	AA	AA	AA
2	209562097	ZmDArTAG000362	A	G	.	.	.	GT	AG	GG	GG	GG	AA	AA	AA	AA	AA	AA	AA	AA	GG	AA	AA	AA	AA	AA	AA	AA	AA	AA	AA	AA	AA	AA	AA	AA	AA	AA	AA	AA	AA	GG	AA	AA	GG	AA	AA	AA	AA
1	261791682	ZmDArTAG000363	A	G	.	.	.	GT	AA	GG	AA	AA	AA	AA	AA	AA	AA	AA	AA	GG	AA	AA	AA	AA	AA	AA	AA	AA	GG	GG	GG	GG	AA	AA	AA	AA	AA	AA	AA	AG	AA	AA	AA	GG	AA	AG	AA	GG	GG
1	208982763	ZmDArTAG000367	A	C	.	.	.	GT	AA	CC	CC	CC	AA	AA	AA	AA	AA	AA	AA	CC	AA	CC	CC	AA	AA	AA	AA	AA	CC	CC	CC	CC	AC	CC	AA	CC	CC	AA	AA	AA	CC	AA	AA	AA	CC	AA	CC	AA	AA
5	5451881	ZmDArTAG000368	A	G	.	.	.	GT	AG	AA	AA	AA	AA	AA	AA	GG	AA	GG	GG	GG	GG	AA	AA	GG	AG	AG	GG	AA	GG	GG	GG	GG	GG	AA	AA	GG	GG	GG	GG	GG	AA	GG	GG	GG	AA	GG	AA	GG	GG
4	42454111	ZmDArTAG000369	A	G	.	.	.	GT	GG	GG	GG	GG	GG	GG	GG	GG	GG	GG	GG	GG	GG	GG	GG	GG	GG	GG	GG	GG	GG	AA	AA	AA	GG	GG	GG	GG	GG	GG	GG	AG	GG	GG	GG	GG	GG	GG	GG	GG	GG
2	10172613	ZmDArTAG000370	A	G	.	.	.	GT	AG	AA	AA	AA	AA	AA	AA	GG	AA	GG	GG	AA	AA	AA	AA	AA	AA	AA	AG	AA	AA	AA	AA	GG	GG	AA	AA	AA	GG	GG	AG	GG	AA	AA	AA	AA	AA	AA	AA	AA	AA
6	157149323	ZmDArTAG000374	A	T	.	.	.	GT	AA	AA	TT	TT	AA	AA	AA	AA	AA	AA	AA	NN	TT	AA	AA	AA	AA	AT	AA	AA	AA	AA	AA	AA	AA	AA	AA	AA	AA	AA	AT	AA	TT	TT	TT	TT	TT	AT	AA	AA	AA
8	161549247	ZmDArTAG000375	T	G	.	.	.	GT	TG	GG	TT	TT	TT	TT	GG	GG	TT	GG	GG	GG	GG	GG	GG	GG	GG	GG	GG	TT	GG	GG	TG	GG	GG	GG	GG	GG	GG	GG	TG	GG	GG	TT	GG	TT	TT	TG	GG	TT	TT
10	10920402	ZmDArTAG000377	T	C	.	.	.	GT	TC	CC	CC	TT	TT	CC	CC	CC	CC	CC	CC	CC	CC	TT	TT	CC	CC	CC	TC	CC	CC	CC	CC	CC	CC	CC	CC	CC	CC	CC	CC	CC	CC	TT	CC	TT	CC	CC	CC	CC	CC
8	85805674	ZmDArTAG000378	A	G	.	.	.	GT	GG	GG	GG	GG	GG	GG	AG	AA	GG	GG	GG	GG	GG	GG	GG	GG	GG	AG	GG	GG	GG	GG	GG	GG	GG	GG	GG	GG	GG	GG	GG	GG	GG	GG	GG	GG	GG	GG	GG	GG	GG
7	8986446	ZmDArTAG000379	T	C	.	.	.	GT	TT	CC	CC	CC	CC	TT	CC	CC	TT	TT	TT	CC	CC	TT	TT	TT	CC	CC	CC	CC	TT	TT	TT	TT	TT	TT	TT	TC	TC	TT	TC	TC	CC	CC	TT	CC	CC	CC	CC	CC	CC
3	53777319	ZmDArTAG000380	A	G	.	.	.	GT	AG	GG	GG	AG	GG	AA	AA	GG	GG	GG	AA	GG	GG	AA	AA	GG	AA	AA	GG	GG	GG	GG	GG	GG	AA	AA	AA	AG	GG	GG	GG	AG	AA	GG	GG	GG	GG	GG	GG	AA	AA
3	6561640	ZmDArTAG000381	C	G	.	.	.	GT	GG	CC	CC	CC	GG	CG	CC	GG	CC	CC	GG	CC	CC	CC	CC	CC	CG	CG	CC	CC	CC	CC	CC	CC	CC	GG	CC	GG	CG	GG	CG	CG	CC	CC	CC	CC	GG	CC	GG	CC	CC
7	31804155	ZmDArTAG000382	T	C	.	.	.	GT	CC	TT	TT	TT	CC	CC	TT	TT	CC	CC	CC	TT	TC	TT	TT	TT	TC	TC	TC	CC	TT	CC	TC	TC	CC	CC	CC	TT	TC	CC	CC	TC	TT	TT	TT	TT	TT	CC	TT	CC	CC
8	166201765	ZmDArTAG000383	A	G	.	.	.	GT	GG	GG	GG	GG	GG	GG	GG	GG	GG	GG	GG	AA	GG	GG	GG	GG	GG	GG	GG	GG	GG	GG	GG	GG	GG	GG	GG	GG	GG	GG	GG	GG	GG	GG	GG	AA	GG	AG	GG	AA	AA
6	83999277	ZmDArTAG000384	T	C	.	.	.	GT	TC	CC	TT	TT	TT	TT	CC	CC	CC	TT	TT	CC	CC	TT	TT	TT	TC	TC	CC	TT	TT	TC	CC	TC	TT	CC	TT	TT	TT	TT	TC	TC	CC	CC	CC	TT	TT	CC	CC	CC	CC
1	57259374	ZmDArTAG000385	A	G	.	.	.	GT	AG	GG	AA	GG	AA	GG	GG	GG	GG	GG	GG	AA	GG	GG	GG	GG	GG	GG	GG	GG	GG	GG	GG	GG	GG	GG	GG	GG	GG	GG	AG	GG	GG	GG	GG	GG	AA	GG	GG	GG	GG
8	140122697	ZmDArTAG000386	T	C	.	.	.	GT	TT	TT	TT	TT	TT	TT	TT	CC	TT	TT	TT	TT	TT	TT	TT	TT	CC	CC	TT	TT	TT	TT	TT	TT	TT	TT	TT	TT	TT	TT	TT	TT	TT	TT	TT	TT	TT	TC	TT	TT	TT
4	155040997	ZmDArTAG000390	T	C	.	.	.	GT	TT	TT	TT	TT	TT	TT	TT	TT	TT	TT	TT	TT	TT	TT	TT	TT	TT	TT	TT	TT	TT	TT	TT	TT	TT	TT	TT	TT	TT	TT	TT	TT	CC	CC	TT	TT	TC	TT	TT	TT	TT
2	166214320	ZmDArTAG000395	T	G	.	.	.	GT	GG	TT	TT	TT	GG	GG	GG	GG	GG	GG	GG	TT	GG	GG	GG	GG	GG	GG	GG	GG	GG	GG	GG	GG	GG	GG	GG	GG	GG	GG	GG	GG	GG	GG	GG	GG	TT	GG	TT	GG	GG
1	15193760	ZmDArTAG000398	A	G	.	.	.	GT	AG	GG	GG	GG	GG	AA	AA	AA	AA	AA	AA	GG	GG	AG	AG	AA	AA	AA	AA	AA	AA	AA	AA	AA	GG	GG	GG	GG	AA	GG	AG	AA	AA	GG	AA	GG	GG	AA	GG	AA	AA
1	255275067	ZmDArTAG000399	A	G	.	.	.	GT	GG	GG	GG	GG	GG	AA	AA	GG	GG	GG	GG	GG	GG	GG	GG	GG	GG	GG	GG	GG	GG	GG	GG	GG	GG	AG	GG	GG	GG	GG	GG	GG	GG	GG	GG	AA	AA	GG	AA	GG	GG
6	164201670	ZmDArTAG000400	A	G	.	.	.	GT	AA	AA	AA	AA	AA	AA	AA	AA	AA	AA	AA	AA	AA	AA	GG	AA	AA	AA	AA	AA	AA	AA	AA	AA	GG	GG	GG	AA	AA	AA	AA	AA	AA	AA	AA	AA	AA	AA	AA	AA	AA
5	215687937	ZmDArTAG000402	T	C	.	.	.	GT	TT	TT	CC	CC	TT	TT	TT	TT	TT	TT	TT	CC	TC	CC	CC	TT	TT	TT	TT	TT	TT	TT	TC	CC	TT	TT	TT	TT	TT	TT	TT	TT	TT	CC	TT	TT	CC	TT	CC	TT	TT
3	185010937	ZmDArTAG000403	A	G	.	.	.	GT	AA	AA	AA	AA	AA	AA	AG	AA	AA	AA	AA	AA	AG	AA	AA	AA	AG	AA	AG	AA	AA	AA	AA	AA	AA	AA	AA	AA	AA	AA	AG	AG	AA	AA	GG	GG	AA	AG	AA	AA	AA
4	75381126	ZmDArTAG000404	A	C	.	.	.	GT	AA	AA	AA	AA	AA	AA	AC	CC	AA	AA	AA	CC	AA	CC	AA	CC	AA	AA	AA	AA	CC	AA	AA	AA	AC	AA	CC	AA	AA	CC	AC	AC	CC	AA	AA	AA	AA	AA	CC	AA	AA
5	36529333	ZmDArTAG000407	G	C	.	.	.	GT	CC	GG	CC	CC	CC	GC	GG	CC	GG	GG	GG	CC	GG	GC	CC	GG	GG	GG	GC	GG	GG	GG	GG	GG	GG	GG	GG	CC	CC	GG	GG	GC	GG	CC	GG	CC	CC	GC	GG	GG	GG
1	7882726	ZmDArTAG000408	T	C	.	.	.	GT	TT	TT	TT	TT	CC	CC	TT	TT	TT	TT	TT	TT	CC	TT	TT	TT	TT	TT	TT	TT	TT	TT	TT	TT	TT	CC	CC	TT	TT	CC	TC	TT	TT	TT	TT	TT	TT	TT	CC	TT	TT
1	152401500	ZmDArTAG000410	T	G	.	.	.	GT	TG	TT	TT	TT	TT	GG	TT	GG	GG	GG	GG	TT	GG	GG	GG	GG	TG	GG	TT	GG	GG	GG	GG	GG	GG	GG	GG	GG	GG	GG	TG	TG	GG	TT	TT	TT	TT	TT	TT	TT	TT
3	144768839	ZmDArTAG000411	A	G	.	.	.	GT	AG	GG	AA	AA	AA	AA	AA	AA	GG	GG	GG	AA	NN	AA	AG	GG	AG	AA	AA	GG	GG	GG	GG	GG	GG	AA	GG	GG	GG	GG	GG	GG	GG	AA	AA	GG	AA	NN	GG	AA	AA
1	301512007	ZmDArTAG000412	A	G	.	.	.	GT	GG	GG	GG	GG	GG	GG	GG	GG	GG	GG	GG	AA	GG	GG	GG	GG	GG	GG	GG	GG	GG	GG	GG	GG	GG	AG	GG	GG	GG	GG	GG	GG	GG	GG	GG	AG	GG	GG	GG	AA	AA
1	3651353	ZmDArTAG000413	T	G	.	.	.	GT	TG	GG	GG	GG	GG	TT	TT	TT	TT	TT	TT	TT	TT	TT	TT	TT	TT	TT	TT	TT	TT	TT	TT	TT	TT	TT	TT	TT	TT	TT	TG	TT	TT	TT	TT	TT	TT	TT	TT	TT	TT
1	182294438	ZmDArTAG000416	T	C	.	.	.	GT	TT	CC	TT	CC	TT	CC	CC	TT	TT	TT	TT	CC	TT	TC	TT	TT	TT	TT	TT	TT	TT	TT	TT	TT	TT	TT	TT	TT	TT	TT	TC	TT	CC	CC	TT	CC	TT	TC	TT	TT	TT
10	39724724	ZmDArTAG000418	A	G	.	.	.	GT	AA	GG	GG	AG	GG	GG	GG	GG	GG	GG	GG	GG	GG	AA	AA	GG	AG	AG	GG	GG	GG	GG	GG	GG	GG	GG	GG	GG	GG	GG	GG	GG	GG	AG	GG	GG	AA	GG	GG	GG	GG
10	107650627	ZmDArTAG000419	A	G	.	.	.	GT	GG	GG	GG	GG	GG	AG	AA	GG	AA	GG	GG	GG	GG	GG	GG	GG	GG	GG	GG	GG	GG	GG	GG	GG	GG	GG	GG	GG	GG	GG	GG	GG	GG	GG	GG	GG	GG	GG	GG	GG	GG
8	168735672	ZmDArTAG000420	C	G	.	.	.	GT	CG	CC	GG	CC	GG	GG	GG	GG	CC	GG	CC	GG	CC	GG	GG	GG	CG	CG	GG	GG	GG	GG	CG	CG	GG	GG	GG	CC	CC	CC	CC	CG	CC	GG	GG	GG	GG	GG	CC	GG	GG
1	290795167	ZmDArTAG000423	A	G	.	.	.	GT	AA	GG	AA	AA	AA	AA	AA	AA	AA	AA	AA	AA	AA	AA	AA	AA	AA	GG	AA	AA	AA	AA	AA	AA	AA	AA	AA	AA	AA	AA	AG	AA	AA	AA	AA	AA	AA	AA	GG	AA	AA
5	61831391	ZmDArTAG000424	T	C	.	.	.	GT	TC	CC	CC	CC	CC	TT	CC	CC	CC	CC	CC	CC	TT	CC	CC	CC	TT	TT	TC	CC	CC	CC	CC	CC	CC	TT	CC	TT	TC	CC	CC	TC	CC	TT	TT	CC	CC	TT	CC	TT	TT
1	26875405	ZmDArTAG000426	T	G	.	.	.	GT	GG	TT	GG	GG	GG	GG	GG	GG	GG	GG	GG	TT	GG	GG	GG	TT	GG	GG	GG	GG	GG	GG	GG	GG	GG	GG	GG	GG	GG	GG	TG	GG	GG	GG	GG	TT	GG	GG	GG	GG	GG
1	121821035	ZmDArTAG000429	T	C	.	.	.	GT	TC	TT	TT	CC	TT	CC	TT	CC	CC	CC	CC	TT	TT	TC	CC	CC	TC	CC	TT	CC	CC	TC	TC	CC	TT	CC	CC	TT	CC	TC	TT	TC	TT	TT	TT	TT	TT	TT	TT	TT	TT
1	69016206	ZmDArTAG000430	T	A	.	.	.	GT	TT	TT	TT	TT	TT	TT	TT	TT	TT	TT	TT	TT	TT	TT	TT	TT	TT	TT	TA	TT	TT	TT	TT	TT	TT	TT	TT	TT	TT	TT	TT	TT	TT	AA	TT	TT	TT	TA	AA	AA	AA
3	172734830	ZmDArTAG000431	T	C	.	.	.	GT	TC	TT	TT	TT	TT	TT	TT	TT	TT	CC	CC	TT	TC	TT	TT	CC	TC	TC	TT	TT	CC	TT	TT	TT	TT	TT	TT	TT	TT	TT	TC	TT	TT	TT	TT	CC	TT	TT	TT	TT	TT
1	185871820	ZmDArTAG000433	A	G	.	.	.	GT	GG	GG	GG	AA	GG	AA	AA	GG	GG	GG	GG	AA	AA	AG	GG	GG	AA	AA	AA	GG	GG	AG	AG	AA	GG	AA	AA	AA	AA	AG	AA	AG	GG	AA	GG	AA	GG	AA	AA	AA	AA
9	15131080	ZmDArTAG000434	G	C	.	.	.	GT	GG	CC	GG	GG	GG	CC	CC	CC	GG	GG	GG	GG	CC	GG	CC	GG	GC	GC	GG	GG	CC	GC	GC	GG	GG	CC	CC	GG	GG	GG	GC	GC	GG	CC	GG	GG	GG	CC	GG	CC	CC
4	3249082	ZmDArTAG000435	G	C	.	.	.	GT	GG	GC	GC	GC	GG	GG	GG	CC	GG	GG	GG	CC	GG	GG	CC	GG	GG	CC	GG	GG	CC	CC	CC	GC	GG	CC	GG	GG	GG	GG	GG	GC	CC	GG	GG	GG	GC	GC	GC	GG	GG
2	218207094	ZmDArTAG000438	A	G	.	.	.	GT	AA	AA	AA	AA	AA	AA	AA	AA	AA	AA	AA	AA	AA	GG	GG	AA	AG	AG	AA	AA	AA	AA	AA	AA	AA	AA	AA	AA	AA	AA	AA	AA	AA	AA	GG	AA	AA	AA	AA	AA	AA
1	56108224	ZmDArTAG000441	A	C	.	.	.	GT	AA	AA	AA	AA	AA	AA	AA	AA	AA	AA	AA	AA	AA	AA	AA	AA	AA	AA	AC	AA	AA	AA	AA	AA	AA	AA	AA	AA	AA	AA	AA	AA	AA	CC	AA	AA	AA	AA	AA	CC	CC
4	30669015	ZmDArTAG000443	T	C	.	.	.	GT	TT	TT	TT	TT	CC	TT	CC	CC	TT	TT	TT	TT	TC	TT	TT	TT	TC	TC	TT	TT	TT	TT	TT	TT	TT	TT	TT	TT	TT	TT	TT	TT	TT	TT	TT	CC	TT	TT	TT	TT	TT
5	5418067	ZmDArTAG000444	A	G	.	.	.	GT	AG	AA	GG	GG	AA	GG	GG	AA	GG	AA	AA	AA	AA	GG	GG	AA	AG	AG	AA	GG	AA	AA	AA	AA	AA	GG	GG	AA	AA	AA	AA	AA	AA	AA	AA	AA	GG	AA	AA	AA	AA
1	41457605	ZmDArTAG000445	A	G	.	.	.	GT	GG	GG	GG	GG	GG	GG	GG	GG	GG	GG	GG	GG	GG	GG	GG	GG	GG	GG	GG	GG	GG	AG	AG	AG	GG	GG	GG	GG	GG	GG	GG	GG	GG	AA	GG	GG	GG	GG	AA	GG	GG
1	291663300	ZmDArTAG000446	A	C	.	.	.	GT	CC	CC	CC	CC	CC	CC	AA	CC	CC	CC	CC	CC	CC	CC	CC	CC	CC	AC	CC	CC	CC	AA	AA	AA	AA	AA	CC	CC	CC	CC	CC	AC	CC	CC	CC	AA	CC	AC	CC	CC	CC
3	126130837	ZmDArTAG000450	A	G	.	.	.	GT	GG	GG	GG	GG	GG	GG	GG	GG	GG	GG	GG	GG	GG	GG	GG	GG	GG	GG	GG	GG	GG	GG	GG	GG	GG	GG	GG	GG	GG	GG	GG	GG	GG	GG	GG	GG	GG	GG	GG	GG	GG
9	30217215	ZmDArTAG000451	T	C	.	.	.	GT	TC	CC	TT	CC	CC	CC	TT	TT	CC	CC	CC	TT	TT	TT	TT	CC	CC	CC	TT	CC	CC	TC	CC	CC	TT	TT	TT	TT	TT	TT	TT	TT	TT	TT	CC	CC	TT	CC	TT	TT	TT
1	303631666	ZmDArTAG000454	A	G	.	.	.	GT	GG	GG	GG	GG	GG	GG	GG	GG	GG	GG	GG	AA	AG	GG	GG	GG	AG	AG	GG	GG	GG	GG	GG	GG	GG	GG	GG	GG	GG	GG	AG	GG	AA	GG	GG	GG	GG	GG	GG	NN	NN
3	27953977	ZmDArTAG000455	T	C	.	.	.	GT	TC	CC	CC	TT	TT	CC	TT	TT	TT	TT	CC	TT	TT	CC	CC	TC	TT	TT	TT	TT	CC	CC	CC	CC	CC	CC	CC	CC	CC	CC	TC	TC	TT	TT	TT	CC	TT	TT	CC	TT	TT
4	4609957	ZmDArTAG000457	A	G	.	.	.	GT	AA	AA	GG	GG	GG	GG	GG	GG	AA	GG	AA	GG	AG	AA	AA	GG	AG	GG	AA	AA	AG	AG	GG	GG	GG	AA	GG	GG	GG	GG	GG	AG	GG	AA	GG	GG	GG	GG	GG	AA	AA
9	154291280	ZmDArTAG000459	T	C	.	.	.	GT	TT	CC	CC	CC	CC	CC	CC	TT	TT	TT	TT	CC	CC	CC	CC	TT	TC	TC	CC	CC	TT	TT	TT	TT	CC	CC	CC	CC	CC	CC	CC	CC	TT	CC	CC	CC	CC	CC	CC	CC	CC
8	8455611	ZmDArTAG000461	A	G	.	.	.	GT	AA	AA	GG	GG	AA	AA	AA	AA	AA	AA	AA	GG	AA	AA	AA	GG	AA	AG	AA	AA	AA	AG	AG	AG	AA	AA	AA	AA	AA	AA	AG	AA	AA	GG	AA	AA	AA	AA	AA	AA	AA
4	13522356	ZmDArTAG000464	G	C	.	.	.	GT	CC	CC	CC	CC	CC	CC	GG	CC	CC	CC	CC	CC	CC	CC	CC	CC	GC	GG	CC	CC	CC	CC	CC	CC	NN	GG	CC	CC	CC	CC	CC	NN	CC	CC	CC	CC	CC	CC	CC	CC	CC
6	89033455	ZmDArTAG000466	T	C	.	.	.	GT	TC	CC	TT	CC	CC	CC	TT	TT	CC	CC	CC	CC	TT	CC	CC	CC	CC	CC	TT	CC	CC	CC	CC	CC	CC	TT	CC	CC	CC	CC	CC	TC	CC	TT	TT	TC	CC	CC	CC	TT	TT
4	15453031	ZmDArTAG000467	T	C	.	.	.	GT	TT	TT	TT	TT	TT	TT	TT	TT	TT	TT	TT	TT	TT	TT	TT	TT	TT	TT	TT	TT	TT	TC	TT	TC	CC	TC	CC	CC	CC	TC	TC	TC	TT	TT	TT	TT	TT	TT	TT	TT	TT
5	61242188	ZmDArTAG000468	A	G	.	.	.	GT	GG	GG	GG	GG	GG	GG	GG	GG	GG	GG	GG	GG	GG	GG	GG	GG	GG	AG	AG	GG	GG	GG	GG	GG	GG	GG	GG	GG	GG	GG	AG	GG	GG	AA	GG	GG	GG	AG	GG	GG	GG
8	150848801	ZmDArTAG000469	T	G	.	.	.	GT	TT	TT	TT	TT	TT	TT	TT	GG	TT	TT	TT	TT	TT	TT	TT	TT	TG	TG	TT	TT	TT	TT	TT	TT	TT	TT	TT	TT	TT	TT	TT	TT	TT	GG	TT	GG	TT	GG	TT	GG	GG
6	169021273	ZmDArTAG000470	A	G	.	.	.	GT	AA	GG	AA	AA	AA	GG	GG	GG	AA	GG	GG	GG	AA	AA	AA	GG	GG	AG	AA	AA	AA	AA	AA	AA	AA	AA	AA	AA	AA	AA	AA	AG	AA	GG	AA	GG	AA	GG	GG	GG	GG
3	225198506	ZmDArTAG000471	A	C	.	.	.	GT	AC	AA	AA	AA	AA	AA	AA	CC	CC	CC	CC	AA	AA	AA	AA	CC	AC	CC	AA	CC	AA	AC	AC	CC	CC	AA	AA	AA	AA	AA	AA	AC	CC	AA	AA	AA	AA	AA	AA	AA	AA
5	60298447	ZmDArTAG000477	A	G	.	.	.	GT	AA	AA	AA	AA	AA	AA	GG	AA	AA	AA	AA	AA	GG	GG	AA	AA	GG	GG	GG	GG	GG	AA	AA	AA	AG	GG	GG	AA	AA	GG	AG	AG	GG	AA	GG	AA	AA	AG	GG	GG	GG
10	71956880	ZmDArTAG000478	A	C	.	.	.	GT	CC	AA	AA	AC	CC	CC	CC	CC	CC	AA	AA	AA	CC	CC	CC	AA	AC	AC	AA	AA	AA	AA	AA	AA	AA	AA	AA	AA	AA	AA	AC	AA	CC	CC	CC	AA	CC	AC	AA	CC	CC
3	35200576	ZmDArTAG000479	A	G	.	.	.	GT	AA	GG	AA	AA	AA	AA	AA	AA	AA	AA	AA	GG	AG	AA	AA	AA	AG	AG	AA	AA	AA	AA	AA	AA	AA	AA	AA	AA	AA	AA	AA	AA	AA	AA	AA	AA	AA	GG	AA	AA	AA
8	162223477	ZmDArTAG000480	A	G	.	.	.	GT	GG	GG	GG	GG	GG	GG	GG	AA	GG	GG	GG	GG	NN	GG	GG	GG	AG	AG	GG	GG	GG	GG	GG	GG	GG	GG	GG	GG	GG	GG	GG	GG	NN	GG	GG	GG	GG	AG	GG	GG	GG
10	6348832	ZmDArTAG000481	T	C	.	.	.	GT	TT	TT	TT	TT	TT	TT	TT	TT	TT	CC	CC	TT	TT	TT	TT	CC	TT	TT	TT	CC	CC	CC	TC	TC	TC	TT	TT	CC	CC	TC	CC	TC	CC	TT	TT	CC	TT	TC	TT	TT	TT
3	204886168	ZmDArTAG000484	T	G	.	.	.	GT	TG	GG	GG	GG	GG	GG	GG	TG	TT	TT	TT	GG	GG	GG	GG	TT	GG	TG	GG	GG	TT	GG	GG	GG	TT	GG	GG	GG	GG	GG	GG	GG	GG	GG	GG	GG	GG	GG	GG	GG	GG
1	261052751	ZmDArTAG000487	T	C	.	.	.	GT	TT	TT	TT	TT	TT	TT	TT	TT	TT	TT	TT	CC	TT	TT	TT	TT	TT	TT	TT	TT	TT	TT	TT	TT	TT	TT	TT	TT	TT	TT	TC	TT	TT	TT	TT	TT	TT	TC	CC	CC	CC
7	132948025	ZmDArTAG000488	A	G	.	.	.	GT	AG	GG	AA	AA	AG	GG	GG	AA	GG	GG	GG	AA	GG	GG	GG	GG	GG	GG	GG	AA	GG	GG	GG	AG	GG	GG	GG	GG	GG	GG	AG	GG	GG	GG	GG	AA	AA	AA	AA	AA	AA
7	6433310	ZmDArTAG000491	T	C	.	.	.	GT	CC	TT	CC	CC	CC	CC	CC	CC	CC	CC	CC	TT	CC	CC	CC	CC	CC	CC	CC	CC	CC	CC	CC	CC	CC	CC	CC	CC	CC	CC	CC	CC	CC	CC	CC	CC	CC	CC	TT	CC	CC
5	3612486	ZmDArTAG000493	A	G	.	.	.	GT	AG	GG	AA	AA	GG	GG	AA	AA	AA	GG	GG	GG	GG	AA	AA	GG	GG	AG	GG	AA	GG	GG	GG	GG	AA	AA	AA	GG	GG	GG	AG	GG	AA	AA	GG	GG	AA	AG	AA	GG	GG
4	34701043	ZmDArTAG000495	A	G	.	.	.	GT	GG	GG	GG	GG	GG	GG	AG	GG	GG	GG	GG	GG	AG	GG	GG	GG	AG	AG	AG	GG	GG	GG	GG	GG	GG	GG	GG	GG	GG	GG	GG	GG	GG	GG	GG	AA	GG	AG	GG	AA	AA
4	34700940	ZmDArTAG000496	G	C	.	.	.	GT	CC	CC	CC	CC	CC	CC	GC	CC	CC	CC	CC	CC	GC	CC	CC	CC	GC	GC	GG	CC	CC	CC	CC	CC	CC	CC	CC	CC	CC	CC	CC	GC	CC	CC	CC	GG	CC	GC	CC	GG	GG
5	7814968	ZmDArTAG000498	A	G	.	.	.	GT	GG	GG	GG	GG	GG	AG	GG	GG	GG	GG	GG	GG	AA	GG	GG	GG	GG	GG	AG	GG	GG	GG	GG	GG	GG	GG	GG	GG	GG	GG	GG	AG	AA	GG	GG	GG	GG	AG	GG	AA	AA
4	174431245	ZmDArTAG000499	T	C	.	.	.	GT	TC	TT	TT	TT	CC	TT	TC	CC	TT	TT	TT	TT	TC	TT	TT	TT	TT	CC	TC	CC	TT	TT	TT	TT	TT	TT	TT	TT	TT	TT	TT	TT	TT	CC	TT	TT	CC	TC	TT	TT	TT
3	2674426	ZmDArTAG000500	A	C	.	.	.	GT	CC	AA	CC	CC	CC	CC	CC	CC	CC	CC	AA	AA	CC	AA	AA	CC	CC	CC	CC	AA	AA	AA	AC	AC	CC	AA	AA	AA	AA	AA	AC	AC	CC	AA	CC	CC	AA	CC	AA	CC	CC
1	22971680	ZmDArTAG000503	T	C	.	.	.	GT	TT	TT	TT	CC	TT	TT	TT	TT	TT	TT	TT	TT	TT	TT	TT	TT	TT	TT	TT	TT	TT	TC	TC	CC	TT	TT	TT	TT	TT	TT	TT	TC	TT	TT	TT	TT	CC	TT	CC	TT	TT
4	6443306	ZmDArTAG000504	C	G	.	.	.	GT	CC	GG	CC	GG	GG	CC	CC	GG	CC	CC	CC	CC	CC	CC	CC	CC	CC	CC	CC	CC	CC	CC	CC	CC	CC	CC	CC	CC	CC	CC	CC	CC	CC	CC	CC	CC	CC	CC	CC	CC	CC
10	5788173	ZmDArTAG000505	T	C	.	.	.	GT	TC	TT	TT	CC	CC	TT	TT	TT	CC	TT	TT	TT	TT	CC	CC	TT	TT	TT	TT	TT	TT	TT	TT	TT	TT	CC	TT	TT	TT	TT	TT	TT	CC	TT	TT	TT	CC	TT	TT	TT	TT
8	177522191	ZmDArTAG000506	T	C	.	.	.	GT	TC	CC	CC	CC	CC	CC	CC	CC	CC	CC	CC	TT	TT	CC	CC	CC	CC	CC	TT	CC	CC	CC	CC	CC	CC	CC	CC	CC	CC	CC	TC	TC	TT	TT	CC	CC	CC	TT	TT	CC	CC
2	5014464	ZmDArTAG000510	A	G	.	.	.	GT	AG	GG	GG	GG	GG	GG	GG	GG	GG	AA	GG	AG	GG	GG	GG	AA	AG	GG	GG	GG	GG	GG	GG	GG	AA	GG	GG	GG	GG	AA	AG	AG	GG	GG	GG	AA	GG	GG	GG	GG	GG
3	146566485	ZmDArTAG000513	T	C	.	.	.	GT	CC	CC	TT	TT	CC	CC	CC	CC	CC	CC	CC	TT	CC	CC	TC	CC	CC	CC	CC	CC	CC	CC	CC	CC	TT	CC	CC	CC	CC	CC	CC	CC	CC	CC	CC	CC	CC	CC	CC	TT	TT
7	558966	ZmDArTAG000517	T	C	.	.	.	GT	TC	CC	CC	CC	CC	TT	CC	CC	TT	TT	TT	CC	TT	CC	CC	TT	CC	TC	CC	TT	TT	CC	CC	CC	CC	TT	CC	CC	CC	CC	CC	TC	CC	CC	CC	CC	CC	CC	TT	CC	CC
6	137683596	ZmDArTAG000519	A	G	.	.	.	GT	GG	GG	GG	GG	GG	GG	AA	GG	GG	GG	GG	GG	AG	GG	GG	GG	AG	AG	GG	GG	GG	GG	GG	GG	GG	GG	GG	GG	GG	GG	GG	GG	GG	AA	AA	GG	GG	AA	GG	GG	GG
3	558944	ZmDArTAG000521	C	G	.	.	.	GT	GG	GG	GG	GG	CC	GG	GG	CC	GG	GG	GG	GG	GG	GG	GG	GG	GG	GG	GG	GG	GG	GG	GG	GG	GG	GG	GG	GG	GG	GG	GG	GG	CC	GG	GG	GG	GG	GG	GG	GG	GG
2	137683746	ZmDArTAG000522	T	A	.	.	.	GT	TT	AA	AA	AA	AA	TA	TT	AA	TT	AA	TT	AA	AA	TA	TT	AA	AA	TA	TT	AA	AA	AA	AA	AA	AA	AA	AA	AA	AA	AA	TA	TA	AA	AA	TT	AA	AA	TT	AA	AA	AA
1	109910532	ZmDArTAG000523	T	C	.	.	.	GT	CC	TT	CC	CC	CC	CC	TT	CC	CC	CC	CC	TT	CC	CC	CC	CC	CC	CC	CC	CC	CC	TC	TC	CC	TT	CC	CC	TT	CC	TC	TT	CC	CC	TT	CC	TT	CC	TC	CC	CC	CC
6	171181491	ZmDArTAG000524	T	C	.	.	.	GT	NN	CC	TT	TT	TT	TT	TT	TT	TT	TT	TT	TT	TT	TT	TT	TT	TT	TT	TT	TT	NN	TT	TT	TT	TT	TT	TT	TT	TT	TT	TT	TT	TT	TT	TT	TT	TT	TT	TT	TT	TT
3	194214254	ZmDArTAG000526	A	G	.	.	.	GT	AA	AA	AA	AA	AA	AA	AA	AA	AA	AA	AA	GG	AA	AA	AA	AA	AA	AA	AA	AA	AA	AA	AA	AA	AA	AA	AA	AA	AA	AA	AA	AA	AA	AA	AA	AG	AA	AA	AA	AA	AA
3	194214286	ZmDArTAG000527	A	G	.	.	.	GT	GG	GG	GG	GG	GG	GG	GG	GG	GG	GG	GG	AA	GG	GG	GG	GG	GG	GG	GG	GG	GG	GG	GG	GG	GG	GG	GG	GG	GG	GG	GG	GG	GG	GG	GG	AA	GG	GG	GG	GG	GG
5	174142785	ZmDArTAG000528	A	C	.	.	.	GT	CC	CC	CC	CC	AA	CC	CC	CC	CC	CC	CC	CC	CC	CC	CC	CC	CC	AA	CC	AA	CC	CC	CC	CC	CC	CC	CC	CC	CC	CC	CC	CC	CC	CC	CC	CC	CC	CC	CC	CC	CC
4	54281928	ZmDArTAG000529	T	C	.	.	.	GT	CC	CC	TT	TT	CC	CC	CC	CC	CC	CC	CC	CC	CC	TT	TT	CC	CC	CC	CC	CC	CC	CC	CC	CC	CC	CC	CC	CC	CC	CC	CC	CC	CC	CC	CC	CC	CC	CC	CC	CC	CC
2	132580811	ZmDArTAG000532	T	C	.	.	.	GT	TT	CC	CC	CC	CC	TT	TT	CC	TT	TT	TT	CC	CC	TC	TC	TT	TT	TT	CC	TT	TT	TT	TT	CC	TT	TT	TT	TT	TT	TC	TC	TC	CC	CC	CC	CC	CC	TC	CC	CC	CC
10	4264931	ZmDArTAG000533	T	C	.	.	.	GT	TT	TT	CC	CC	CC	CC	CC	TT	CC	CC	CC	NN	TC	TC	TT	CC	CC	CC	TC	CC	NN	CC	CC	TC	CC	CC	CC	CC	CC	CC	CC	TT	CC	TT	CC	CC	CC	TC	TT	TT	TT
4	183598324	ZmDArTAG000534	T	G	.	.	.	GT	TG	GG	TT	TT	TT	GG	TT	TT	GG	GG	GG	TT	GG	GG	TT	GG	TG	TG	TG	GG	GG	GG	GG	GG	GG	TT	GG	GG	GG	GG	GG	GG	TT	TT	GG	TT	TT	GG	GG	GG	GG
1	221296586	ZmDArTAG000535	T	C	.	.	.	GT	TC	TT	TT	CC	CC	TT	TT	TT	TT	TT	TT	TT	TT	TT	TT	TT	TT	TT	TT	TT	TT	TT	TT	TT	TT	TT	TT	TT	TT	TT	TT	TT	CC	TT	TT	TT	CC	TT	TT	TT	TT
1	149045695	ZmDArTAG000537	A	G	.	.	.	GT	AA	AG	AA	AA	AA	AA	AA	AA	AA	AA	AA	AA	AA	GG	AA	AA	AA	AA	AA	AA	AA	AA	AA	AA	GG	GG	GG	GG	GG	AG	AG	AA	AA	AA	AA	GG	AG	AA	GG	AA	AA
10	6191688	ZmDArTAG000538	T	C	.	.	.	GT	TC	CC	TT	TT	CC	CC	CC	CC	CC	CC	CC	TT	CC	CC	CC	CC	CC	CC	CC	CC	CC	CC	CC	CC	CC	CC	CC	CC	CC	CC	CC	CC	CC	TT	CC	CC	TT	CC	TT	CC	CC
10	147818149	ZmDArTAG000539	A	T	.	.	.	GT	AA	AA	AA	TT	TT	AA	AA	TT	AA	AA	AA	TT	AA	TT	TT	AA	AT	AA	AA	AA	AA	AT	AT	TT	AA	AA	AA	AA	AA	AA	AA	AA	AA	AA	AA	AA	TT	AA	TT	AA	AA
3	229098479	ZmDArTAG000540	T	C	.	.	.	GT	TC	NN	CC	CC	TC	TC	TC	CC	CC	CC	CC	CC	CC	TT	TT	NN	CC	CC	CC	CC	NN	CC	CC	CC	CC	CC	CC	CC	CC	CC	CC	CC	CC	CC	CC	CC	TT	CC	CC	CC	CC
10	17922658	ZmDArTAG000542	T	C	.	.	.	GT	TT	CC	CC	TT	TT	TT	TT	CC	TT	CC	CC	TT	CC	TT	TT	CC	TT	TC	TT	CC	CC	CC	CC	CC	CC	CC	CC	CC	CC	CC	TC	TC	TT	CC	CC	CC	TT	CC	TT	CC	CC
10	42493836	ZmDArTAG000543	A	G	.	.	.	GT	GG	AA	AA	AG	AA	AA	AA	AA	AA	AA	AA	AA	AA	GG	GG	AA	AA	AA	AA	AA	AA	AA	AA	AA	AA	AA	AA	AA	AA	AA	AA	AA	AA	AA	AA	AA	GG	AA	AA	AA	AA
4	6234391	ZmDArTAG000545	G	C	.	.	.	GT	CC	CC	CC	CC	CC	CC	GG	CC	CC	CC	CC	CC	GC	CC	CC	CC	GC	GC	GG	CC	CC	CC	CC	CC	CC	CC	CC	CC	CC	CC	CC	GC	GG	GG	CC	CC	CC	CC	CC	GG	GG
10	58036680	ZmDArTAG000548	A	G	.	.	.	GT	AA	GG	AA	AA	GG	AA	AA	AA	AA	AA	AA	GG	AG	AA	AA	AA	AA	AA	AA	AA	AG	AG	GG	AG	GG	AA	AA	AA	AA	AA	AA	AG	AA	AA	AA	AA	AA	AA	GG	AA	AA
7	21144154	ZmDArTAG000549	T	C	.	.	.	GT	TT	TT	TT	TT	TT	TT	TT	TT	TT	TT	TT	TT	TT	TT	TT	TT	TT	TT	TT	TT	TT	TT	TT	TT	TT	TT	TT	TT	TT	TT	TC	TT	CC	TT	TT	TT	TT	CC	CC	CC	CC
4	241950220	ZmDArTAG000550	G	C	.	.	.	GT	GC	CC	CC	GG	CC	GG	GG	CC	GG	GG	GG	GG	GG	CC	CC	GG	GG	GG	GG	GG	GG	GG	GG	GG	GG	GG	GG	CC	CC	GG	GC	GC	GG	GG	GG	CC	CC	GG	GG	GG	GG
8	109549008	ZmDArTAG000551	G	C	.	.	.	GT	CC	CC	CC	CC	CC	GG	GG	GG	GG	CC	CC	CC	GG	CC	CC	CC	CC	CC	CC	CC	CC	CC	CC	CC	CC	CC	GC	CC	CC	CC	CC	GC	CC	CC	GG	GG	CC	GG	CC	GG	GG
5	68361300	ZmDArTAG000553	A	T	.	.	.	GT	AA	TT	TT	TT	AA	AA	AA	AA	TT	TT	TT	AA	AA	AA	AA	TT	AA	AA	AA	AA	AA	TT	TT	TT	AT	AA	AA	AA	AA	AA	AA	AA	AA	TT	AA	AA	TT	AT	AA	AA	AA
2	199698746	ZmDArTAG000554	A	T	.	.	.	GT	AA	AA	AA	AA	AA	AA	TT	AA	AA	AA	AA	TT	AA	TT	TT	AA	TT	TT	TT	AA	AT	AA	AA	TT	AA	AA	AA	AA	AA	AA	AA	TT	AA	AA	TT	AA	AA	AA	TT	TT	TT
1	68098398	ZmDArTAG000557	T	G	.	.	.	GT	GG	GG	GG	GG	GG	GG	GG	GG	GG	GG	GG	TT	TT	GG	GG	GG	GG	GG	GG	GG	GG	GG	GG	GG	GG	GG	GG	GG	GG	GG	GG	GG	GG	TT	GG	GG	GG	GG	TT	TT	TT
3	901234	ZmDArTAG000559	T	C	.	.	.	GT	CC	CC	TT	TT	TT	CC	TT	TT	CC	CC	NN	CC	TC	CC	CC	CC	TC	TC	TT	CC	CC	CC	CC	CC	CC	TT	CC	CC	CC	CC	CC	TC	TT	TT	CC	TT	TT	TT	TT	TT	TT
7	28089212	ZmDArTAG000560	G	C	.	.	.	GT	CC	CC	CC	CC	CC	CC	CC	CC	CC	CC	CC	CC	CC	CC	CC	CC	CC	CC	CC	CC	GG	CC	GC	GC	CC	CC	CC	GG	GC	CC	CC	CC	CC	CC	CC	CC	CC	GG	CC	GG	GG
9	153998772	ZmDArTAG000561	C	G	.	.	.	GT	CC	NN	CC	CC	CG	CC	CC	CC	CC	CC	CC	GG	NN	CC	CC	CC	CC	CC	CC	CC	CC	CC	CC	CC	CC	CC	CC	CC	CC	CC	GG	CC	GG	CC	NN	CC	CC	GG	CC	GG	GG
4	243882324	ZmDArTAG000562	A	C	.	.	.	GT	CC	AA	CC	CC	CC	AC	AC	AA	CC	CC	CC	CC	AA	CC	CC	CC	CC	AA	AC	CC	AA	CC	CC	CC	CC	AC	CC	CC	CC	CC	CC	CC	AA	CC	CC	AC	CC	AA	CC	CC	CC
10	118612480	ZmDArTAG000565	A	G	.	.	.	GT	AA	AA	GG	AA	AA	AA	AA	AA	AA	AA	AA	GG	AA	AA	AA	AA	AA	AA	AA	AA	AA	AA	AA	AA	AA	AA	AA	AA	AA	AA	AA	AA	AA	AA	AA	AA	AA	AA	AA	AA	AA
7	35460758	ZmDArTAG000568	A	C	.	.	.	GT	CC	CC	CC	CC	CC	CC	CC	CC	CC	CC	CC	CC	CC	AA	AA	AA	AC	AC	CC	CC	CC	CC	CC	CC	CC	CC	CC	CC	CC	CC	AC	CC	AA	CC	CC	CC	CC	CC	AA	CC	CC
1	40260147	ZmDArTAG000569	T	C	.	.	.	GT	TC	TT	CC	TT	CC	CC	TT	CC	CC	CC	CC	TT	TT	CC	CC	TT	TC	CC	TC	CC	CC	TC	TC	TC	CC	CC	CC	CC	CC	CC	TC	TC	TT	TT	CC	TT	CC	TT	TT	TT	TT
6	171556588	ZmDArTAG000571	T	C	.	.	.	GT	CC	CC	CC	CC	TT	CC	TT	CC	CC	CC	CC	TT	TT	CC	CC	CC	CC	CC	CC	TT	TT	TC	TT	TT	CC	CC	CC	TT	TC	TT	TC	CC	TT	CC	CC	CC	CC	CC	TT	TT	TT
4	37574014	ZmDArTAG000572	T	C	.	.	.	GT	CC	CC	CC	CC	CC	CC	CC	CC	CC	CC	CC	CC	CC	CC	CC	CC	CC	CC	CC	CC	CC	CC	CC	CC	CC	CC	CC	CC	CC	CC	CC	CC	TT	CC	TT	CC	CC	CC	TT	CC	CC
8	139052308	ZmDArTAG000573	T	C	.	.	.	GT	CC	CC	CC	CC	TT	TT	TC	CC	CC	CC	CC	TT	TT	TT	TC	CC	CC	CC	TC	TT	CC	TC	TC	CC	CC	TC	CC	CC	TT	TT	TC	TT	CC	CC	TT	TT	TC	TC	TT	TT	TT
8	170036387	ZmDArTAG000577	A	G	.	.	.	GT	GG	GG	AG	GG	GG	GG	GG	GG	GG	AG	AA	GG	GG	GG	GG	AA	GG	GG	GG	GG	AA	AA	AG	AG	AA	GG	GG	GG	GG	GG	GG	GG	GG	GG	GG	GG	GG	GG	GG	GG	GG
6	159375282	ZmDArTAG000584	T	C	.	.	.	GT	TC	TT	CC	CC	CC	CC	TT	TT	TT	CC	TT	TT	TT	TT	TT	TT	TT	TT	CC	TT	TC	CC	CC	CC	CC	TT	TT	TT	TT	TT	TC	CC	TT	TT	TT	TT	TT	TT	TT	TT	TT
8	158594572	ZmDArTAG000586	T	G	.	.	.	GT	GG	GG	GG	GG	GG	TT	GG	TT	TT	GG	GG	TT	GG	TT	TT	GG	TT	TT	TG	TT	GG	TG	TG	GG	GG	GG	GG	GG	TG	TT	TT	TT	GG	GG	TT	GG	GG	TG	GG	GG	GG
1	147206483	ZmDArTAG000587	T	C	.	.	.	GT	TT	CC	TT	CC	TT	TT	CC	TT	TT	TT	TT	CC	CC	TC	TT	TT	TC	TT	CC	TT	TT	TC	TC	TT	CC	TT	TT	CC	TT	TC	CC	TC	CC	CC	CC	CC	TT	CC	CC	CC	CC
10	76302818	ZmDArTAG000588	A	C	.	.	.	GT	AA	AA	AA	AA	AA	AA	AA	CC	AA	AA	AA	AA	AC	AA	AA	AA	AC	AC	AA	CC	AA	AA	AA	AA	AA	AA	AA	AA	AA	AA	AA	AA	AA	AA	CC	AA	AA	AC	AA	CC	CC
9	16747968	ZmDArTAG000589	A	G	.	.	.	GT	GG	AA	GG	GG	GG	GG	GG	GG	GG	GG	GG	GG	GG	AA	AA	GG	GG	GG	GG	GG	AA	AG	GG	GG	AA	GG	AA	GG	GG	GG	GG	AG	GG	GG	GG	GG	GG	GG	GG	GG	GG
1	305598780	ZmDArTAG000591	T	C	.	.	.	GT	TT	TT	TT	CC	CC	TT	TT	TT	TT	TT	TT	CC	CC	CC	TT	TT	TT	TT	CC	TT	CC	TC	TT	TT	TT	TC	TT	TT	TT	TT	TC	TC	TT	CC	CC	CC	CC	CC	CC	CC	CC
8	157442561	ZmDArTAG000592	T	G	.	.	.	GT	TT	TT	TT	TT	TT	GG	TT	GG	GG	TT	TT	TT	TT	TT	TT	TT	TG	GG	GG	GG	TT	TT	TT	TT	TT	TT	TT	TT	TT	TT	TG	TG	TT	TT	GG	TT	TT	TG	TT	TT	TT
8	171320088	ZmDArTAG000593	A	G	.	.	.	GT	AG	GG	AA	AA	AA	GG	GG	GG	GG	GG	GG	GG	AA	GG	GG	AG	GG	GG	GG	GG	GG	GG	GG	GG	GG	GG	GG	GG	GG	GG	AG	GG	GG	GG	GG	GG	GG	GG	GG	GG	GG
7	81825210	ZmDArTAG000594	G	C	.	.	.	GT	GG	GG	CC	CC	GG	GG	GC	CC	GG	GG	GG	GG	GC	GG	GG	GG	GG	GC	GG	GG	GG	GG	GG	GG	GG	GG	GG	GG	GG	GG	GG	GC	GG	CC	CC	CC	CC	CC	GG	CC	CC
2	11320594	ZmDArTAG000596	A	G	.	.	.	GT	GG	AA	AA	AA	AA	AA	AA	AA	AA	GG	GG	AA	AA	AA	AA	AA	AA	AA	AG	AA	AA	AA	AA	GG	GG	AA	AA	GG	GG	GG	AG	GG	AA	AA	AA	AA	AA	AG	AA	AA	AA
2	110217819	ZmDArTAG000599	A	G	.	.	.	GT	AG	AA	GG	GG	GG	AA	GG	AA	AA	AA	AA	GG	GG	AG	AG	AA	AA	AA	GG	AA	AA	AA	AA	GG	AA	AA	AA	AA	AA	AG	GG	AG	GG	GG	GG	AA	GG	GG	GG	GG	GG
1	244863387	ZmDArTAG000602	C	G	.	.	.	GT	CC	CC	CC	CC	GG	GG	GG	CC	CC	CC	CC	CC	CG	CC	CC	CC	CC	CC	GG	CC	CC	CC	CC	CC	CC	CG	CC	CC	CC	CC	CC	CG	GG	CC	CC	CC	CC	CG	GG	CC	CC
6	166383415	ZmDArTAG000606	A	G	.	.	.	GT	AA	AA	AA	AA	AA	AA	AA	GG	AA	AA	GG	GG	AA	GG	AA	AA	AA	AA	AA	GG	AA	GG	GG	GG	AA	AA	AA	GG	AG	GG	AG	AG	AA	AA	AA	AA	AG	AA	AA	AA	AA
6	166383439	ZmDArTAG000607	A	G	.	.	.	GT	GG	GG	GG	GG	GG	GG	GG	AA	GG	GG	AA	AA	GG	GG	GG	GG	AG	AG	GG	GG	GG	GG	GG	GG	GG	GG	GG	GG	GG	GG	GG	GG	GG	GG	GG	GG	AA	GG	GG	GG	GG
1	241520417	ZmDArTAG000609	T	C	.	.	.	GT	TT	TT	TT	TT	TT	CC	TT	TT	TT	TT	TT	TT	TC	TT	TT	TT	TT	TT	TT	TT	CC	CC	CC	CC	TT	TT	TT	TT	TT	TT	TT	TC	CC	TT	CC	TT	CC	TT	TT	TT	TT
1	6320186	ZmDArTAG000610	T	G	.	.	.	GT	GG	GG	GG	GG	GG	GG	GG	GG	GG	GG	GG	TT	TT	GG	GG	GG	GG	GG	GG	GG	GG	GG	GG	GG	GG	GG	GG	GG	GG	GG	GG	GG	GG	GG	GG	GG	GG	GG	GG	GG	GG
1	6319968	ZmDArTAG000611	A	G	.	.	.	GT	AG	AA	GG	GG	AA	AA	AA	AA	AA	AA	AA	AA	AA	AA	AA	AA	AA	AA	AA	AA	AA	AA	AA	AA	AA	AA	AA	AA	AA	AA	AA	AA	AA	AA	AA	AA	AA	AA	AA	AA	AA
10	8711757	ZmDArTAG000615	A	G	.	.	.	GT	GG	GG	GG	GG	GG	GG	GG	GG	GG	GG	GG	GG	GG	GG	GG	GG	GG	GG	GG	GG	GG	GG	GG	GG	GG	GG	GG	GG	GG	GG	GG	GG	AA	GG	GG	GG	GG	GG	GG	GG	GG
9	15353494	ZmDArTAG000617	T	C	.	.	.	GT	CC	CC	CC	CC	CC	CC	CC	CC	TT	CC	TT	TT	CC	CC	CC	CC	CC	CC	TT	CC	CC	CC	CC	CC	CC	CC	CC	CC	CC	CC	TC	TC	CC	CC	TT	TT	CC	CC	TT	CC	CC
9	18808364	ZmDArTAG000618	A	C	.	.	.	GT	CC	CC	CC	CC	CC	CC	CC	CC	AA	AA	AA	CC	CC	CC	CC	AA	CC	CC	AA	CC	CC	AC	AA	AA	CC	CC	CC	AA	AA	AA	AC	AC	CC	CC	AA	AA	CC	CC	CC	CC	CC
1	185975268	ZmDArTAG000622	A	C	.	.	.	GT	CC	CC	CC	CC	CC	CC	AC	CC	CC	CC	CC	CC	AA	CC	CC	CC	CC	CC	CC	CC	CC	CC	CC	CC	CC	AC	CC	CC	CC	CC	CC	CC	CC	CC	CC	CC	CC	CC	CC	CC	CC
1	199143914	ZmDArTAG000624	A	G	.	.	.	GT	GG	GG	AA	AA	AA	GG	GG	GG	GG	GG	GG	AA	AA	AG	GG	GG	GG	GG	AG	GG	GG	GG	GG	GG	AA	AG	GG	AA	GG	AG	AA	GG	AA	AA	GG	GG	AA	AG	GG	AA	AA
5	8364592	ZmDArTAG000625	A	C	.	.	.	GT	AA	AA	AA	AA	AA	AA	AC	AA	AA	AA	AA	AA	AC	AA	AA	AA	AC	AC	AA	AA	AA	CC	CC	CC	AA	CC	AA	AA	AA	AA	AA	AC	AA	CC	CC	CC	CC	AC	AA	CC	CC
5	91339961	ZmDArTAG000626	T	C	.	.	.	GT	TT	CC	CC	CC	TT	TT	CC	CC	TT	TT	TT	CC	CC	CC	CC	TT	CC	CC	CC	TT	CC	CC	CC	CC	TT	CC	TT	TT	TT	TT	TC	TC	CC	CC	CC	CC	CC	TC	CC	CC	CC
5	185983243	ZmDArTAG000627	A	G	.	.	.	GT	AA	AA	AA	AA	AA	AG	AA	AA	AA	AA	AA	AA	AA	AA	AA	AA	AG	AG	AA	AA	AA	AA	AA	AA	AA	GG	GG	AA	AA	AG	AG	AA	AA	AG	AA	AA	AA	AA	GG	AA	AA
5	3461156	ZmDArTAG000629	A	G	.	.	.	GT	AG	AA	GG	GG	AG	AA	GG	GG	GG	AA	AA	AA	AA	GG	GG	AA	AA	AG	AG	GG	GG	GG	GG	AA	AA	GG	AA	GG	GG	GG	GG	GG	GG	GG	AA	AA	AA	AG	GG	AA	AA
10	100056068	ZmDArTAG000631	G	C	.	.	.	GT	CC	CC	CC	CC	GG	GC	CC	CC	CC	GG	GG	CC	CC	CC	CC	GG	CC	CC	CC	CC	GG	GG	GG	GG	GG	GG	GG	GG	GG	GG	GC	GC	GG	CC	CC	CC	CC	GC	CC	CC	CC
10	145396490	ZmDArTAG000632	T	C	.	.	.	GT	TT	TT	CC	CC	TT	TT	TT	CC	TT	TT	TT	CC	CC	TT	TC	TT	TC	TC	TC	CC	TT	CC	TC	CC	TT	TT	TT	TT	CC	CC	CC	TC	TT	CC	CC	CC	CC	TC	TT	CC	CC
1	267540967	ZmDArTAG000634	A	C	.	.	.	GT	CC	AA	CC	CC	CC	AA	AA	CC	CC	CC	CC	CC	AC	CC	CC	CC	CC	CC	CC	CC	CC	CC	CC	CC	CC	CC	CC	CC	CC	CC	CC	CC	CC	CC	CC	CC	AA	CC	AA	CC	CC
6	171168674	ZmDArTAG000635	A	C	.	.	.	GT	CC	AA	CC	CC	CC	CC	CC	AA	CC	CC	CC	CC	CC	CC	CC	CC	AA	AA	CC	CC	CC	CC	CC	CC	CC	CC	CC	CC	CC	CC	CC	CC	AA	AA	CC	AA	CC	AA	CC	CC	CC
6	171168815	ZmDArTAG000636	A	G	.	.	.	GT	AA	AA	AA	AA	AA	AA	AA	AA	AA	AA	AA	GG	AA	AA	AA	AA	AA	AA	AA	AA	AA	AA	AA	AA	AA	AA	AA	AA	AA	AA	AG	AA	AA	AA	AA	AA	AA	AA	GG	GG	GG
6	171168791	ZmDArTAG000637	T	G	.	.	.	GT	GG	GG	GG	GG	GG	GG	GG	GG	GG	GG	GG	GG	GG	GG	GG	GG	GG	GG	GG	GG	GG	GG	GG	GG	GG	GG	GG	GG	GG	GG	GG	GG	GG	GG	GG	GG	GG	GG	GG	GG	GG
4	238807659	ZmDArTAG000640	T	C	.	.	.	GT	CC	CC	CC	CC	CC	CC	TT	CC	CC	CC	CC	CC	TT	CC	CC	CC	TC	TC	CC	CC	CC	CC	CC	CC	CC	TT	CC	CC	CC	CC	TC	CC	TT	CC	CC	CC	CC	CC	CC	CC	CC
2	186055530	ZmDArTAG000642	A	C	.	.	.	GT	CC	CC	AA	CC	CC	AA	CC	CC	AA	CC	AA	AC	CC	AA	AA	CC	CC	CC	AA	AA	CC	CC	CC	CC	CC	CC	AA	AA	AA	AA	AA	AA	CC	AA	CC	CC	CC	CC	CC	CC	CC
8	211696330	ZmDArTAG000643	A	G	.	.	.	GT	AA	AA	AA	AA	AA	GG	AA	AA	AA	AA	AA	AA	GG	AG	AA	AA	AA	AA	AA	AA	AA	AA	AA	AA	AA	AA	AA	GG	GG	GG	GG	AG	AA	AA	AA	AA	GG	AA	AA	AA	AA
5	24945064	ZmDArTAG000645	T	C	.	.	.	GT	TT	TT	NN	TT	CC	TT	CC	TT	TT	TT	TT	TT	CC	CC	CC	CC	CC	CC	TT	CC	TT	TT	TT	TT	TT	CC	TT	TT	TT	TT	TT	TT	TT	CC	TT	TT	TT	CC	TT	CC	CC
10	9165503	ZmDArTAG000648	A	G	.	.	.	GT	GG	GG	GG	GG	GG	GG	GG	GG	GG	GG	GG	GG	GG	GG	GG	GG	GG	GG	GG	GG	AA	AG	AA	AA	AA	AG	GG	GG	GG	AA	AG	AG	AA	GG	GG	GG	GG	GG	GG	GG	GG
1	60950682	ZmDArTAG000649	T	C	.	.	.	GT	CC	CC	CC	CC	CC	CC	CC	CC	CC	CC	CC	CC	CC	CC	CC	CC	CC	CC	CC	CC	CC	CC	CC	CC	CC	CC	CC	CC	CC	CC	CC	CC	CC	TT	CC	CC	CC	CC	TT	TT	TT
6	160736456	ZmDArTAG000653	A	G	.	.	.	GT	GG	GG	AA	AA	AA	GG	GG	GG	GG	GG	GG	GG	GG	AA	AA	AA	GG	GG	GG	GG	GG	GG	GG	GG	GG	GG	GG	GG	GG	GG	AG	GG	GG	GG	GG	GG	AA	GG	GG	GG	GG
5	73930124	ZmDArTAG000654	T	C	.	.	.	GT	CC	CC	CC	CC	TC	CC	CC	CC	CC	CC	CC	CC	CC	CC	TT	CC	CC	CC	CC	CC	CC	CC	CC	CC	CC	CC	CC	CC	CC	CC	CC	CC	CC	TT	CC	CC	CC	TC	CC	CC	CC
2	1250334	ZmDArTAG000656	A	G	.	.	.	GT	AA	GG	GG	GG	GG	AA	GG	GG	AA	AA	AA	AA	AG	AA	AA	AA	AG	AA	AA	AA	GG	AA	AA	AA	AA	AA	AA	AA	AA	AA	AA	AA	GG	GG	GG	AA	GG	AG	GG	AG	AG
2	10634818	ZmDArTAG000657	A	T	.	.	.	GT	TT	AA	AA	AA	TT	TT	TT	AA	TT	TT	TT	TT	TT	AT	TT	AA	AA	AA	TT	TT	TT	TT	TT	TT	TT	TT	TT	TT	TT	TT	AT	TT	TT	TT	TT	TT	AT	TT	AA	TT	TT
1	287924870	ZmDArTAG000658	A	C	.	.	.	GT	AA	AA	AA	AA	AA	AA	AA	AA	AA	AA	AA	AA	CC	AA	AA	AA	AA	AA	AC	AA	AA	AA	AA	AA	AA	AA	AA	AA	AA	AA	AA	AC	AA	AA	AA	AA	AA	AC	AA	CC	CC
6	161968526	ZmDArTAG000659	A	G	.	.	.	GT	AA	GG	AA	AA	AA	AA	GG	GG	AA	AA	GG	AA	AG	AA	AA	GG	AG	AG	AA	GG	AA	AA	AA	AA	AA	GG	AG	GG	GG	AA	AG	AA	GG	GG	GG	GG	GG	GG	AA	GG	GG
2	216692818	ZmDArTAG000661	A	C	.	.	.	GT	CC	CC	CC	CC	AA	CC	AA	AA	CC	CC	CC	AA	AA	AA	AA	AA	AA	AA	AA	AA	CC	CC	CC	CC	CC	CC	CC	CC	CC	CC	AC	AC	AA	CC	AA	AA	CC	CC	AA	AA	AA
5	195845939	ZmDArTAG000664	T	C	.	.	.	GT	TC	CC	TT	TT	TT	CC	CC	TT	CC	TT	CC	TT	CC	CC	CC	TT	TC	CC	TC	CC	TT	TT	TT	TT	TT	CC	CC	CC	CC	CC	TC	CC	CC	TT	CC	TT	TT	CC	TT	CC	CC
2	4157130	ZmDArTAG000666	T	C	.	.	.	GT	CC	CC	CC	CC	CC	TT	CC	CC	TT	CC	TT	TC	CC	TT	TT	CC	CC	CC	TT	TT	CC	CC	CC	CC	CC	CC	TT	TT	TT	TT	TT	TT	CC	CC	CC	CC	CC	CC	CC	CC	CC
5	1085208	ZmDArTAG000669	A	C	.	.	.	GT	AA	CC	CC	AA	AA	AA	AA	CC	AA	AA	AA	AA	CC	AA	AA	AA	AC	AC	CC	AA	AA	AA	AA	AA	AA	CC	AA	AA	AA	AA	AA	AC	AA	CC	CC	CC	CC	CC	AA	CC	CC
4	18656756	ZmDArTAG000670	A	G	.	.	.	GT	GG	AA	AA	AA	GG	AG	AG	GG	GG	GG	GG	GG	AA	AA	AA	GG	GG	GG	AA	AA	GG	AG	AG	AG	AA	AA	AA	AA	AA	AG	AA	AA	AA	AA	AA	AA	AA	AA	AA	AA	AA
9	21878577	ZmDArTAG000671	A	C	.	.	.	GT	CC	CC	AC	AA	AA	AA	CC	CC	AA	AA	AA	AA	CC	AA	AC	AA	CC	CC	AC	CC	AA	AC	AA	AA	CC	CC	CC	AA	AA	AA	AC	AC	AA	CC	AA	AA	AA	AA	AA	CC	CC
1	229761502	ZmDArTAG000677	T	C	.	.	.	GT	CC	TT	TT	CC	CC	CC	CC	TT	CC	CC	CC	CC	TC	CC	CC	CC	CC	CC	CC	CC	CC	CC	CC	CC	CC	CC	CC	CC	CC	CC	TC	CC	TT	CC	CC	TT	TT	TC	CC	TT	TT
7	173270813	ZmDArTAG000680	T	G	.	.	.	GT	TG	GG	TT	GG	GG	GG	GG	GG	GG	GG	GG	TT	GG	TT	TT	GG	GG	GG	TT	TT	GG	TT	TT	TT	TT	GG	TT	TT	GG	GG	GG	TT	TT	TT	TT	GG	GG	TG	TT	TT	TT
5	7109765	ZmDArTAG000681	A	G	.	.	.	GT	AG	AA	GG	GG	GG	AA	AA	AA	AA	AA	AA	AA	AA	GG	AG	AA	AA	AG	AA	AA	AA	AA	AA	AA	AA	AA	AA	AA	AA	AA	AA	AA	AA	AA	AA	AA	GG	AA	GG	AA	AA
5	196961238	ZmDArTAG000682	A	C	.	.	.	GT	AC	AA	CC	CC	CC	AA	AA	CC	AA	AA	AA	AA	AA	AA	AA	AA	AA	AA	AA	AA	AA	AA	AA	AA	AA	AA	AA	AA	AA	AA	AA	AA	AA	AA	AA	AA	AA	AA	NN	AA	AA
9	139754822	ZmDArTAG000684	T	C	.	.	.	GT	CC	TT	TT	TT	TT	TC	TT	TT	CC	TT	CC	CC	TC	CC	CC	TT	TC	TC	TT	CC	TT	TT	TT	TT	CC	TT	TT	TT	TT	TT	TT	TT	CC	TT	TT	TT	TT	TT	TT	TT	TT
6	167241015	ZmDArTAG000685	T	G	.	.	.	GT	GG	GG	GG	GG	TT	GG	GG	GG	GG	GG	GG	TT	GG	GG	GG	GG	GG	GG	GG	GG	GG	GG	GG	GG	GG	GG	GG	GG	GG	GG	TG	GG	TT	GG	GG	GG	TT	GG	TT	GG	GG
2	205404431	ZmDArTAG000687	T	C	.	.	.	GT	TC	CC	CC	CC	TT	TT	TT	CC	CC	CC	TT	TT	TT	TT	TT	TT	TT	TC	TT	TT	CC	CC	CC	CC	CC	TC	CC	CC	CC	TC	TT	TT	TT	CC	TT	CC	CC	CC	TT	TT	TT
9	149389162	ZmDArTAG000688	T	C	.	.	.	GT	CC	CC	CC	TT	TC	TT	TT	CC	CC	TT	CC	CC	TT	TT	TC	TT	TC	TC	TT	TT	TT	TT	TT	TT	TT	TT	TT	TT	TT	TT	TT	TT	TT	CC	TT	TT	TT	TT	TT	TT	TT
4	18470302	ZmDArTAG000690	T	A	.	.	.	GT	TT	AA	TT	TT	TT	TT	AA	AA	TT	TT	TT	TT	TT	TT	TT	TT	TA	TA	TT	TT	TT	TA	TA	TA	AA	AA	AA	AA	AA	TA	AA	AA	AA	TT	TT	AA	TT	AA	TT	AA	AA
6	95644247	ZmDArTAG000691	T	C	.	.	.	GT	CC	CC	CC	CC	CC	CC	TC	TT	CC	CC	CC	CC	TC	CC	CC	CC	TC	TC	TT	CC	CC	CC	CC	CC	CC	TT	CC	CC	CC	CC	CC	TC	CC	TT	TT	TT	CC	CC	CC	TT	TT
7	83010840	ZmDArTAG000693	G	C	.	.	.	GT	CC	GG	CC	CC	CC	CC	GC	GC	CC	CC	CC	GG	GC	CC	CC	CC	CC	CC	CC	CC	CC	CC	CC	CC	CC	CC	CC	CC	CC	CC	CC	GC	CC	GG	GG	CC	CC	CC	CC	CC	CC
8	121144955	ZmDArTAG000696	A	G	.	.	.	GT	AA	AA	AA	GG	AA	AG	AG	GG	AA	AA	AA	GG	GG	AA	AA	AA	NN	AG	GG	AA	AA	AA	AA	AA	AA	AA	AA	AA	AA	NN	GG	GG	GG	GG	GG	AA	GG	AG	AA	GG	GG
9	17523366	ZmDArTAG000697	A	G	.	.	.	GT	GG	GG	AG	AA	GG	GG	GG	GG	GG	GG	GG	GG	AA	GG	AA	GG	GG	GG	GG	GG	AA	AG	GG	GG	AA	GG	AA	GG	GG	GG	GG	AG	AA	GG	GG	GG	AA	GG	GG	GG	GG
1	99950310	ZmDArTAG000698	A	G	.	.	.	GT	AA	GG	AA	GG	AA	AA	GG	AA	AA	AA	AA	GG	GG	AG	AA	AA	AG	AG	GG	AA	AA	AG	AG	AA	GG	AA	AA	GG	AA	AG	GG	AG	GG	GG	GG	GG	AA	GG	GG	GG	GG
8	12684114	ZmDArTAG000699	A	G	.	.	.	GT	GG	AA	GG	GG	GG	GG	GG	GG	GG	GG	GG	GG	GG	GG	GG	AA	GG	GG	GG	GG	GG	GG	GG	GG	GG	GG	GG	GG	GG	GG	GG	GG	AA	GG	GG	AA	GG	GG	GG	AA	AA
3	162862104	ZmDArTAG000700	T	C	.	.	.	GT	CC	TT	TT	TT	TT	TC	TT	TT	CC	TT	TT	TT	TC	CC	CC	CC	TC	TT	CC	TT	CC	CC	CC	CC	CC	CC	CC	CC	CC	CC	CC	CC	TT	TT	CC	TT	TT	TT	TT	CC	CC
10	145316439	ZmDArTAG000701	A	C	.	.	.	GT	CC	AA	AA	AA	CC	AA	AA	AA	CC	CC	CC	CC	AA	AA	AA	CC	AA	AA	AA	CC	CC	AA	AC	AA	CC	AA	AA	AA	AA	AA	AC	AA	AA	AA	AA	AA	AA	AC	CC	AA	AA
2	151893564	ZmDArTAG000702	T	G	.	.	.	GT	GG	GG	GG	GG	GG	GG	GG	GG	GG	GG	GG	TT	GG	TG	TG	GG	GG	GG	GG	GG	GG	GG	GG	GG	GG	GG	GG	GG	GG	GG	GG	GG	TT	GG	GG	GG	GG	GG	TT	GG	GG
5	149309529	ZmDArTAG000705	A	G	.	.	.	GT	GG	AA	AA	AA	AA	GG	AG	AA	AA	AA	AA	AA	AA	GG	AA	AA	AA	AA	GG	AA	AA	AA	AA	AA	AG	AA	GG	GG	GG	AA	AA	AG	AA	GG	AA	AA	AA	AG	AA	AA	AA
7	43293298	ZmDArTAG000709	A	G	.	.	.	GT	AA	GG	AA	AA	AA	AA	AA	GG	AA	AA	AA	GG	AA	GG	GG	GG	AG	AG	AA	AA	GG	AA	AG	AG	AA	AA	AA	GG	AG	AA	AA	AA	GG	AA	AA	AA	AA	GG	GG	GG	GG
3	4839481	ZmDArTAG000711	A	G	.	.	.	GT	AG	AA	GG	GG	GG	AA	GG	GG	AA	AA	AA	AA	AA	AA	AA	AA	AA	AG	AG	AA	AA	GG	GG	GG	AA	AA	AA	AA	AA	AA	AA	AA	AA	AA	AA	AA	AA	AG	AA	GG	GG
1	10265503	ZmDArTAG000712	C	G	.	.	.	GT	GG	GG	GG	GG	CC	GG	GG	CC	CC	CC	CC	CC	CC	CC	CC	CC	CG	CC	CG	CC	CC	CC	CC	CC	CC	CC	GG	CC	CG	GG	GG	CC	GG	GG	GG	GG	GG	GG	GG	GG	GG
2	14155569	ZmDArTAG000713	T	A	.	.	.	GT	AA	TT	TT	TT	TT	AA	TT	TT	AA	AA	AA	TT	TA	TA	TA	AA	TA	AA	TT	AA	AA	AA	AA	AA	AA	AA	AA	AA	AA	AA	TA	TA	AA	TT	TT	TT	TT	TA	TT	TT	TT
3	99054939	ZmDArTAG000714	A	T	.	.	.	GT	AA	AA	TT	AA	AA	AA	TT	AA	AA	AA	AA	TT	TT	TT	TT	AA	AT	AT	AT	AA	TT	TT	TT	TT	TT	TT	TT	TT	TT	TT	TT	AT	TT	AA	TT	AA	AA	TT	AA	AA	AA
8	131314570	ZmDArTAG000716	A	G	.	.	.	GT	AA	GG	AA	AA	GG	AA	AA	GG	AA	AA	AA	AA	GG	AA	AA	AA	AG	AA	AA	AA	AA	AA	AA	AA	AA	AA	AA	AA	AA	AA	AA	AA	AA	AA	GG	AA	AA	AG	AA	GG	GG
8	131314833	ZmDArTAG000717	A	G	.	.	.	GT	GG	AA	GG	GG	AA	GG	GG	AA	GG	GG	GG	GG	GG	GG	GG	GG	AG	GG	GG	GG	GG	GG	GG	GG	GG	GG	GG	GG	GG	GG	GG	GG	GG	GG	AA	GG	GG	AG	GG	AA	AA
6	25990594	ZmDArTAG000719	T	C	.	.	.	GT	TT	TT	TT	TT	TT	TT	CC	CC	TT	TT	TT	CC	TC	TT	TT	TT	TC	CC	CC	TT	TT	TC	TC	CC	TT	CC	TT	TT	TT	TT	TT	CC	CC	CC	CC	TT	TT	CC	CC	CC	CC
2	4153823	ZmDArTAG000720	T	G	.	.	.	GT	GG	GG	TT	GG	GG	TT	GG	GG	TT	GG	TT	TG	GG	TT	TT	GG	GG	GG	TT	TT	GG	GG	GG	GG	GG	GG	TT	TT	TT	TT	TT	TT	GG	TT	GG	GG	GG	GG	GG	GG	GG
1	8597019	ZmDArTAG000721	A	T	.	.	.	GT	AA	AA	AA	AA	AA	AA	TT	TT	TT	TT	TT	TT	TT	TT	TT	TT	AT	TT	TT	TT	AA	TT	TT	TT	TT	TT	TT	TT	TT	TT	AT	TT	TT	AA	TT	TT	AA	TT	AA	TT	TT
3	170033613	ZmDArTAG000722	A	G	.	.	.	GT	GG	GG	AA	GG	GG	GG	GG	GG	GG	GG	GG	GG	GG	GG	GG	GG	GG	GG	GG	GG	GG	GG	GG	GG	GG	GG	GG	GG	GG	GG	GG	GG	GG	AA	GG	AA	GG	AG	GG	GG	GG
4	196480358	ZmDArTAG000724	A	G	.	.	.	GT	AA	AA	AA	AA	AA	AA	AA	AA	AA	AA	AA	GG	GG	AA	AA	AA	AA	AG	AG	AA	AA	AA	AA	AA	AA	AA	AA	AA	AA	AA	AG	AA	AA	GG	AA	AA	AA	GG	GG	GG	GG
3	29675055	ZmDArTAG000725	T	C	.	.	.	GT	CC	CC	CC	CC	TC	TT	TT	TT	CC	CC	TT	CC	TC	CC	TC	CC	TC	TC	TT	CC	TT	TT	TT	TT	TT	TT	TT	TT	TT	TT	TT	TT	CC	CC	TT	CC	CC	CC	TT	TT	TT
6	95461115	ZmDArTAG000727	A	T	.	.	.	GT	AT	TT	AA	AA	AA	AA	TT	TT	AA	AA	AA	AA	TT	AA	AA	AA	AT	AT	TT	AA	AA	AA	AA	AA	AA	AA	AA	AA	AA	AA	AA	AT	AA	TT	TT	AA	AA	TT	AA	TT	TT
6	160736377	ZmDArTAG000729	A	G	.	.	.	GT	GG	GG	AA	AA	AA	GG	GG	GG	GG	GG	GG	GG	GG	AA	AA	AA	GG	GG	GG	GG	GG	GG	GG	GG	GG	GG	GG	GG	GG	GG	AG	GG	GG	GG	GG	GG	AA	GG	GG	GG	GG
2	184335023	ZmDArTAG000730	T	G	.	.	.	GT	TG	GG	GG	GG	TT	GG	GG	TT	GG	TT	GG	GG	GG	TT	TT	GG	GG	TG	GG	TT	GG	TT	TT	GG	TT	TG	TT	TT	TG	TG	TG	GG	GG	GG	GG	TT	GG	GG	GG	GG	GG
1	41457112	ZmDArTAG000731	A	G	.	.	.	GT	AG	AA	AA	AA	AA	AA	GG	AA	AA	AA	AA	AA	GG	AA	AA	AA	AG	AA	AA	AA	AA	AG	AG	AG	AA	AA	AA	AA	AA	AA	AG	AA	AA	GG	AA	AA	AA	GG	GG	GG	GG
7	18152687	ZmDArTAG000733	A	G	.	.	.	GT	AA	NN	GG	GG	AA	AA	AA	GG	AA	AA	AA	AG	AA	GG	GG	GG	AG	AG	AA	GG	GG	AA	AA	AA	AA	AA	AA	GG	AG	AA	AG	AA	GG	AA	AA	AA	GG	AA	GG	AA	AA
5	78188559	ZmDArTAG000734	A	G	.	.	.	GT	AA	GG	AA	AA	AA	AA	AA	AA	GG	GG	GG	AA	GG	AA	AA	AA	GG	AA	AA	GG	AA	GG	GG	GG	AG	GG	AA	AA	AA	AA	AG	AA	GG	AA	GG	GG	AA	AG	AG	GG	GG
3	56283694	ZmDArTAG000735	T	C	.	.	.	GT	CC	CC	TC	CC	CC	TT	TT	CC	CC	CC	TT	TT	TT	CC	TC	CC	TT	TT	TC	CC	TT	TT	TT	TT	TT	TT	TT	TT	TT	TT	TT	TT	CC	CC	TT	CC	CC	TT	TT	TT	TT
3	53039222	ZmDArTAG000737	A	G	.	.	.	GT	AA	GG	GG	GG	AG	AA	AA	AA	AA	AA	AA	AA	AA	AA	AA	AA	AA	AA	GG	AA	GG	GG	GG	GG	AA	AA	AA	GG	GG	GG	GG	GG	GG	GG	GG	AA	GG	GG	GG	AA	AA
4	244900864	ZmDArTAG000738	C	G	.	.	.	GT	CC	CC	CC	CC	CC	CC	CC	CC	CC	CC	CC	CC	CC	CC	CC	CC	CG	CC	CC	CC	GG	CC	CG	CG	CC	CC	CC	CC	CC	CC	CC	CC	CC	CC	CC	GG	CC	CC	CC	GG	GG
1	64729281	ZmDArTAG000739	T	C	.	.	.	GT	TC	CC	CC	CC	CC	TT	TT	TT	TT	TT	TT	TT	CC	TT	TT	TT	TT	TT	TT	TT	TT	TT	TT	TT	TT	TT	TT	TT	TT	TT	TT	TT	CC	TT	TT	TT	CC	TT	CC	TT	TT
3	39912984	ZmDArTAG000740	C	G	.	.	.	GT	CC	GG	GG	CC	CG	GG	GG	GG	CC	CC	GG	GG	GG	CC	CG	CC	GG	GG	CG	CC	GG	GG	GG	GG	GG	GG	GG	GG	GG	GG	GG	GG	GG	CC	GG	CC	CC	GG	CC	GG	GG
9	149914602	ZmDArTAG000743	T	C	.	.	.	GT	TT	TT	TT	TT	TT	TT	TT	TT	TT	TT	TT	TT	TT	TT	TT	TT	TT	TT	TT	CC	TT	TT	TT	TT	TT	TT	TT	TT	TT	TT	TT	TT	TT	TT	TT	TT	TT	CC	TT	CC	CC
4	193202333	ZmDArTAG000744	A	G	.	.	.	GT	AA	AA	AA	AA	AA	AG	AA	GG	AA	GG	GG	AA	AA	AA	AA	GG	AG	AG	GG	AA	AG	GG	GG	GG	AA	AA	AA	AA	GG	GG	AG	GG	AA	AA	GG	AA	AA	AA	AA	AA	AA
10	86468410	ZmDArTAG000745	C	G	.	.	.	GT	GG	GG	GG	GG	CC	GG	GG	CC	GG	GG	GG	GG	CC	GG	GG	GG	CG	CG	CC	CC	GG	GG	GG	GG	GG	GG	GG	GG	GG	GG	CG	CG	GG	GG	CC	GG	GG	CG	CC	CC	CC
3	32389081	ZmDArTAG000747	C	G	.	.	.	GT	CG	GG	CC	CC	CC	CC	GG	CC	GG	GG	CC	CC	CG	CC	CC	GG	CG	CG	GG	GG	GG	GG	GG	GG	CC	CC	CC	GG	GG	GG	GG	GG	CC	CC	GG	GG	CC	CC	GG	GG	GG
5	196961517	ZmDArTAG000748	A	G	.	.	.	GT	AG	AA	AA	AA	AA	GG	AA	AA	GG	AA	GG	GG	AG	GG	GG	AA	AA	GG	AA	GG	AA	AA	AA	AA	AA	AA	GG	GG	GG	GG	GG	AG	GG	AA	AA	AA	AA	AA	GG	AA	AA
6	67455	ZmDArTAG000749	G	C	.	.	.	GT	CC	CC	GC	CC	CC	CC	CC	CC	CC	CC	CC	CC	CC	CC	GC	CC	CC	CC	CC	CC	CC	CC	CC	CC	CC	CC	CC	CC	CC	CC	CC	CC	CC	CC	CC	CC	CC	GC	CC	CC	CC
6	138546230	ZmDArTAG000751	T	C	.	.	.	GT	TC	CC	CC	CC	CC	CC	CC	TT	CC	TT	TT	CC	CC	CC	CC	CC	TC	CC	CC	CC	TC	TT	CC	TT	TT	TT	TT	TT	CC	CC	CC	CC	CC	CC	CC	CC	CC	CC	CC	CC	CC
8	170420272	ZmDArTAG000752	G	C	.	.	.	GT	CC	CC	CC	CC	CC	CC	CC	CC	CC	GG	GG	CC	GG	CC	CC	GG	CC	CC	CC	GG	GG	GG	GG	CC	GG	CC	CC	CC	CC	CC	CC	CC	CC	CC	CC	CC	CC	CC	GG	CC	CC
3	136598908	ZmDArTAG000753	A	G	.	.	.	GT	AA	AA	AA	AA	AG	AA	AA	GG	AA	AA	AA	AA	AG	GG	AG	AA	AA	AA	AG	AA	AA	AA	AA	AA	AA	AA	AA	AA	AA	AA	AA	AG	AA	AA	AA	AA	AA	GG	GG	GG	GG
8	5938791	ZmDArTAG000754	G	C	.	.	.	GT	GG	GG	GG	GG	CC	GG	CC	GG	GG	GG	GG	CC	CC	CC	CC	GG	CC	GC	GC	CC	GG	GG	GG	GG	GG	GG	GG	GG	GG	GG	GG	GC	GG	GG	GG	CC	CC	CC	GG	CC	CC
8	68445388	ZmDArTAG000755	A	G	.	.	.	GT	GG	GG	AG	GG	GG	GG	AG	AA	GG	GG	GG	GG	GG	GG	GG	GG	GG	AA	GG	GG	GG	GG	GG	GG	GG	GG	GG	GG	GG	GG	AG	GG	GG	AA	AA	AA	AA	AA	GG	AA	AA
2	216763844	ZmDArTAG000757	A	G	.	.	.	GT	GG	GG	GG	GG	AA	GG	AA	AA	AA	GG	GG	AA	AA	AA	AA	AA	AA	AA	AA	AA	GG	GG	GG	GG	GG	GG	AA	GG	AG	AG	GG	AG	AA	GG	AA	AA	GG	AA	AA	AA	AA
4	228363551	ZmDArTAG000758	T	C	.	.	.	GT	TC	TT	CC	TT	TT	TC	TT	CC	CC	TT	TT	TT	TT	TT	TT	TT	TC	TC	TC	CC	TT	TT	TT	TT	TT	TT	CC	CC	CC	CC	CC	TC	CC	TT	CC	TT	CC	TT	TT	TT	TT
7	149060607	ZmDArTAG000760	A	G	.	.	.	GT	GG	AA	GG	GG	GG	GG	AG	GG	GG	GG	GG	GG	GG	AA	AA	GG	GG	GG	GG	GG	GG	GG	GG	GG	AA	GG	AA	GG	GG	AA	AA	GG	GG	GG	GG	GG	GG	GG	GG	GG	GG
3	129429741	ZmDArTAG000761	T	C	.	.	.	GT	TT	TT	CC	CC	CC	CC	CC	CC	TT	TT	TT	CC	CC	CC	TC	TT	TC	CC	CC	TT	TT	TT	TT	TT	TT	CC	TT	TT	TT	TT	TC	TC	CC	CC	TT	TT	CC	CC	CC	CC	CC
8	8317728	ZmDArTAG000763	A	C	.	.	.	GT	CC	AC	CC	CC	AC	CC	CC	CC	CC	CC	CC	CC	CC	CC	CC	CC	CC	CC	CC	CC	CC	AC	AC	AC	CC	CC	CC	CC	CC	CC	AC	CC	CC	CC	CC	CC	CC	CC	CC	CC	CC
1	21773528	ZmDArTAG000764	A	C	.	.	.	GT	AA	AA	AA	AA	CC	AA	CC	AA	AA	AA	AA	AA	CC	CC	AC	AA	AC	AA	CC	AA	AA	AA	AA	AA	CC	CC	AA	CC	AC	CC	AC	AC	AA	AA	AA	AA	AA	CC	AA	CC	CC
4	7214275	ZmDArTAG000765	A	G	.	.	.	GT	GG	GG	GG	GG	GG	AG	GG	GG	GG	GG	GG	AA	AG	GG	GG	GG	GG	GG	AA	AA	GG	GG	GG	GG	GG	GG	GG	GG	GG	GG	GG	AG	AA	AA	GG	GG	GG	AA	AA	AA	AA
6	34512075	ZmDArTAG000766	C	G	.	.	.	GT	GG	CC	CC	GG	GG	GG	CG	CC	GG	GG	GG	CC	CG	GG	GG	GG	GG	CG	GG	GG	GG	CG	GG	CC	GG	CC	GG	GG	GG	GG	GG	CG	CC	GG	GG	GG	GG	GG	CC	GG	GG
6	34511812	ZmDArTAG000767	A	G	.	.	.	GT	AG	AA	AA	AA	AA	AA	AA	AA	AA	AA	AA	AA	AG	GG	GG	AA	AA	AG	AA	AA	AA	AA	AA	AA	AA	AA	AA	AA	AA	AA	AA	AA	AA	AA	AA	AA	AA	AA	AA	AA	AA
10	107650241	ZmDArTAG000768	T	G	.	.	.	GT	TG	TT	TT	TT	TT	TG	GG	TT	GG	TT	TT	TT	TT	TT	TT	TT	TT	TT	TT	TT	TT	TT	TT	TT	TT	TT	TT	TT	TT	TT	TT	TT	TT	TT	TT	TT	TT	TT	TT	TT	TT
4	170143224	ZmDArTAG000771	A	G	.	.	.	GT	GG	GG	GG	GG	GG	GG	AG	AA	GG	GG	GG	GG	AG	GG	GG	GG	AA	GG	GG	GG	GG	GG	GG	GG	GG	AA	GG	GG	GG	GG	GG	GG	GG	GG	AA	AA	GG	AG	AA	AA	AA
1	181978675	ZmDArTAG000772	A	G	.	.	.	GT	AA	AA	AA	GG	AA	AA	AA	AA	AA	AA	AA	AA	GG	AG	AA	AA	GG	GG	GG	AA	AA	AG	AG	AA	AA	GG	GG	GG	GG	AG	AG	AG	AA	AA	AA	AA	AA	AG	GG	GG	GG
8	170036354	ZmDArTAG000774	A	G	.	.	.	GT	GG	GG	GG	GG	GG	AG	GG	GG	GG	GG	GG	GG	GG	GG	GG	GG	GG	GG	GG	GG	GG	GG	AG	AA	GG	GG	GG	AA	AA	GG	GG	AG	GG	GG	GG	GG	GG	GG	GG	GG	GG
8	170036172	ZmDArTAG000775	A	G	.	.	.	GT	AG	GG	GG	GG	GG	AA	AA	GG	AA	AA	AA	AA	GG	AA	AA	AA	AG	AA	AG	AA	AA	AA	AA	AA	AA	AA	AA	AA	AA	AA	AG	AA	GG	GG	AA	GG	GG	AA	GG	GG	GG
6	128044875	ZmDArTAG000776	A	G	.	.	.	GT	GG	GG	GG	GG	GG	GG	GG	AA	GG	AA	GG	GG	GG	GG	GG	AA	GG	GG	GG	GG	AA	AA	GG	AA	AA	AA	AA	AA	GG	AA	AA	GG	AA	GG	GG	AA	GG	GG	GG	AA	AA
2	128133087	ZmDArTAG000777	T	C	.	.	.	GT	TT	TT	TT	TT	TT	TC	TT	TT	TT	CC	TT	TT	TT	TC	TC	CC	TT	CC	TT	TT	CC	CC	CC	CC	CC	TT	CC	CC	CC	CC	TC	TC	TT	TT	TT	TT	TT	TT	TT	TT	TT
3	190815515	ZmDArTAG000778	A	G	.	.	.	GT	AG	AA	AA	AA	AA	AG	AA	AG	AA	GG	GG	AA	AA	AA	AA	GG	AA	AA	AA	AA	GG	AA	AA	AA	GG	AA	AA	AA	AA	AA	AA	AA	AA	AA	AA	AA	AA	AA	GG	AA	AA
2	178064745	ZmDArTAG000779	T	G	.	.	.	GT	TG	GG	TT	TT	TT	TG	TT	TT	GG	TT	GG	GG	GG	GG	GG	TT	TG	TT	TG	TT	TT	TT	TT	TT	TT	TG	TT	TT	TT	TT	TT	TG	GG	TT	GG	TT	TT	TG	GG	GG	GG
8	52924151	ZmDArTAG000780	T	G	.	.	.	GT	TG	TT	TG	TT	TT	TT	TT	TT	TT	GG	GG	TT	GG	TT	TT	GG	TT	TT	GG	GG	GG	TG	GG	GG	GG	GG	TT	GG	TT	TT	TT	TG	TT	GG	TT	GG	GG	TG	GG	GG	GG
3	58289506	ZmDArTAG000781	A	G	.	.	.	GT	AG	GG	GG	GG	GG	GG	GG	GG	AA	AA	GG	GG	GG	GG	GG	AA	GG	GG	GG	AA	GG	GG	GG	GG	GG	GG	GG	GG	GG	GG	GG	GG	GG	GG	GG	AA	GG	GG	AA	GG	GG
4	238100262	ZmDArTAG000782	T	C	.	.	.	GT	CC	CC	CC	CC	CC	TC	CC	CC	CC	TT	TT	CC	CC	CC	CC	TT	CC	CC	CC	NN	TC	TT	TT	TT	TT	CC	CC	NN	TC	TT	CC	NN	CC	CC	NN	TT	CC	CC	CC	CC	CC
5	60365781	ZmDArTAG000783	A	G	.	.	.	GT	GG	GG	AA	AA	GG	GG	GG	GG	GG	GG	GG	GG	GG	GG	GG	AA	GG	GG	GG	GG	GG	GG	GG	GG	GG	GG	GG	GG	GG	GG	GG	GG	GG	AA	GG	GG	AA	AG	GG	GG	GG
5	60365695	ZmDArTAG000784	A	T	.	.	.	GT	AA	AA	TT	TT	AA	AA	AA	AA	AA	AA	AA	AA	AA	AA	AA	TT	AA	AA	AT	AA	AA	AA	AA	AA	AA	AA	AA	AA	AA	AA	AA	AA	AA	TT	AA	AA	AT	AT	AA	AA	AA
3	212040957	ZmDArTAG000786	T	C	.	.	.	GT	TC	TT	CC	CC	CC	CC	CC	CC	TT	TT	TT	TT	CC	CC	CC	TT	CC	CC	CC	CC	TT	CC	CC	CC	TT	CC	CC	CC	CC	CC	CC	CC	CC	CC	CC	TT	CC	CC	CC	CC	CC
6	84742076	ZmDArTAG000787	T	G	.	.	.	GT	TT	TT	TT	TT	TT	TT	TT	TT	TT	TT	TT	TT	TT	TT	TT	TT	TT	TT	TT	TT	TT	TT	TT	TT	TT	TT	TT	TT	TT	TT	TT	TT	TT	TT	TT	GG	TT	TT	TT	TT	TT
5	213499570	ZmDArTAG000788	C	G	.	.	.	GT	GG	GG	CC	CC	GG	GG	GG	GG	GG	GG	GG	GG	GG	GG	GG	GG	GG	GG	CG	GG	GG	GG	GG	GG	GG	GG	GG	GG	GG	GG	GG	GG	GG	CC	GG	CC	GG	GG	GG	GG	GG
6	124533055	ZmDArTAG000790	A	G	.	.	.	GT	GG	GG	GG	GG	AA	GG	GG	GG	GG	GG	GG	GG	GG	GG	GG	GG	GG	GG	GG	GG	GG	GG	GG	GG	GG	GG	GG	GG	GG	GG	GG	GG	GG	GG	GG	GG	GG	AG	GG	GG	GG
9	45476608	ZmDArTAG000791	A	G	.	.	.	GT	GG	GG	GG	GG	AA	GG	GG	GG	AA	AA	GG	GG	GG	GG	GG	AA	GG	GG	GG	GG	AA	AG	AA	AA	GG	GG	GG	GG	GG	GG	GG	GG	GG	GG	GG	AA	GG	AA	GG	GG	GG
1	286310464	ZmDArTAG000793	A	C	.	.	.	GT	CC	NN	AA	CC	CC	CC	CC	CC	CC	CC	CC	CC	CC	CC	CC	CC	CC	CC	CC	CC	CC	CC	CC	CC	CC	CC	CC	CC	CC	CC	CC	CC	CC	CC	CC	CC	CC	CC	AA	CC	CC
2	10634818	ZmDArTAG000795	T	A	.	.	.	GT	AA	TT	TT	TT	AA	AA	TA	TT	AA	AA	AA	AA	NN	TA	AA	TT	TT	TT	AA	AA	AA	AA	AA	AA	AA	AA	AA	AA	AA	AA	TA	AA	AA	AA	AA	AA	TT	AA	TT	AA	NN
1	300267181	ZmDArTAG000796	A	G	.	.	.	GT	GG	AA	AG	AG	GG	GG	GG	GG	GG	GG	GG	AA	GG	GG	GG	GG	GG	GG	GG	GG	GG	GG	GG	GG	GG	GG	GG	GG	GG	GG	GG	GG	GG	GG	GG	GG	AG	GG	GG	GG	GG
5	204558861	ZmDArTAG000797	A	G	.	.	.	GT	GG	GG	GG	GG	GG	AA	GG	GG	GG	GG	GG	GG	AG	GG	GG	GG	GG	GG	GG	GG	GG	AA	AA	AA	GG	GG	GG	GG	GG	GG	AG	GG	GG	AA	GG	GG	AA	AG	GG	GG	GG
4	244764889	ZmDArTAG000800	C	G	.	.	.	GT	CC	CC	CC	CC	CC	CC	CC	CC	CC	CC	CC	CC	CC	CC	CC	CC	CC	CC	CC	CC	CC	CC	CC	CC	CC	CC	CC	CC	CC	CC	CC	CC	CC	CC	CC	GG	CC	CC	CC	CC	CC
4	132808879	ZmDArTAG000802	A	G	.	.	.	GT	AA	AA	GG	GG	AA	AA	AA	AA	AA	AA	AA	AA	AA	GG	GG	AA	AA	AG	AA	AA	AA	AA	AA	AA	AA	AA	AA	AA	AA	AA	AG	AA	AA	AA	AA	AA	AA	AA	AA	AA	AA
8	166201689	ZmDArTAG000803	A	G	.	.	.	GT	AA	AA	AA	AA	AA	AA	AA	AA	AA	AA	AA	GG	AA	AA	AA	AA	AA	AA	AA	AA	AA	AA	AA	AA	AA	AA	AA	AA	AA	AA	AA	AA	AA	AA	AA	GG	AA	AG	AA	GG	GG
3	114791906	ZmDArTAG000804	A	T	.	.	.	GT	TT	TT	TT	TT	TT	AA	AA	TT	TT	TT	TT	TT	TT	AA	AA	TT	AT	AA	AA	TT	AA	AA	AA	AA	AA	AA	AA	AA	AA	AA	AA	AA	AA	TT	AA	TT	TT	AA	TT	TT	TT
8	71292658	ZmDArTAG000805	T	G	.	.	.	GT	TG	GG	TT	TT	TT	GG	TT	TT	GG	GG	GG	GG	GG	TT	TT	GG	GG	TT	GG	GG	GG	TG	GG	GG	GG	GG	GG	GG	TT	TT	TT	GG	TT	TT	TT	TT	TT	TT	GG	TT	TT
1	9350653	ZmDArTAG000808	A	G	.	.	.	GT	GG	GG	GG	GG	GG	GG	GG	GG	GG	GG	GG	GG	GG	GG	GG	GG	GG	GG	GG	GG	AA	GG	GG	GG	GG	GG	GG	GG	GG	GG	AG	GG	GG	AA	GG	GG	GG	GG	AA	GG	GG
7	144353176	ZmDArTAG000810	T	G	.	.	.	GT	TT	GG	TG	TT	TG	TT	GG	GG	TT	TT	TT	GG	TG	GG	GG	TT	GG	GG	GG	TT	TG	GG	GG	GG	GG	TG	GG	GG	GG	TT	TT	GG	GG	GG	TT	GG	GG	GG	GG	GG	GG
3	6095136	ZmDArTAG000811	C	G	.	.	.	GT	CG	CC	CC	CC	CC	GG	CC	CC	CC	CC	GG	CC	CC	CC	CC	CC	CG	CG	CC	CC	CC	CC	CC	CC	GG	CC	GG	GG	GG	GG	GG	CG	CC	CC	CC	CC	CC	CC	CC	CC	CC
8	139413092	ZmDArTAG000813	G	C	.	.	.	GT	CC	CC	CC	CC	GG	CC	CC	GG	CC	CC	CC	GG	GG	GC	CC	CC	GG	GG	GC	CC	CC	CC	CC	CC	CC	CC	CC	CC	CC	CC	GC	CC	CC	CC	CC	GG	CC	GG	GG	GG	GG
7	170671236	ZmDArTAG000814	T	C	.	.	.	GT	CC	CC	CC	CC	CC	CC	TC	TT	CC	CC	CC	CC	CC	CC	CC	CC	TT	TC	TT	CC	CC	CC	CC	CC	CC	CC	CC	CC	CC	CC	TC	TC	CC	TC	CC	CC	CC	CC	CC	TT	TT
5	33395465	ZmDArTAG000815	C	G	.	.	.	GT	GG	CC	GG	GG	GG	CG	GG	CC	CC	CC	CC	CC	GG	CG	GG	GG	GG	GG	CC	GG	CC	CC	CC	CC	CC	GG	CC	GG	GG	CC	CC	CG	GG	GG	CC	CC	GG	GG	GG	GG	GG
9	154667070	ZmDArTAG000817	G	C	.	.	.	GT	CC	CC	CC	CC	CC	GG	CC	CC	CC	CC	CC	CC	CC	GC	GG	GG	CC	CC	CC	CC	CC	CC	CC	CC	GG	GG	GG	GG	GC	CC	CC	GC	CC	CC	CC	CC	CC	GG	CC	GG	GG
5	217018006	ZmDArTAG000818	A	G	.	.	.	GT	GG	GG	GG	GG	AA	AA	GG	GG	GG	AG	GG	AA	GG	AG	GG	GG	AG	AG	GG	GG	GG	GG	GG	GG	GG	GG	GG	GG	GG	GG	GG	GG	AA	GG	GG	AA	GG	GG	AA	GG	GG
8	165140731	ZmDArTAG000819	A	G	.	.	.	GT	GG	AA	AA	GG	AA	GG	GG	GG	GG	GG	GG	GG	GG	AA	AA	GG	AG	AG	GG	GG	GG	GG	AG	GG	GG	GG	GG	AA	AA	AA	AG	AG	AA	AA	GG	AA	AA	AG	GG	AA	AA
1	302389709	ZmDArTAG000820	T	C	.	.	.	GT	TT	TT	TT	TT	TT	TT	TT	NN	TT	CC	NN	TT	CC	TT	TC	CC	CC	TC	CC	NN	TT	CC	TC	CC	CC	TT	TT	TT	TT	TT	TT	CC	TT	CC	CC	TT	TT	CC	TT	TT	TT
9	18679481	ZmDArTAG000821	A	C	.	.	.	GT	CC	CC	AC	AC	CC	AC	CC	CC	CC	CC	CC	CC	CC	CC	CC	CC	CC	CC	CC	CC	CC	CC	CC	CC	CC	CC	CC	CC	CC	CC	CC	CC	AA	CC	CC	CC	AC	CC	CC	CC	CC
6	167326133	ZmDArTAG000822	T	G	.	.	.	GT	TT	GG	TT	TT	GG	TT	GG	GG	TT	TT	TT	GG	GG	TT	TT	TT	GG	GG	TG	GG	TT	TT	TT	TT	TT	TT	TT	TT	TT	TT	TT	TT	TT	GG	TT	GG	GG	GG	GG	GG	GG
3	204885840	ZmDArTAG000823	A	G	.	.	.	GT	GG	GG	GG	GG	GG	GG	GG	GG	GG	GG	GG	AA	GG	GG	GG	GG	GG	GG	GG	GG	GG	GG	GG	GG	GG	GG	GG	GG	GG	GG	AG	GG	GG	GG	GG	AA	GG	GG	AA	GG	GG
8	103222679	ZmDArTAG000824	T	C	.	.	.	GT	TT	CC	TT	TT	TT	TT	TT	TT	TT	TT	TT	CC	TT	TT	TT	TT	TT	TT	TT	TT	TT	TT	TT	TT	TT	TT	TT	TT	TT	TT	TT	TT	TT	TT	TT	CC	TT	TC	CC	CC	CC
6	170739237	ZmDArTAG000825	A	G	.	.	.	GT	AA	AA	AA	AA	GG	GG	GG	GG	AA	GG	GG	NN	AA	AA	AA	GG	GG	GG	GG	AA	GG	GG	GG	GG	AA	AA	AA	GG	AG	GG	GG	GG	NN	GG	GG	GG	AG	GG	GG	GG	GG
4	240697477	ZmDArTAG000826	T	C	.	.	.	GT	TT	TT	TT	CC	TT	TC	TC	CC	TT	TT	TT	TT	CC	TT	TT	TT	TC	CC	TT	TT	CC	TT	TT	TT	TT	TC	TT	TT	TT	TT	TT	TT	TT	TT	TT	TT	TT	TT	TT	TT	TT
9	160120550	ZmDArTAG000830	A	C	.	.	.	GT	CC	CC	CC	CC	AA	AA	CC	CC	CC	CC	CC	CC	CC	CC	CC	CC	CC	AC	CC	CC	CC	CC	CC	CC	CC	CC	CC	CC	CC	CC	AC	CC	AA	CC	CC	CC	CC	CC	CC	CC	CC
5	210541444	ZmDArTAG000833	A	G	.	.	.	GT	GG	GG	GG	GG	GG	AA	GG	GG	GG	GG	AA	AA	GG	GG	GG	GG	GG	GG	GG	GG	GG	GG	GG	GG	GG	GG	GG	GG	GG	GG	GG	GG	GG	GG	GG	GG	GG	AG	AA	GG	GG
5	14438960	ZmDArTAG000834	T	C	.	.	.	GT	TT	CC	TT	TT	TT	CC	CC	CC	CC	CC	CC	CC	CC	TT	TT	CC	CC	CC	CC	CC	CC	CC	CC	CC	TT	CC	TT	CC	CC	TC	TC	CC	CC	TT	CC	CC	TT	CC	CC	CC	CC
5	39722008	ZmDArTAG000838	A	G	.	.	.	GT	AA	AA	AA	AA	AA	AG	AA	AA	AA	AA	AA	AA	AA	AG	AA	AA	AA	AA	GG	AA	GG	AA	AA	AA	AA	AA	GG	AA	AA	GG	AG	AA	AA	GG	AA	AA	AA	AG	GG	AA	AA
10	147803026	ZmDArTAG000839	A	G	.	.	.	GT	AG	GG	AA	AA	AA	AA	AA	GG	AA	AA	AA	GG	AA	AA	AA	AA	AG	AA	AA	AA	AA	AA	AA	AA	AA	AA	AA	AA	AA	AA	AA	AA	AA	AA	AA	AA	AA	AA	GG	AA	AA
10	125999042	ZmDArTAG000840	T	C	.	.	.	GT	TT	CC	TT	TT	CC	TT	TT	TT	TT	TT	TT	CC	TT	TC	CC	TT	CC	TC	TT	CC	TC	TC	TC	TC	CC	TT	TT	TT	TT	TT	TC	TC	TT	TT	TT	TT	TT	TT	CC	TT	TT
1	211709956	ZmDArTAG000841	C	G	.	.	.	GT	CG	GG	CC	GG	GG	GG	CC	CC	CC	CC	CC	CC	CC	CC	CC	CC	CC	CC	CC	CC	CC	CC	CC	CC	CC	CC	CC	CC	CC	CC	CG	CC	CC	CC	CC	CC	GG	CC	CC	CC	CC
6	117831927	ZmDArTAG000842	T	C	.	.	.	GT	CC	CC	TT	TT	TT	CC	CC	CC	CC	CC	CC	CC	CC	CC	TC	TT	CC	CC	CC	TT	CC	TT	TT	CC	CC	CC	CC	CC	TT	CC	TC	TC	TT	CC	CC	CC	TT	TC	CC	CC	CC
1	18050786	ZmDArTAG000843	A	G	.	.	.	GT	GG	GG	GG	GG	GG	GG	GG	GG	GG	GG	GG	GG	GG	GG	GG	GG	GG	GG	GG	GG	GG	GG	GG	GG	AA	AA	GG	AA	AG	AA	AG	GG	GG	GG	GG	GG	GG	GG	GG	GG	GG
8	134324985	ZmDArTAG000844	A	G	.	.	.	GT	GG	AA	GG	GG	GG	GG	GG	AA	GG	GG	GG	GG	AA	AG	GG	GG	AG	AG	AG	GG	GG	GG	GG	GG	GG	GG	GG	GG	GG	GG	GG	GG	GG	GG	GG	AA	GG	AA	AA	AA	AA
9	94362347	ZmDArTAG000846	T	G	.	.	.	GT	TG	GG	TT	TT	GG	GG	GG	GG	TT	TT	GG	TT	GG	GG	GG	TT	GG	GG	GG	GG	TT	TG	TT	TT	GG	GG	GG	GG	GG	GG	GG	GG	GG	GG	TT	TT	TT	GG	TG	GG	GG
7	101645401	ZmDArTAG000851	T	G	.	.	.	GT	GG	GG	TT	TT	GG	GG	GG	GG	GG	GG	GG	GG	GG	GG	GG	TT	TG	TG	GG	GG	GG	GG	GG	GG	GG	GG	GG	GG	GG	GG	GG	GG	GG	GG	GG	GG	TT	TT	GG	TT	TT
8	56949909	ZmDArTAG000859	T	G	.	.	.	GT	GG	GG	TG	GG	TG	GG	GG	GG	GG	GG	GG	GG	GG	GG	GG	GG	GG	GG	GG	GG	GG	GG	GG	GG	GG	GG	GG	GG	GG	GG	TG	GG	GG	TT	GG	TT	TT	GG	TT	TT	TT
1	206406252	ZmDArTAG000862	A	G	.	.	.	GT	AA	AA	AA	AA	AA	AA	AA	AA	AA	AA	AA	AA	AA	GG	AG	AA	AA	AA	AA	AA	GG	GG	GG	GG	AG	AG	AA	GG	GG	AA	AG	AA	AA	AA	AA	AA	AA	AA	AA	AA	AA
7	45546636	ZmDArTAG000863	T	C	.	.	.	GT	CC	CC	CC	CC	CC	CC	CC	CC	CC	CC	CC	CC	CC	CC	CC	CC	CC	CC	CC	CC	CC	CC	CC	CC	CC	CC	CC	CC	CC	CC	CC	CC	CC	CC	CC	TT	CC	CC	CC	CC	CC
10	132006867	ZmDArTAG000866	T	G	.	.	.	GT	GG	TT	GG	GG	GG	GG	GG	TT	GG	GG	GG	TT	TT	GG	GG	GG	TG	TG	GG	TT	GG	GG	GG	GG	GG	GG	GG	GG	GG	GG	TG	GG	TT	GG	TT	TT	GG	TG	TT	TT	TT
1	290260433	ZmDArTAG000867	A	C	.	.	.	GT	AA	AA	CC	AA	AA	AA	CC	AA	AA	AA	AA	AA	CC	AA	AA	AA	AA	AA	CC	AA	AA	AA	AA	AA	CC	AC	AA	AA	AA	AA	AA	AC	CC	CC	AA	AA	AA	AC	AA	CC	CC
2	156950469	ZmDArTAG000870	T	C	.	.	.	GT	TC	TT	CC	CC	CC	TC	CC	CC	TT	CC	TT	TT	CC	CC	CC	CC	CC	CC	CC	TT	CC	CC	CC	CC	CC	TT	CC	CC	CC	CC	CC	CC	CC	CC	CC	CC	CC	CC	TT	CC	CC
5	12480596	ZmDArTAG000872	A	T	.	.	.	GT	AA	AA	TT	TT	TT	AA	AA	TT	AA	AA	AA	TT	AA	TT	AT	AA	AA	AA	AA	AA	AA	AA	AA	AA	AA	AA	AA	AA	AA	AA	AA	AA	AA	AA	AA	AA	AA	AT	AA	AA	AA
4	173509957	ZmDArTAG000873	A	T	.	.	.	GT	AT	AA	AA	AA	AA	TT	TT	AA	TT	TT	TT	AA	AT	TT	TT	TT	TT	AT	TT	TT	TT	TT	TT	TT	TT	TT	TT	TT	TT	TT	TT	TT	AA	AA	TT	AT	AA	AT	AA	TT	TT
10	110663482	ZmDArTAG000874	T	C	.	.	.	GT	CC	CC	CC	CC	CC	TC	CC	CC	CC	TT	TT	CC	CC	CC	CC	TT	CC	CC	CC	CC	TC	TC	TC	TC	CC	TT	TT	TT	TT	TT	TC	CC	CC	CC	CC	CC	CC	TC	TT	CC	CC
8	85806032	ZmDArTAG000875	A	C	.	.	.	GT	AA	AA	AA	AA	AA	CC	AA	AA	CC	AA	AA	AA	AA	AA	AA	AA	AA	AA	AA	AA	AA	AA	AA	AA	AA	AA	CC	AA	AA	AA	AA	AC	AA	AA	AA	AA	AA	AA	AA	AA	AA
5	183519054	ZmDArTAG000876	T	C	.	.	.	GT	CC	CC	CC	CC	CC	CC	CC	CC	CC	CC	CC	CC	NN	CC	CC	CC	CC	CC	CC	CC	TT	TT	TT	TT	CC	CC	CC	CC	CC	CC	CC	TC	CC	CC	CC	CC	CC	CC	CC	CC	CC
10	3671242	ZmDArTAG000877	A	G	.	.	.	GT	AG	AA	AA	AA	GG	GG	GG	GG	AA	AA	GG	GG	GG	GG	GG	AA	AG	AA	GG	AA	GG	GG	GG	GG	GG	GG	GG	AA	AA	GG	GG	GG	GG	GG	GG	AA	AA	AG	GG	GG	GG
4	211843360	ZmDArTAG000878	A	G	.	.	.	GT	AG	GG	GG	AA	AA	AG	GG	GG	GG	AA	AA	GG	GG	GG	GG	AA	AG	AG	GG	GG	AG	AA	AA	AA	GG	GG	GG	GG	GG	GG	GG	AG	GG	GG	GG	AA	GG	GG	GG	GG	GG
3	169001307	ZmDArTAG000883	A	G	.	.	.	GT	AG	GG	GG	GG	GG	AA	GG	GG	AA	GG	GG	AA	GG	AA	AA	AA	GG	GG	AA	GG	GG	AA	AA	AA	AA	AA	AA	AA	AA	AA	AG	AA	AA	GG	AA	AA	GG	GG	AA	AA	AA
5	23782388	ZmDArTAG000885	A	C	.	.	.	GT	CC	AA	CC	CC	AA	AC	CC	CC	CC	CC	CC	CC	CC	AA	AA	CC	CC	CC	AA	CC	AA	CC	CC	CC	CC	CC	AA	CC	CC	AC	AC	AC	CC	CC	AA	CC	CC	CC	CC	CC	CC
5	2772843	ZmDArTAG000886	T	A	.	.	.	GT	TT	TT	TT	TT	AA	TT	TT	TT	TT	TT	TT	AA	TT	TT	TT	TT	TT	TT	TA	TT	TT	TT	TT	TT	AA	TT	AA	TT	TT	TT	TT	TT	TT	AA	TT	TT	TT	TA	TT	TT	TT
7	52682359	ZmDArTAG000887	T	G	.	.	.	GT	GG	GG	GG	GG	GG	GG	GG	GG	GG	GG	GG	GG	GG	GG	GG	GG	GG	GG	GG	GG	GG	GG	GG	GG	GG	GG	GG	GG	GG	GG	GG	GG	GG	GG	GG	TT	GG	GG	GG	GG	GG
10	137512196	ZmDArTAG000888	A	G	.	.	.	GT	GG	GG	AA	AA	GG	GG	AG	AA	GG	GG	GG	GG	AA	AA	GG	GG	GG	AG	GG	GG	GG	GG	GG	GG	GG	GG	GG	GG	GG	GG	AG	GG	AA	GG	AA	AA	GG	AA	AA	AA	AA
6	165730812	ZmDArTAG000889	A	G	.	.	.	GT	GG	AA	GG	GG	AA	GG	GG	AA	GG	GG	GG	AA	GG	AA	GG	AA	GG	GG	GG	GG	GG	AA	AA	AA	GG	GG	GG	AA	AG	AA	AG	AG	GG	GG	GG	GG	GG	GG	AA	GG	GG
8	75787835	ZmDArTAG000890	A	G	.	.	.	GT	GG	AA	GG	GG	GG	GG	GG	GG	GG	GG	GG	GG	GG	GG	GG	GG	GG	GG	GG	GG	GG	AG	GG	GG	GG	GG	GG	GG	AA	AA	AG	GG	AA	GG	GG	GG	GG	GG	GG	GG	GG
3	204281788	ZmDArTAG000893	A	G	.	.	.	GT	GG	GG	GG	GG	GG	GG	GG	GG	GG	GG	GG	AA	GG	GG	GG	GG	GG	GG	GG	GG	GG	GG	GG	GG	GG	GG	GG	GG	GG	GG	GG	GG	GG	GG	GG	AA	GG	GG	AA	GG	GG
2	158415551	ZmDArTAG000895	T	C	.	.	.	GT	TC	CC	CC	CC	CC	TT	TT	TT	TT	TT	TT	CC	CC	TT	TT	TT	TT	TT	TT	TT	TT	TT	TT	TT	TT	TT	TT	TT	TT	TT	TT	TT	CC	TT	TT	TT	CC	TT	CC	TT	TT
7	142485261	ZmDArTAG000896	A	G	.	.	.	GT	AG	GG	AA	AA	GG	GG	GG	AA	GG	GG	GG	GG	AG	GG	GG	GG	GG	GG	GG	GG	GG	GG	GG	GG	GG	GG	GG	GG	GG	GG	GG	GG	AA	GG	GG	AA	AA	AA	AA	GG	GG
1	264054045	ZmDArTAG000898	T	C	.	.	.	GT	TT	CC	TT	TT	TT	TT	CC	TT	TT	TT	TT	TT	TC	TT	TT	TT	TT	TT	TT	TT	TT	TT	TT	TT	TT	TT	TT	TT	TT	TT	TT	TT	CC	TT	TT	CC	TT	TC	TT	TT	TT
6	61031101	ZmDArTAG000900	A	G	.	.	.	GT	AG	GG	GG	GG	AA	GG	GG	GG	GG	GG	GG	AA	GG	AA	AA	GG	AG	AG	GG	GG	GG	GG	GG	GG	GG	GG	GG	GG	GG	GG	GG	GG	GG	GG	GG	GG	GG	GG	AA	GG	GG
7	81825502	ZmDArTAG000901	G	C	.	.	.	GT	GG	GG	GG	GG	GG	GG	CC	CC	GG	GG	GG	GG	GC	GG	GG	GG	GC	GC	GG	GG	GG	GG	GG	GG	GG	GG	GG	GG	GG	GG	GG	GC	GG	CC	CC	CC	GC	CC	GG	CC	CC
5	163057689	ZmDArTAG000902	T	C	.	.	.	GT	TT	TT	TT	TT	TT	TT	TT	TT	TT	CC	CC	TT	TT	TT	TT	TT	TT	TT	TT	TT	TT	TT	TC	CC	CC	TT	TT	TT	TT	CC	TC	TT	TT	TT	TT	TT	TT	TT	CC	TT	TT
2	176561083	ZmDArTAG000903	A	G	.	.	.	GT	GG	GG	GG	GG	GG	GG	GG	GG	GG	GG	GG	GG	GG	GG	GG	GG	AG	GG	AA	GG	GG	GG	GG	GG	GG	GG	GG	GG	GG	GG	GG	AG	AA	GG	AA	GG	GG	GG	GG	GG	GG
5	215503310	ZmDArTAG000904	T	C	.	.	.	GT	CC	TT	TT	TT	TC	CC	CC	CC	CC	CC	CC	CC	CC	CC	CC	CC	CC	CC	TC	CC	CC	CC	TC	TC	CC	CC	CC	CC	CC	CC	CC	CC	CC	TT	CC	CC	TT	CC	CC	CC	CC
9	150377832	ZmDArTAG000906	T	C	.	.	.	GT	CC	CC	CC	TT	TC	TT	CC	CC	CC	CC	CC	TT	CC	TT	TT	TT	CC	CC	CC	TT	CC	CC	CC	CC	TT	TC	CC	CC	TC	CC	TC	TC	TT	CC	CC	CC	TT	CC	TT	CC	CC
6	127638153	ZmDArTAG000907	T	C	.	.	.	GT	CC	CC	CC	CC	CC	CC	CC	TT	CC	TT	CC	CC	CC	CC	CC	CC	CC	CC	CC	CC	TT	TT	CC	TT	TT	TT	TT	TT	CC	TT	TC	CC	CC	CC	CC	TT	CC	CC	CC	CC	CC
2	26666792	ZmDArTAG000910	A	T	.	.	.	GT	TT	TT	TT	TT	AA	AT	AA	TT	TT	TT	TT	AA	TT	AA	AA	AA	AA	AA	AA	TT	TT	TT	TT	TT	TT	TT	TT	TT	TT	TT	TT	AA	TT	TT	AA	TT	TT	AT	AA	TT	TT
4	55307489	ZmDArTAG000911	A	C	.	.	.	GT	AA	CC	CC	CC	CC	AA	CC	CC	AA	AA	AA	CC	AC	CC	CC	AC	AC	CC	CC	CC	AA	CC	CC	CC	AA	AA	AA	AA	AC	AC	AC	CC	AA	CC	AA	CC	CC	CC	CC	CC	CC
4	187991347	ZmDArTAG000912	T	C	.	.	.	GT	TT	TT	CC	CC	TT	TT	TT	CC	TT	TT	TT	CC	CC	TT	TT	TT	TT	TT	CC	TT	TT	TT	TT	TT	TT	TT	TT	TT	TT	TT	TC	TT	TT	CC	TT	CC	CC	TC	TT	CC	CC
5	84116839	ZmDArTAG000913	T	C	.	.	.	GT	TT	CC	CC	CC	CC	TT	CC	CC	CC	CC	CC	CC	CC	TT	CC	CC	CC	CC	TT	CC	CC	CC	CC	CC	TC	CC	TT	TT	TT	TT	TC	TC	CC	CC	CC	CC	CC	CC	CC	CC	CC
8	134423069	ZmDArTAG000914	A	G	.	.	.	GT	AA	GG	AA	GG	AA	AA	AA	AA	AA	AA	AA	AA	AA	AG	AA	AA	AG	AG	AA	AA	AA	AA	AA	AA	AA	AA	AA	AA	AA	AA	AG	AA	AA	GG	AA	GG	GG	AG	GG	AA	AA
9	84217914	ZmDArTAG000916	A	G	.	.	.	GT	AA	GG	AA	AA	GG	AA	GG	GG	AA	AA	AA	AA	AG	AA	AA	AA	AG	GG	GG	AA	AA	AA	AA	AA	AA	AG	AA	AA	AA	AA	AG	AG	GG	GG	AA	AA	AA	AA	AG	GG	GG
5	164788201	ZmDArTAG000917	T	A	.	.	.	GT	TT	TT	AA	AA	TT	TT	TT	TT	TT	AA	AA	TT	AA	TT	TT	AA	TA	TT	TT	TT	TT	TT	TA	AA	AA	AA	TT	TT	TT	AA	TA	TT	TT	TA	TT	AA	AA	TA	AA	AA	AA
2	50117325	ZmDArTAG000920	T	C	.	.	.	GT	CC	CC	CC	CC	CC	CC	CC	CC	CC	CC	CC	TT	CC	TC	CC	CC	CC	TC	CC	CC	TC	CC	TC	TC	CC	TT	CC	CC	TC	TT	TC	CC	CC	CC	CC	CC	CC	CC	TT	CC	CC
10	9369955	ZmDArTAG000922	T	C	.	.	.	GT	TT	TT	TT	TT	TT	TT	TT	TT	TT	CC	CC	TT	TT	TT	TT	CC	TT	TT	TT	CC	TT	TC	TT	TT	TT	TT	TT	CC	CC	TT	TT	TT	CC	TT	TT	TT	TT	TC	TT	TT	TT
2	216692840	ZmDArTAG000923	A	G	.	.	.	GT	AA	AA	AA	AA	AG	AA	AG	GG	AA	AA	AA	GG	GG	GG	AG	GG	GG	GG	AG	GG	AA	AA	AA	AA	AA	AA	AA	AA	AA	AA	AA	AA	GG	AA	GG	GG	AA	AA	GG	GG	GG
4	243881803	ZmDArTAG000926	T	C	.	.	.	GT	TT	CC	TT	TT	TT	TT	CC	CC	TT	TT	TT	CC	CC	TT	TT	TT	TT	TC	CC	TT	TT	TT	TT	TT	TT	TC	TT	TT	TT	TT	TT	TC	CC	TT	TT	CC	TT	CC	CC	TT	TT
7	6969678	ZmDArTAG000927	G	C	.	.	.	GT	GG	CC	CC	CC	CC	GG	CC	CC	GG	GG	GG	CC	CC	GG	GG	GG	GC	GC	GC	GG	GG	CC	GC	GC	GG	GG	GG	CC	CC	GG	GC	GG	GG	CC	GG	GG	CC	CC	CC	CC	CC
7	6969467	ZmDArTAG000928	T	C	.	.	.	GT	CC	TT	TT	TT	TT	CC	TT	TT	CC	CC	CC	TT	TT	CC	CC	CC	TT	TT	TC	CC	CC	TT	TC	TC	CC	CC	CC	TT	TT	CC	TC	TC	CC	TT	CC	CC	TT	TT	TT	TT	TT
10	112304641	ZmDArTAG000929	G	C	.	.	.	GT	CC	CC	GG	CC	GG	GC	GC	CC	CC	GG	GG	CC	CC	CC	CC	GG	GG	GC	GC	CC	GG	GG	GG	GG	GG	GG	GG	GG	GG	GG	GC	GG	GG	CC	CC	GG	CC	GC	GG	CC	CC
1	266974708	ZmDArTAG000930	A	G	.	.	.	GT	GG	GG	GG	GG	GG	GG	AA	GG	GG	GG	GG	AA	AG	GG	GG	GG	GG	GG	AA	GG	AA	AA	AA	AA	GG	GG	GG	GG	GG	AG	AA	AA	GG	AA	AA	AA	AA	AA	AA	AA	AA
5	8863525	ZmDArTAG000931	T	C	.	.	.	GT	CC	CC	TT	TT	TT	CC	CC	CC	CC	CC	CC	CC	CC	TT	TC	CC	CC	CC	CC	CC	CC	CC	CC	CC	CC	CC	CC	CC	CC	CC	CC	CC	CC	CC	CC	CC	TT	CC	CC	CC	CC
2	6421198	ZmDArTAG000932	T	C	.	.	.	GT	TC	CC	CC	CC	CC	CC	TC	TT	CC	TT	CC	TT	CC	CC	CC	CC	TC	CC	TC	CC	TT	TT	TT	TT	TT	CC	CC	CC	CC	TT	TC	TC	CC	TT	CC	CC	CC	CC	CC	CC	CC
3	182853515	ZmDArTAG000935	T	A	.	.	.	GT	TA	AA	TT	AA	AA	TA	AA	TA	AA	TT	TT	AA	TA	AA	TA	TT	AA	AA	AA	AA	TT	AA	AA	AA	TA	AA	AA	AA	AA	AA	TA	AA	TT	AA	AA	AA	AA	TA	TT	AA	AA
8	173526898	ZmDArTAG000936	T	C	.	.	.	GT	CC	CC	CC	CC	CC	CC	CC	CC	CC	CC	CC	TT	CC	CC	CC	TT	CC	CC	CC	CC	CC	CC	CC	CC	CC	CC	CC	CC	CC	CC	CC	CC	CC	TT	CC	CC	TC	CC	CC	CC	CC
8	115386731	ZmDArTAG000937	C	G	.	.	.	GT	GG	GG	GG	GG	GG	GG	GG	GG	GG	GG	GG	GG	CC	GG	GG	GG	CC	CG	GG	GG	GG	GG	GG	GG	GG	GG	GG	GG	GG	GG	GG	GG	CC	GG	GG	GG	GG	GG	GG	GG	GG
1	282607311	ZmDArTAG000938	A	G	.	.	.	GT	AA	GG	AA	AA	AA	AA	AA	AA	AA	AA	AA	AA	GG	AA	AA	AA	AA	AA	GG	AA	AA	AA	AA	AA	AA	AG	AA	AA	AA	AA	AG	AA	GG	GG	AA	GG	AA	GG	AA	GG	GG
2	230469621	ZmDArTAG000939	A	G	.	.	.	GT	AA	AA	AA	AA	GG	AA	GG	GG	AA	AA	AA	AA	AA	AA	AA	AA	GG	GG	GG	AA	AA	AA	AG	GG	AA	AA	AA	AA	AA	AA	AA	AG	AA	AA	GG	AA	AA	AA	GG	GG	GG
4	30519194	ZmDArTAG000940	A	C	.	.	.	GT	CC	CC	CC	CC	CC	CC	AC	CC	CC	CC	CC	CC	CC	CC	CC	CC	AC	AC	CC	CC	CC	AA	AC	AA	CC	CC	CC	CC	CC	CC	CC	AC	CC	CC	CC	AA	CC	CC	CC	CC	CC
8	145771963	ZmDArTAG000941	A	G	.	.	.	GT	GG	GG	GG	GG	GG	GG	GG	GG	GG	GG	GG	GG	AA	GG	GG	GG	GG	GG	GG	GG	GG	GG	AG	GG	GG	GG	GG	GG	AG	AA	AG	AA	GG	GG	GG	GG	GG	GG	AA	GG	GG
2	228282002	ZmDArTAG000942	T	C	.	.	.	GT	CC	CC	CC	CC	CC	CC	TC	CC	CC	CC	CC	CC	CC	CC	CC	CC	TC	TC	TT	CC	CC	CC	CC	CC	CC	CC	CC	CC	CC	CC	TC	TC	CC	CC	TT	CC	CC	CC	CC	TT	TT
7	100364147	ZmDArTAG000943	T	G	.	.	.	GT	TT	TT	GG	GG	TT	TT	GG	GG	TT	TT	TT	TT	TT	GG	GG	GG	TG	TG	TG	TT	GG	TT	TG	TG	TT	TT	TT	GG	TT	TT	TG	TG	GG	GG	GG	TT	GG	GG	GG	GG	GG
8	104160892	ZmDArTAG000944	A	G	.	.	.	GT	GG	AA	GG	GG	AA	AA	AA	AA	AA	GG	GG	AA	AA	GG	GG	AA	AA	AA	GG	GG	GG	GG	GG	GG	GG	GG	AG	GG	GG	GG	AG	AG	AA	GG	AA	AA	GG	AA	GG	AA	AA
5	176186190	ZmDArTAG000945	T	C	.	.	.	GT	CC	CC	TC	TT	CC	CC	CC	CC	CC	CC	CC	CC	CC	CC	CC	CC	CC	CC	CC	CC	CC	CC	CC	CC	CC	CC	CC	CC	CC	CC	CC	CC	TT	CC	CC	CC	TT	CC	CC	CC	CC
6	118742676	ZmDArTAG000946	T	G	.	.	.	GT	TG	TT	GG	GG	TT	TG	TG	TT	GG	GG	GG	GG	TT	TT	TT	GG	TG	TG	TT	GG	GG	GG	TG	GG	GG	TT	GG	GG	TG	GG	TG	TG	GG	TT	GG	TT	TG	TT	TT	TT	TT
5	33957983	ZmDArTAG000948	T	C	.	.	.	GT	CC	TT	CC	CC	CC	CC	TT	CC	CC	CC	CC	CC	TT	CC	CC	CC	TT	TC	TC	CC	CC	CC	CC	CC	CC	TT	CC	CC	CC	CC	TC	TC	CC	CC	TT	TT	CC	TT	CC	TT	TT
5	210939309	ZmDArTAG000949	T	C	.	.	.	GT	TT	CC	CC	CC	TT	TT	TC	TT	TT	TT	TT	TT	CC	TT	TT	TT	TC	TT	TC	TT	TT	TT	TT	TT	TT	CC	TT	TT	TT	TT	TT	TT	TT	TT	CC	CC	TT	TT	TT	CC	CC
1	117005947	ZmDArTAG000950	A	G	.	.	.	GT	GG	GG	GG	GG	GG	GG	GG	GG	GG	GG	GG	GG	GG	GG	GG	GG	AG	GG	AA	GG	GG	GG	GG	GG	GG	GG	GG	GG	GG	GG	GG	AG	GG	GG	AA	GG	GG	AG	GG	AA	AA
3	3463301	ZmDArTAG000951	T	A	.	.	.	GT	AA	TT	AA	TT	AA	AA	TT	AA	TT	TT	TT	TT	TT	AA	AA	TT	TT	TT	AA	TT	TT	TT	TA	AA	TT	TT	TT	TT	TT	TT	TA	TA	AA	AA	AA	AA	TT	TA	AA	TT	TT
5	31979950	ZmDArTAG000953	C	G	.	.	.	GT	CC	CC	CC	CC	CC	CC	CC	GG	GG	GG	GG	GG	CC	CC	CC	CC	CC	CC	CC	CC	CC	GG	GG	GG	GG	CC	CC	CC	CC	CC	CC	CC	CC	CC	CC	GG	CC	CC	CC	CC	CC
1	227692073	ZmDArTAG000955	A	G	.	.	.	GT	AG	GG	GG	GG	AA	AA	GG	GG	GG	GG	GG	GG	AG	GG	GG	GG	GG	GG	GG	GG	AA	AA	AA	AA	GG	GG	GG	GG	GG	GG	AG	GG	GG	GG	GG	GG	GG	GG	GG	GG	GG
3	202716366	ZmDArTAG000956	T	C	.	.	.	GT	CC	CC	CC	CC	CC	CC	CC	CC	CC	CC	CC	CC	CC	CC	CC	CC	CC	CC	CC	CC	CC	CC	CC	CC	CC	CC	CC	CC	CC	CC	TC	CC	CC	CC	CC	TT	CC	CC	TT	CC	CC
1	2510136	ZmDArTAG000958	A	G	.	.	.	GT	GG	GG	GG	GG	AA	AG	GG	GG	GG	GG	GG	GG	AA	AA	GG	GG	GG	AG	AA	GG	GG	GG	GG	GG	GG	GG	GG	AA	AA	GG	AG	AA	GG	AA	AA	GG	AA	AA	GG	AA	AA
6	147780425	ZmDArTAG000963	T	C	.	.	.	GT	TC	CC	CC	CC	CC	CC	CC	CC	CC	CC	CC	TT	CC	CC	CC	TT	CC	CC	CC	CC	TC	CC	TC	TC	CC	CC	CC	CC	CC	TT	TC	TC	CC	CC	CC	CC	CC	CC	TT	CC	CC
4	236808093	ZmDArTAG000964	T	C	.	.	.	GT	CC	CC	CC	CC	CC	TC	CC	CC	CC	TT	TT	CC	CC	CC	CC	TT	CC	CC	CC	CC	TC	TT	TT	TT	TT	CC	CC	CC	CC	CC	CC	CC	CC	CC	CC	TT	CC	CC	CC	CC	CC
5	115749283	ZmDArTAG000965	T	C	.	.	.	GT	CC	TT	CC	CC	CC	CC	TT	TT	CC	CC	CC	TT	CC	CC	TT	TT	CC	CC	CC	CC	TT	TT	TT	TC	CC	CC	CC	CC	CC	CC	TC	TC	TT	CC	CC	CC	CC	CC	CC	CC	CC
2	242362788	ZmDArTAG000967	T	G	.	.	.	GT	TT	TT	TT	TT	TT	TT	TT	TT	TT	TT	GG	TT	TT	TT	TT	TT	TT	TT	TT	TT	TT	TT	TT	TT	TT	TT	TT	TT	TT	TT	TT	TT	TT	NN	TT	TT	TT	TG	TT	TT	TT
8	4380008	ZmDArTAG000968	C	A	.	.	.	GT	CC	CC	AA	AA	AA	CC	AA	CC	CC	CC	AA	CC	CC	AA	AA	CC	AA	AA	AA	AA	AA	AA	CA	CA	CC	AA	AA	AA	AA	AA	AA	AA	AA	CC	AA	AA	CA	AA	CC	AA	AA
2	2802348	ZmDArTAG000969	T	C	.	.	.	GT	CC	CC	CC	CC	CC	CC	CC	CC	CC	CC	CC	CC	CC	CC	CC	CC	CC	CC	TC	CC	CC	CC	CC	CC	CC	CC	CC	CC	CC	CC	TC	CC	TT	TT	CC	CC	TT	CC	CC	CC	CC
1	232176746	ZmDArTAG000970	A	C	.	.	.	GT	CC	CC	AA	CC	CC	CC	CC	CC	CC	CC	CC	CC	CC	CC	CC	CC	CC	CC	AC	CC	AC	AC	AC	AC	CC	CC	CC	CC	CC	CC	CC	CC	CC	AA	CC	CC	AC	AC	CC	CC	CC
6	143302399	ZmDArTAG000971	A	C	.	.	.	GT	AC	CC	AA	AA	CC	AA	AA	CC	CC	CC	CC	CC	AA	AA	AA	AA	AC	AC	AA	AA	AC	CC	AA	CC	CC	CC	CC	CC	CC	AA	AA	AA	AA	AA	AA	AA	AA	AA	CC	AA	AA
6	143302173	ZmDArTAG000972	A	T	.	.	.	GT	AT	AA	AA	AA	AA	AA	AA	TT	TT	TT	TT	AA	AA	AA	AA	AA	AT	AA	AA	AA	AT	TT	AA	TT	TT	TT	TT	TT	TT	AA	AA	AA	AA	AA	AA	AA	AA	AA	AA	AA	AA
9	149845372	ZmDArTAG000975	T	G	.	.	.	GT	TT	GG	TT	TT	TG	TT	GG	TT	TT	GG	TT	GG	GG	TT	TT	TT	TG	TG	GG	GG	GG	GG	GG	GG	TT	TG	GG	GG	TT	GG	TG	TG	TT	TT	GG	GG	TT	TT	TT	TT	TT
5	51447777	ZmDArTAG000977	T	C	.	.	.	GT	TT	CC	CC	CC	TT	TT	TT	CC	CC	CC	CC	TT	CC	TT	TT	CC	CC	CC	TT	CC	TT	CC	TC	CC	CC	CC	TT	TT	TT	TT	TT	TT	CC	CC	CC	CC	CC	CC	TT	CC	CC
9	139092704	ZmDArTAG000978	A	G	.	.	.	GT	AA	GG	AA	AA	AA	AA	GG	GG	AA	AA	AA	GG	AG	AG	GG	AA	AG	AG	GG	AA	AA	AA	AA	AA	AA	AG	AA	AA	AA	AA	AG	AG	GG	GG	GG	AA	GG	GG	AA	GG	GG
4	244547082	ZmDArTAG000979	T	C	.	.	.	GT	TT	TT	TT	TT	TT	TT	TC	CC	TT	TT	TT	TT	CC	TT	TT	TT	TT	CC	CC	TT	TT	TT	TT	TT	TT	TC	TT	TT	TT	TT	TT	TC	TT	TC	TT	CC	TT	CC	TT	TT	TT
6	150418418	ZmDArTAG000980	A	G	.	.	.	GT	AA	AA	GG	GG	GG	AA	GG	AA	GG	GG	GG	AA	GG	AA	AA	AA	GG	GG	AA	AA	AG	GG	AA	AG	GG	GG	GG	GG	GG	AA	AA	AA	AA	GG	GG	GG	GG	AG	AA	AA	AA
3	33192455	ZmDArTAG000981	A	C	.	.	.	GT	AA	AA	AA	CC	AC	AA	AA	AA	AA	AA	AA	AA	AA	AA	AA	AA	AA	AA	AA	AA	AA	AA	AA	AA	AA	AA	AA	AA	AA	AA	AA	AA	CC	CC	AA	AA	CC	AC	CC	AA	AA
6	164102642	ZmDArTAG000982	G	C	.	.	.	GT	GG	GG	GG	GG	GG	GG	GC	CC	GG	GG	GG	GG	CC	GG	GG	GG	GC	GC	CC	GG	CC	CC	CC	CC	GG	GG	GG	CC	GG	GG	GG	GC	GG	CC	GG	CC	GG	CC	GG	CC	CC
6	139024077	ZmDArTAG000983	T	C	.	.	.	GT	TC	CC	CC	CC	CC	CC	CC	TT	CC	TT	TT	CC	CC	CC	CC	CC	TC	CC	CC	CC	TC	TT	CC	TT	TT	TT	TT	TT	CC	CC	CC	CC	CC	CC	CC	CC	CC	CC	CC	CC	CC
2	3195667	ZmDArTAG000984	A	G	.	.	.	GT	AA	GG	AA	AA	AA	GG	GG	AA	GG	AA	GG	GG	GG	GG	GG	GG	GG	GG	GG	GG	GG	AA	AA	AA	GG	GG	GG	GG	GG	GG	AG	GG	GG	AA	GG	AA	AA	GG	GG	GG	GG
1	257899171	ZmDArTAG000986	A	C	.	.	.	GT	AA	CC	AA	AA	AA	AA	AA	AA	AA	AA	AA	AA	AA	AA	AA	AA	AA	AA	AA	AA	CC	CC	CC	CC	AA	AA	AA	AA	AA	AA	AA	AC	CC	AA	AA	CC	CC	AA	AA	AA	AA
2	10150165	ZmDArTAG000988	A	G	.	.	.	GT	AG	GG	AA	AA	AA	AA	GG	GG	AA	GG	GG	GG	GG	AG	GG	GG	AA	AA	GG	AA	AA	AA	AA	GG	GG	GG	AA	GG	GG	GG	GG	GG	AA	AA	GG	GG	AA	GG	GG	GG	GG
4	184161262	ZmDArTAG000989	A	G	.	.	.	GT	GG	GG	AA	AA	GG	GG	GG	GG	GG	GG	GG	GG	GG	GG	GG	GG	GG	GG	GG	GG	GG	GG	GG	GG	GG	GG	GG	GG	GG	GG	GG	GG	AA	GG	GG	GG	AA	GG	GG	GG	GG
5	3206450	ZmDArTAG000990	A	G	.	.	.	GT	AA	GG	AA	AA	GG	AG	AA	GG	AA	AA	AA	GG	GG	AA	AA	AA	GG	AG	GG	AA	AA	AA	AA	AA	AA	GG	AA	AA	AA	AA	AG	AG	GG	GG	GG	GG	AA	GG	AA	GG	GG
10	133846222	ZmDArTAG000991	A	C	.	.	.	GT	AA	AA	AC	AC	AC	AC	AA	CC	CC	AA	AA	AA	CC	AA	CC	AA	AA	AA	AA	AA	AC	CC	AA	AA	AA	AA	AA	AA	AA	AA	AC	AC	AA	AA	CC	CC	AA	CC	CC	CC	CC
6	141206387	ZmDArTAG000992	C	G	.	.	.	GT	CC	CC	GG	GG	CG	CC	CC	CC	CC	CC	CC	CG	CC	CC	CC	GG	CC	CC	CC	CC	CC	CC	CC	CC	CC	CC	CC	CC	CC	CC	CC	CC	CC	CC	CC	CC	GG	CC	GG	CC	CC
5	185974930	ZmDArTAG000993	A	C	.	.	.	GT	CC	AA	AA	AA	CC	CC	AA	AA	CC	CC	CC	CC	AA	AC	CC	CC	AA	AA	AC	CC	AA	AA	AA	AA	CC	AA	CC	CC	CC	CC	AC	AC	CC	AA	AA	AA	AA	AC	CC	AA	AA
1	300524643	ZmDArTAG000994	A	G	.	.	.	GT	AA	GG	AA	AA	AA	AG	GG	AA	AA	AA	AA	GG	AA	AA	AA	AA	AA	GG	AA	AA	AA	AA	AA	AA	AA	AG	AA	AA	AA	AA	AA	AA	GG	AA	AA	GG	AA	AA	GG	GG	GG
7	131106663	ZmDArTAG000995	T	G	.	.	.	GT	GG	GG	GG	GG	GG	GG	GG	GG	GG	GG	GG	GG	GG	GG	GG	GG	GG	GG	GG	TG	GG	GG	GG	GG	GG	GG	GG	GG	GG	GG	GG	GG	NN	GG	GG	TT	GG	GG	GG	GG	GG
2	173524556	ZmDArTAG000996	A	C	.	.	.	GT	AC	AA	AA	AA	AA	AC	AA	CC	AA	CC	AA	CC	AA	AA	AA	CC	AA	AC	AA	CC	AA	CC	CC	AA	CC	AC	CC	CC	AC	AC	AA	AC	CC	AA	AA	CC	AA	AA	CC	AA	AA
7	172906623	ZmDArTAG000997	A	G	.	.	.	GT	AA	AA	AA	GG	GG	AA	AA	GG	AA	AA	AA	AA	AA	AA	AA	AA	AA	AG	AA	GG	AA	AA	AA	AA	AA	AA	AA	AA	AA	AA	AA	AA	AA	AA	AA	GG	GG	AA	AA	AA	AA
5	194915419	ZmDArTAG000999	A	G	.	.	.	GT	AA	AA	AA	GG	AA	GG	AA	GG	AA	AA	AA	GG	AA	AA	AA	AA	AA	AG	AA	AA	AA	GG	GG	GG	AA	AA	AA	AA	AA	AA	AG	AA	AA	GG	AA	GG	GG	AA	GG	AA	AA
4	16449034	ZmDArTAG001000	T	C	.	.	.	GT	NN	TT	TT	TT	TT	TT	TT	CC	NN	NN	NN	TT	CC	TT	TT	CC	TT	TT	CC	CC	NN	TT	TT	TT	TT	TT	TT	TT	TT	TT	TT	TT	CC	CC	CC	TT	CC	TT	TT	TT	TT
7	165719817	ZmDArTAG001001	A	G	.	.	.	GT	AA	AA	AA	AA	AA	AA	AA	GG	AA	AA	AA	AA	AA	AA	AA	AA	AA	AA	AA	AA	AA	AA	AA	AA	AA	AA	AA	AA	AA	AA	AA	AA	GG	GG	AA	GG	AA	GG	AA	AA	AA
8	330204	ZmDArTAG001002	T	C	.	.	.	GT	TC	TT	TT	TT	TT	CC	CC	CC	CC	CC	TT	CC	TT	CC	CC	CC	TC	CC	CC	TT	CC	CC	CC	CC	CC	TT	CC	CC	TT	TT	TT	TC	CC	CC	CC	CC	TT	CC	TT	CC	CC
5	218518053	ZmDArTAG001003	A	G	.	.	.	GT	GG	AA	GG	GG	GG	AG	AG	AG	AG	GG	GG	GG	GG	AA	AA	GG	GG	GG	GG	GG	GG	GG	AG	GG	GG	GG	GG	GG	GG	GG	GG	GG	GG	GG	GG	GG	GG	GG	GG	GG	GG
5	198246486	ZmDArTAG001005	T	C	.	.	.	GT	TC	TT	CC	CC	CC	CC	TT	TC	TT	CC	TT	CC	TC	TT	TT	CC	TC	TT	TC	TT	CC	CC	CC	CC	CC	TT	TT	TT	TT	TT	TC	TT	CC	CC	TT	TT	CC	TT	CC	TT	TT
2	19284825	ZmDArTAG001006	C	G	.	.	.	GT	CC	CC	CC	CC	GG	CG	CC	GG	CC	CC	CC	CC	CG	CC	CC	CC	CG	GG	CC	GG	CC	CC	CC	CC	CC	CC	CC	CC	GG	GG	CG	CG	CC	CC	CC	GG	CC	GG	CC	GG	GG
2	224455166	ZmDArTAG001007	T	C	.	.	.	GT	TC	TT	TT	TT	TT	CC	CC	CC	CC	CC	CC	CC	CC	CC	CC	CC	CC	CC	TC	CC	CC	CC	CC	CC	CC	CC	CC	CC	CC	CC	CC	CC	CC	TT	CC	CC	TT	CC	CC	CC	CC
4	204071364	ZmDArTAG001008	A	C	.	.	.	GT	AC	CC	CC	CC	CC	AC	CC	CC	AA	CC	CC	AA	CC	CC	CC	CC	CC	CC	AA	AA	AC	CC	CC	CC	AA	CC	AA	AA	AA	AA	AA	AC	CC	CC	AA	CC	CC	CC	AA	CC	CC
3	235064962	ZmDArTAG001009	A	C	.	.	.	GT	AC	CC	AA	AA	CC	AA	AA	AA	AA	AA	AA	CC	NN	CC	AC	AA	AC	AC	AA	CC	AA	AA	AA	AA	AA	AA	AA	AA	AA	AA	AA	AA	AA	NN	AA	AA	AA	AA	AA	AA	AA
5	197540238	ZmDArTAG001010	T	C	.	.	.	GT	CC	CC	CC	CC	CC	CC	CC	TC	CC	CC	CC	CC	CC	CC	CC	CC	CC	CC	CC	CC	CC	CC	CC	CC	CC	CC	CC	CC	CC	CC	CC	CC	CC	CC	CC	CC	CC	CC	CC	CC	CC
3	23840020	ZmDArTAG001011	A	C	.	.	.	GT	CC	CC	CC	AA	AC	AA	AA	CC	CC	CC	AA	AA	AA	CC	CC	AC	AA	AC	AA	CC	CC	CC	CC	CC	AA	AA	AA	CC	AC	AA	AA	AC	CC	AA	AA	CC	AA	AA	AA	AA	AA
2	49124455	ZmDArTAG001013	A	C	.	.	.	GT	CC	CC	AA	AA	AA	AC	CC	CC	CC	AA	CC	AA	CC	AC	AA	AA	CC	CC	AC	CC	AC	AA	AC	AC	AA	CC	AA	AA	AC	CC	CC	AC	CC	AA	CC	CC	AA	CC	AA	CC	CC
2	229626435	ZmDArTAG001014	A	G	.	.	.	GT	AG	AA	GG	GG	AA	AA	AA	AA	AA	AA	AA	AA	AA	GG	AA	AA	AG	AG	AA	AA	AA	AA	AA	AA	AA	AA	AA	AA	AA	AA	AA	AA	AA	AG	AA	AA	GG	AA	AA	AA	AA
2	220736688	ZmDArTAG001015	T	C	.	.	.	GT	TC	CC	TT	TT	CC	CC	CC	CC	CC	CC	CC	CC	CC	CC	CC	CC	CC	CC	CC	CC	CC	CC	CC	CC	CC	CC	CC	CC	CC	CC	CC	CC	CC	TT	CC	CC	TT	CC	CC	CC	CC
4	30716757	ZmDArTAG001016	T	C	.	.	.	GT	TT	CC	CC	CC	TT	TT	CC	TT	TT	TT	TT	CC	TC	CC	CC	TT	TC	TC	CC	CC	TT	CC	TC	CC	TT	TT	TT	TT	TT	TT	TC	CC	CC	TT	CC	CC	TT	CC	CC	CC	CC
5	7134871	ZmDArTAG001017	A	C	.	.	.	GT	AC	CC	AA	AA	AA	AA	AA	CC	CC	CC	AA	CC	AA	AA	AA	CC	AA	AA	AA	CC	AA	AA	AA	AA	CC	AA	AA	AA	AA	AA	AA	AA	AA	AA	AA	AA	AA	AC	AA	AA	AA
1	199521427	ZmDArTAG001018	C	G	.	.	.	GT	CC	CC	CC	CC	CC	CG	CC	CC	CC	CC	CC	CC	CC	CC	CC	CC	CC	CC	CC	CC	CC	CC	CC	CC	CC	CC	CC	CC	CC	CC	CC	CC	CC	CC	GG	CC	CC	CC	GG	CC	CC
2	224448696	ZmDArTAG001019	T	G	.	.	.	GT	TG	GG	TT	TT	GG	GG	GG	GG	GG	GG	GG	GG	GG	GG	GG	GG	GG	GG	GG	GG	GG	GG	GG	GG	GG	GG	GG	GG	GG	GG	GG	GG	GG	TT	GG	GG	TT	GG	GG	GG	GG
6	145007225	ZmDArTAG001020	A	G	.	.	.	GT	AA	AA	AA	AA	AA	AA	AA	AA	AA	AA	AA	GG	AA	AA	AA	AA	AA	AA	AA	AA	AA	AA	AA	AA	AA	AA	AA	AA	AA	AA	AA	AA	AA	AA	AA	AA	AA	AA	GG	AA	AA
4	216753300	ZmDArTAG001021	A	G	.	.	.	GT	AA	GG	GG	AA	AA	GG	GG	GG	AA	GG	GG	GG	GG	GG	GG	GG	GG	GG	AG	AA	GG	GG	GG	GG	AA	GG	AA	AA	AA	AA	AG	AG	GG	GG	AA	GG	GG	GG	GG	GG	GG
1	222094691	ZmDArTAG001023	C	G	.	.	.	GT	CC	CC	CC	CC	CC	CC	CC	CC	CC	CC	CC	CC	CC	CG	CC	CC	CC	CC	CC	CC	CC	CC	CC	CC	CC	CC	CC	CC	CC	CC	CC	CC	CC	CC	CC	GG	CC	CC	GG	CC	CC
2	213346384	ZmDArTAG001024	A	C	.	.	.	GT	CC	AA	AA	AA	AA	AC	AA	AA	CC	CC	CC	CC	CC	AA	AA	AA	AA	AA	AA	AA	CC	CC	CC	AC	CC	AA	CC	CC	AC	AA	AA	AC	AA	CC	AA	AA	AA	AA	CC	AA	AA
10	149749805	ZmDArTAG001026	C	G	.	.	.	GT	CC	GG	CC	CC	CC	GG	CC	CC	CC	CC	CC	CC	CC	CC	GG	CC	CC	CC	CC	CC	CC	CC	CC	CC	CC	CG	CC	CC	CC	CC	CC	CC	CC	CC	CC	GG	CC	CC	CC	CC	CC
2	110217736	ZmDArTAG001028	A	G	.	.	.	GT	AG	AA	GG	GG	GG	AA	AA	AA	AA	AA	AA	GG	GG	AA	AA	AA	AA	AA	AA	AA	AA	AA	AA	GG	AA	AA	AA	AA	AA	AG	AG	AA	AA	GG	AA	AA	GG	AA	GG	AA	AA
1	55700601	ZmDArTAG001029	A	G	.	.	.	GT	GG	GG	GG	GG	GG	GG	GG	GG	GG	GG	GG	GG	GG	GG	GG	GG	GG	GG	GG	GG	GG	GG	GG	GG	GG	GG	GG	GG	GG	GG	GG	GG	GG	AA	GG	GG	GG	GG	GG	AA	AA
8	116431017	ZmDArTAG001032	G	C	.	.	.	GT	CC	CC	CC	CC	CC	CC	GC	GG	CC	CC	CC	CC	CC	CC	CC	CC	GG	GC	CC	CC	CC	CC	CC	CC	CC	CC	CC	CC	CC	CC	CC	CC	CC	CC	GG	CC	CC	GC	CC	GG	GG
10	147817980	ZmDArTAG001034	T	C	.	.	.	GT	TC	TT	CC	CC	CC	TT	CC	CC	CC	TT	TT	CC	CC	CC	CC	TT	CC	CC	CC	CC	TT	TC	TC	CC	TT	TC	CC	CC	CC	CC	CC	CC	CC	CC	CC	TT	CC	CC	CC	CC	CC
7	47990636	ZmDArTAG001035	T	G	.	.	.	GT	TT	TT	TT	TT	TT	TT	TT	TT	TT	TT	TT	TT	TT	TT	TT	GG	TT	TG	TT	TT	TT	TT	TT	TT	TT	TT	TT	TT	TT	TT	TT	TT	TT	TT	TT	GG	TT	TT	TT	TT	TT
2	151893301	ZmDArTAG001039	C	G	.	.	.	GT	CC	CC	CC	CC	CC	CC	CC	CC	CC	CC	CC	GG	CC	CG	CG	CC	CC	CC	CC	CC	CC	CC	CC	CC	CC	CC	CC	CC	CC	CC	CC	CC	GG	CC	CC	CC	CC	CC	GG	CC	CC
7	138224111	ZmDArTAG001040	A	C	.	.	.	GT	CC	CC	CC	CC	CC	CC	CC	AA	CC	CC	CC	CC	CC	AA	AA	CC	CC	CC	CC	CC	CC	CC	CC	CC	AA	CC	AA	CC	CC	CC	CC	CC	CC	CC	CC	AA	CC	CC	AA	CC	CC
3	105967764	ZmDArTAG001041	A	G	.	.	.	GT	AG	AA	GG	GG	AG	GG	AA	AA	AA	AA	AA	GG	GG	GG	GG	AA	AG	AG	AG	AA	AA	AA	AA	AA	AA	AA	AA	AA	AA	AA	AA	AG	GG	GG	AA	AA	GG	AA	AA	GG	GG
5	6191868	ZmDArTAG001042	T	C	.	.	.	GT	TT	TT	TT	TT	TT	TT	TT	TT	TT	TT	TT	TT	TT	TT	TT	TT	TT	TT	TT	TT	CC	TT	TT	TT	TT	CC	CC	TT	TT	TT	TT	TC	TT	TT	TT	TT	TT	TT	TT	TT	TT
10	139272308	ZmDArTAG001044	A	G	.	.	.	GT	AA	GG	GG	GG	GG	AG	AG	GG	GG	AA	AA	GG	GG	GG	AA	AA	AA	AG	AA	GG	AA	AG	AA	AA	AA	GG	GG	AA	AA	GG	GG	AG	AA	AA	GG	GG	AA	GG	GG	GG	GG
3	221806597	ZmDArTAG001045	T	G	.	.	.	GT	GG	TT	GG	GG	GG	TT	TT	GG	GG	GG	GG	TT	TT	TT	TT	GG	TG	TG	TT	TT	TT	TG	TG	GG	TT	GG	GG	GG	TT	TT	TG	TT	TT	TT	TT	TT	TT	TT	GG	GG	GG
8	93782061	ZmDArTAG001048	A	C	.	.	.	GT	AA	CC	AA	AA	AA	AA	AA	AA	AA	AA	AA	AA	AA	AA	AA	AA	CC	AC	AA	AA	AA	AA	AA	AA	AA	AA	AA	AA	AA	AA	AA	AA	CC	AA	AA	CC	AA	AC	CC	CC	CC
7	154090026	ZmDArTAG001051	T	C	.	.	.	GT	TT	TT	TT	TT	TT	TT	TT	TT	TT	TT	TT	TT	TT	CC	CC	TT	TT	TT	TT	TT	TT	TT	TT	TT	CC	TT	TT	TT	CC	CC	TC	TT	TT	TT	TT	TT	CC	TT	TT	TT	TT
2	237953796	ZmDArTAG001052	T	C	.	.	.	GT	TT	CC	TT	TT	TT	TT	TT	TT	TT	TT	TT	CC	TT	TT	TC	TT	TC	TT	TT	TT	TT	CC	CC	CC	TT	TT	TT	CC	TC	CC	TC	TC	CC	TT	TT	TT	TT	TT	TT	TT	TT
3	101290896	ZmDArTAG001053	G	C	.	.	.	GT	GC	CC	GG	CC	CC	CC	CC	CC	CC	CC	CC	CC	CC	CC	CC	CC	GC	GC	CC	CC	CC	CC	CC	CC	CC	CC	CC	CC	CC	CC	CC	CC	CC	CC	CC	CC	CC	CC	GG	CC	CC
8	121532363	ZmDArTAG001054	A	G	.	.	.	GT	AG	GG	AA	GG	AA	GG	GG	GG	AA	AA	AA	AA	GG	AA	AA	AA	GG	AG	GG	AA	AA	AG	AA	AA	AA	AA	AA	AA	GG	GG	GG	GG	AA	GG	GG	GG	GG	GG	AA	GG	GG
4	74760076	ZmDArTAG001056	T	C	.	.	.	GT	TT	CC	TT	TT	TT	TT	CC	TT	TT	TT	TT	NN	CC	TT	TT	TT	TC	TC	CC	CC	TT	CC	CC	CC	TT	TT	TT	TT	TT	TT	TT	CC	TT	TT	TT	CC	TT	CC	CC	CC	CC
2	50706171	ZmDArTAG001057	T	C	.	.	.	GT	CC	CC	CC	CC	CC	CC	TT	CC	CC	CC	CC	TT	CC	CC	CC	CC	CC	CC	TT	CC	CC	CC	CC	CC	CC	CC	CC	CC	CC	CC	CC	TC	CC	CC	TT	CC	CC	TT	TT	NN	NN
4	205818774	ZmDArTAG001058	A	G	.	.	.	GT	AA	AA	GG	AA	AA	AG	AA	AA	AA	GG	GG	AA	AA	GG	GG	GG	AG	AG	AA	GG	GG	GG	GG	GG	AA	AA	AA	AA	AA	AA	AA	AG	GG	AA	AA	GG	GG	AA	AA	AA	AA
6	173219694	ZmDArTAG001059	A	G	.	.	.	GT	GG	AA	GG	GG	AG	GG	AG	AA	AA	AA	AA	AA	AA	AA	GG	AA	AA	AA	GG	NN	NN	AA	AA	AA	GG	GG	GG	AA	GG	NN	AA	AG	AA	AA	AA	AA	AA	AA	AA	AA	AA
5	80677314	ZmDArTAG001060	A	G	.	.	.	GT	AA	GG	AA	AA	GG	AA	AA	AA	GG	GG	GG	AA	GG	AA	AA	AA	GG	AA	AA	GG	AA	GG	GG	GG	AG	GG	AA	AA	AA	AA	AA	AA	GG	AA	GG	GG	AA	AG	AA	GG	GG
10	26546458	ZmDArTAG001061	C	G	.	.	.	GT	GG	CC	GG	GG	CC	CC	CC	CC	CC	CC	CC	CC	CC	GG	GG	CC	CC	CC	CC	CC	CC	CC	CC	CC	CC	CC	CC	CC	CC	CC	CC	CC	CC	CG	CC	CC	GG	CC	CC	CC	CC
7	148348872	ZmDArTAG001062	T	C	.	.	.	GT	TC	CC	TT	TT	CC	CC	CC	TT	CC	CC	CC	CC	TT	TT	TT	CC	CC	CC	CC	CC	TC	TT	TT	TT	TT	CC	TT	TT	TT	TT	TC	TC	TT	CC	CC	TC	TC	TT	TT	CC	CC
9	44507331	ZmDArTAG001063	T	C	.	.	.	GT	CC	CC	CC	CC	CC	CC	CC	CC	TT	TT	CC	CC	CC	CC	CC	TT	CC	CC	CC	CC	TT	TC	TT	TT	CC	CC	CC	CC	CC	CC	CC	CC	CC	CC	CC	TT	CC	TT	CC	CC	CC
7	13647790	ZmDArTAG001065	T	C	.	.	.	GT	TT	TT	CC	TC	TT	TT	TT	TT	TT	TT	TT	CC	CC	TT	TT	TT	TT	TT	TT	TT	CC	TT	TT	TT	TT	TT	TT	TC	TC	TT	TT	TT	CC	TT	TT	CC	CC	CC	TT	CC	CC
2	164595702	ZmDArTAG001067	T	G	.	.	.	GT	GG	TT	GG	GG	TT	TT	TT	GG	GG	GG	TT	TT	GG	TG	GG	TT	TT	TT	TT	TT	TT	GG	GG	TT	GG	TG	GG	TT	TT	TT	TT	TT	NN	TT	TT	GG	GG	TT	TT	TT	TT
8	15174735	ZmDArTAG001070	A	C	.	.	.	GT	AA	AA	CC	CC	CC	CC	AC	CC	AA	AA	AA	CC	AA	AA	AA	CC	AA	AA	AA	CC	AA	AA	AA	AA	AA	AA	CC	CC	CC	CC	CC	CC	AA	CC	AA	AA	CC	AC	AC	AA	AA
7	162641315	ZmDArTAG001071	A	G	.	.	.	GT	AG	AA	AA	AA	AA	GG	AG	AA	GG	GG	GG	AA	AA	GG	GG	GG	AG	AA	AA	GG	AG	AA	AA	AA	GG	GG	GG	AA	GG	GG	AG	AG	GG	AA	GG	AA	AA	AA	GG	AA	AA
10	144718126	ZmDArTAG001072	T	C	.	.	.	GT	TT	TT	TT	TT	TT	TT	TT	TT	TT	TT	TT	CC	TT	CC	TC	TT	TT	TT	TT	TT	TT	TT	TT	TT	TT	TT	TT	TT	TT	TT	TT	TT	CC	TT	TT	TT	TT	TT	TT	TT	TT
5	170978496	ZmDArTAG001073	T	A	.	.	.	GT	AA	TT	AA	AA	AA	TA	TT	AA	AA	TT	TT	AA	TT	TT	AA	TT	TT	TT	AA	TT	TT	TT	TT	TT	TT	TT	AA	TT	TT	TT	TT	TA	TT	TT	TT	TT	AA	TT	AA	TT	TT
4	152669198	ZmDArTAG001074	T	C	.	.	.	GT	CC	CC	CC	CC	CC	CC	CC	CC	CC	CC	CC	CC	CC	CC	CC	CC	CC	CC	CC	CC	CC	CC	CC	CC	CC	CC	CC	CC	CC	CC	CC	CC	CC	TT	CC	CC	TT	CC	CC	CC	CC
1	268074970	ZmDArTAG001076	T	C	.	.	.	GT	CC	TT	CC	CC	CC	CC	CC	CC	CC	CC	CC	CC	CC	CC	CC	CC	CC	CC	CC	CC	TT	TT	TT	TT	CC	CC	CC	CC	CC	TC	TC	TC	CC	CC	CC	CC	CC	CC	CC	CC	CC
1	288176527	ZmDArTAG001078	T	A	.	.	.	GT	TT	TA	TT	TT	TT	TT	AA	TT	TT	TT	TT	AA	AA	TT	TT	TT	TT	AA	AA	TT	TT	TT	TT	TT	AA	TA	TT	AA	AA	AA	AA	TA	AA	TT	TT	TT	TT	TA	TT	AA	AA
5	69579641	ZmDArTAG001079	T	C	.	.	.	GT	CC	CC	CC	CC	CC	TT	TC	CC	CC	CC	CC	CC	TT	CC	CC	CC	TT	TC	CC	CC	CC	CC	CC	CC	CC	TC	CC	CC	CC	CC	TC	CC	CC	CC	TT	TT	CC	TC	CC	TT	TT
6	204691905	ZmDArTAG001080	A	G	.	.	.	GT	AG	AA	AA	AA	AA	AA	GG	GG	AA	AA	GG	AA	AG	AA	AA	AA	AG	AG	AA	GG	AA	AA	AA	AA	GG	GG	GG	GG	GG	AA	AG	AA	AA	GG	GG	GG	AA	GG	AA	GG	GG
3	175450364	ZmDArTAG001081	G	C	.	.	.	GT	CC	CC	CC	CC	CC	CC	CC	CC	CC	CC	CC	GG	CC	CC	CC	CC	CC	CC	CC	CC	CC	CC	CC	CC	CC	CC	CC	CC	CC	CC	CC	CC	CC	CC	CC	CC	CC	GC	GG	CC	CC
9	19291683	ZmDArTAG001086	A	G	.	.	.	GT	GG	GG	GG	GG	AA	GG	GG	GG	AA	AA	AA	GG	GG	GG	GG	AA	GG	GG	AA	GG	AA	AG	AG	AA	GG	GG	GG	AA	AA	AA	AG	AG	GG	GG	AA	AA	GG	GG	GG	GG	GG
6	86011472	ZmDArTAG001087	A	G	.	.	.	GT	AG	AA	AA	GG	GG	GG	AA	AA	AA	GG	GG	AA	AA	AG	AA	GG	AA	AA	AA	GG	GG	GG	GG	GG	GG	AA	GG	GG	GG	GG	GG	AG	AA	AA	AA	AA	GG	AA	AA	AA	AA
6	86011554	ZmDArTAG001088	A	G	.	.	.	GT	AG	GG	GG	AA	AA	AA	GG	GG	GG	AA	AA	GG	GG	AG	GG	AA	GG	GG	GG	AA	AA	AA	AA	AA	AA	GG	AA	AA	AA	AA	AA	AG	GG	GG	GG	GG	AA	GG	GG	GG	GG
3	43702216	ZmDArTAG001089	A	C	.	.	.	GT	AA	AA	AA	AA	AC	AA	AA	CC	AA	AA	AA	CC	AC	AA	AA	AA	AA	AA	AC	AA	CC	CC	CC	CC	AA	AA	AA	CC	CC	CC	CC	CC	AA	AA	CC	AA	AA	AC	AA	AA	AA
5	12482550	ZmDArTAG001093	A	G	.	.	.	GT	AA	GG	AA	AA	AA	AG	AA	AA	AA	AA	AA	AA	AA	AA	AG	AA	AG	GG	GG	AA	GG	AA	AA	AA	GG	GG	GG	AA	AA	AG	AG	GG	AA	AA	GG	GG	AA	AA	AG	AA	AA
4	169864355	ZmDArTAG001094	A	G	.	.	.	GT	GG	GG	AA	AA	GG	GG	GG	GG	GG	GG	GG	GG	GG	GG	GG	GG	GG	GG	GG	GG	GG	AG	AG	GG	GG	GG	GG	GG	GG	GG	GG	AG	AA	GG	GG	GG	GG	GG	GG	GG	GG
6	60272739	ZmDArTAG001095	T	G	.	.	.	GT	GG	GG	GG	GG	GG	GG	GG	GG	TT	GG	GG	GG	GG	GG	GG	GG	GG	TG	GG	GG	GG	GG	GG	GG	GG	GG	GG	GG	GG	GG	GG	GG	GG	GG	GG	TT	GG	GG	GG	GG	GG
3	219453932	ZmDArTAG001097	C	G	.	.	.	GT	GG	CC	GG	GG	GG	GG	CC	CC	GG	GG	GG	CC	CC	GG	GG	CG	CG	GG	CC	GG	GG	GG	GG	GG	GG	GG	GG	GG	GG	GG	GG	CG	GG	CC	CC	GG	GG	CC	GG	GG	GG
4	220718573	ZmDArTAG001098	T	G	.	.	.	GT	TG	TT	GG	TG	GG	GG	GG	GG	TT	GG	GG	GG	GG	GG	GG	GG	GG	GG	TG	GG	GG	GG	GG	GG	TG	GG	TT	TT	TT	TT	TT	TG	GG	GG	TT	GG	GG	GG	GG	GG	GG
4	151310361	ZmDArTAG001099	T	C	.	.	.	GT	TT	TT	TT	TT	TT	TT	TT	TT	TT	TT	TT	TT	TT	TT	TT	TT	TT	TT	TT	TT	TT	CC	CC	CC	TT	TT	TT	TT	TT	TT	TT	TC	TT	CC	TT	TT	CC	TT	TT	TT	TT
3	207413222	ZmDArTAG001100	A	G	.	.	.	GT	AA	AA	AA	GG	GG	AA	AA	AA	AA	AA	AA	GG	AA	AA	AA	AA	AA	AA	AA	AA	AA	AA	AA	AA	AA	AA	AA	AA	AA	AA	AA	AA	AA	GG	AA	GG	GG	AA	GG	AA	AA
7	162528814	ZmDArTAG001103	A	C	.	.	.	GT	AC	CC	CC	CC	AC	AA	AC	CC	AA	AA	AA	AC	AA	AA	NN	AA	AC	CC	CC	AA	AA	AA	AA	AA	AC	AA	AA	AA	AA	AA	AA	AC	AA	AC	AA	CC	AC	CC	NN	CC	CC
8	11884781	ZmDArTAG001104	A	G	.	.	.	GT	GG	AA	GG	GG	AA	GG	GG	GG	GG	GG	GG	NN	AA	AG	GG	AA	AA	AA	AG	NN	GG	GG	GG	GG	GG	GG	AG	GG	GG	GG	AG	AG	AA	GG	AA	AA	AA	AA	NN	AA	AA
2	156346606	ZmDArTAG001110	G	C	.	.	.	GT	GG	CC	GG	GG	GG	GG	GC	CC	GG	GG	GG	CC	GG	GG	GG	GG	GC	GC	GG	GG	CC	GG	GG	CC	GG	GG	GG	GG	GC	GC	CC	GG	CC	CC	GG	CC	GG	GC	CC	GG	GG
9	120523728	ZmDArTAG001114	T	C	.	.	.	GT	TT	TT	TT	TT	TT	TT	TT	TT	TT	TT	TT	TT	TT	TT	TT	TT	TT	TT	TT	TT	TT	TT	TT	TT	TT	TT	TT	TT	TT	TT	TT	TT	CC	TT	TT	TT	TT	TT	TT	TT	TT
5	20676037	ZmDArTAG001119	T	C	.	.	.	GT	TT	TT	TT	TT	CC	CC	TC	CC	CC	CC	CC	CC	TT	CC	CC	TC	TC	TC	CC	TT	CC	CC	CC	CC	CC	TT	CC	CC	CC	CC	CC	CC	CC	CC	CC	TT	TT	TC	CC	CC	CC
1	244939925	ZmDArTAG001120	T	C	.	.	.	GT	TT	CC	TT	TT	TT	TT	TC	CC	TT	TT	TT	TT	CC	TT	TT	TT	TT	TT	CC	TT	NN	NN	TT	TC	TT	TC	TT	TT	TT	TT	TT	CC	TT	CC	TT	CC	TT	CC	CC	CC	CC
4	195602278	ZmDArTAG001121	T	C	.	.	.	GT	CC	CC	CC	CC	CC	CC	CC	CC	CC	TT	CC	CC	CC	CC	CC	TT	CC	CC	TC	CC	TT	CC	CC	CC	TT	CC	CC	CC	CC	CC	CC	CC	CC	CC	CC	CC	CC	CC	CC	CC	CC
5	217462360	ZmDArTAG001123	T	G	.	.	.	GT	TT	TT	GG	GG	TT	TG	GG	TT	TT	TT	TT	GG	GG	GG	GG	TT	TG	TG	GG	TT	TT	TT	TT	TT	TT	TT	TT	TT	TT	TT	TG	TG	TT	GG	GG	TT	GG	TG	GG	TT	TT
5	20785924	ZmDArTAG001124	G	C	.	.	.	GT	CC	CC	CC	CC	GG	GC	CC	CC	GG	GG	GG	CC	CC	CC	GG	GC	CC	CC	GC	CC	GG	GC	GC	GC	GG	CC	GG	CC	CC	GC	CC	GC	CC	CC	GG	CC	CC	CC	CC	CC	CC
7	23065226	ZmDArTAG001125	T	C	.	.	.	GT	CC	TT	TT	TT	CC	CC	TC	CC	CC	CC	CC	TT	CC	CC	CC	TT	CC	CC	CC	CC	TT	CC	TC	TC	CC	CC	CC	TT	TC	CC	CC	TC	TT	TT	CC	TT	TT	CC	TC	CC	CC
7	48968142	ZmDArTAG001126	T	C	.	.	.	GT	CC	TT	CC	CC	CC	CC	CC	CC	CC	CC	CC	TT	CC	TT	TT	CC	CC	CC	CC	CC	CC	CC	CC	CC	CC	CC	CC	CC	CC	CC	TC	CC	TT	CC	CC	CC	CC	TT	CC	TT	TT
4	132888374	ZmDArTAG001128	A	C	.	.	.	GT	AA	CC	CC	CC	AA	AA	AA	AA	AA	AA	AA	AC	AA	CC	CC	AA	AA	AC	AA	CC	AA	CC	CC	CC	AA	AA	AA	AA	AA	AA	AC	AC	AA	AA	AA	AA	AA	AA	AA	AA	AA
9	16748665	ZmDArTAG001129	A	G	.	.	.	GT	AA	GG	GG	GG	GG	AA	GG	GG	GG	GG	GG	GG	GG	GG	GG	GG	AG	AG	GG	AA	GG	GG	GG	GG	GG	GG	GG	AA	AA	AA	AG	GG	AA	GG	GG	GG	GG	GG	GG	GG	GG
5	61831639	ZmDArTAG001130	A	G	.	.	.	GT	GG	AA	AA	AA	AA	GG	AA	AA	AA	AA	AA	AA	GG	AA	AA	AA	GG	GG	AG	AA	AA	AA	AA	AA	AA	GG	AA	GG	GG	AA	AA	GG	AA	GG	GG	AA	AG	GG	AA	GG	GG
3	208414520	ZmDArTAG001132	A	G	.	.	.	GT	AA	AA	GG	AA	GG	AG	GG	GG	AA	AA	AA	AA	GG	GG	GG	AA	GG	AG	GG	AA	AA	GG	GG	GG	AA	GG	GG	GG	GG	GG	GG	AG	GG	AA	GG	AA	AA	GG	GG	GG	GG
4	138317363	ZmDArTAG001133	A	G	.	.	.	GT	AA	AA	AA	AA	AA	AA	AG	AA	AA	AA	AA	AA	AG	AA	AA	AA	AG	AG	AG	AA	AA	AA	AA	AA	AA	AA	AA	AA	AA	AA	AG	AG	AA	AA	AA	GG	AA	GG	AA	GG	GG
1	10265084	ZmDArTAG001139	T	A	.	.	.	GT	AA	AA	AA	AA	AA	AA	AA	TT	TT	TT	TT	TT	TT	TT	TT	TT	TA	TT	TA	TT	TT	TT	TT	TT	TT	TT	AA	TT	TA	AA	AA	TT	AA	AA	AA	AA	AA	AA	AA	AA	AA
3	5148837	ZmDArTAG001140	A	G	.	.	.	GT	AG	AA	AA	AA	GG	GG	AA	GG	GG	GG	AA	AA	GG	GG	GG	GG	AA	AA	AG	GG	GG	AA	AG	AA	GG	AA	AA	AA	AA	AA	AG	AA	GG	GG	GG	AA	GG	AG	GG	AA	AA
4	173616403	ZmDArTAG001142	A	G	.	.	.	GT	AA	AA	AA	AA	GG	AG	GG	GG	AA	GG	AA	AA	GG	AA	AA	GG	GG	AA	AG	GG	AA	AA	AG	AA	GG	GG	AA	AA	AA	GG	GG	AA	AA	GG	GG	GG	AA	AA	AA	GG	GG
4	82305779	ZmDArTAG001143	T	G	.	.	.	GT	TT	GG	GG	GG	TT	TT	GG	TT	TT	TT	TT	TT	TG	GG	GG	TT	TG	GG	GG	TT	TT	TT	TT	TT	TT	TT	TT	TT	TT	TT	TG	TG	GG	TT	TT	GG	GG	TG	TT	GG	GG
2	244409249	ZmDArTAG001145	A	G	.	.	.	GT	GG	GG	GG	GG	GG	GG	AG	AA	AA	GG	AA	AA	GG	AG	AG	GG	GG	GG	GG	AA	GG	GG	GG	GG	GG	GG	GG	GG	GG	GG	GG	GG	GG	GG	GG	AA	GG	AG	AA	GG	GG
1	16893420	ZmDArTAG001146	A	G	.	.	.	GT	AA	AA	AA	AA	AA	AG	AA	AA	AA	AA	AA	NN	GG	AA	AA	AA	AA	AA	GG	AA	GG	AA	AA	AA	AA	AA	AA	AA	AA	AA	AA	GG	NN	AA	GG	GG	AG	GG	GG	GG	GG
9	96809440	ZmDArTAG001148	A	G	.	.	.	GT	GG	AA	GG	GG	AA	GG	GG	GG	AA	AA	GG	GG	GG	GG	GG	AA	GG	GG	GG	GG	AA	AG	AA	AA	GG	GG	GG	GG	GG	GG	AG	GG	GG	GG	AA	AA	GG	AA	AG	GG	GG
4	69407622	ZmDArTAG001149	A	G	.	.	.	GT	AA	AA	GG	GG	AA	AA	GG	AA	AA	AA	AA	AA	GG	GG	GG	AA	AG	AG	GG	AA	AA	GG	GG	GG	AA	AA	AA	AA	AA	AA	AA	GG	GG	AA	AA	GG	AA	AG	AA	GG	GG
4	243651368	ZmDArTAG001150	T	C	.	.	.	GT	CC	CC	CC	TT	CC	CC	TC	TT	CC	CC	CC	CC	TT	CC	CC	CC	CC	TC	TT	CC	CC	CC	CC	CC	CC	TC	TT	TT	TT	CC	TC	TT	CC	CC	CC	CC	CC	TT	CC	CC	CC
8	133840884	ZmDArTAG001152	A	G	.	.	.	GT	AA	AA	AA	GG	AA	GG	AA	AA	AA	AA	AA	AA	GG	AA	AA	AA	AA	AA	AG	GG	AA	AA	AA	AA	AA	AA	AA	AA	AA	AA	AA	GG	AA	GG	GG	AA	GG	AA	GG	AA	AA
7	21142141	ZmDArTAG001153	A	G	.	.	.	GT	GG	AA	GG	GG	GG	GG	GG	AA	GG	GG	GG	AA	GG	GG	GG	GG	GG	AG	GG	GG	AA	GG	AG	AG	GG	GG	GG	AA	AG	GG	GG	GG	GG	GG	GG	AA	GG	GG	GG	GG	GG
2	178613731	ZmDArTAG001158	T	C	.	.	.	GT	CC	CC	TT	TT	TT	CC	CC	CC	CC	CC	CC	TT	TT	CC	CC	CC	CC	CC	CC	CC	CC	CC	CC	CC	CC	CC	CC	CC	CC	CC	CC	CC	CC	CC	CC	CC	TT	TC	TT	TT	TT
3	189972359	ZmDArTAG001160	A	C	.	.	.	GT	AC	AA	CC	CC	AA	AC	CC	AA	CC	AA	AA	AA	CC	CC	CC	AA	AC	CC	CC	CC	AA	CC	CC	CC	AA	CC	CC	CC	CC	CC	AC	CC	AA	CC	CC	AA	CC	AC	AA	AA	AA
8	152119788	ZmDArTAG001161	A	T	.	.	.	GT	AT	AA	TT	TT	TT	TT	AA	TT	TT	AA	AA	TT	TT	TT	TT	AA	AT	AT	TT	TT	AA	AA	AA	AA	AA	AA	AA	AA	AA	AA	AT	AT	AA	TT	TT	TT	TT	TT	TT	TT	TT
8	152120625	ZmDArTAG001162	T	G	.	.	.	GT	TG	TT	GG	GG	GG	GG	TG	GG	GG	TT	TT	GG	GG	GG	GG	TT	TG	TG	GG	GG	TT	TT	TT	TT	TT	TT	TT	TT	TT	TT	TG	TG	TT	GG	GG	GG	GG	GG	GG	GG	GG
2	181989825	ZmDArTAG001163	T	C	.	.	.	GT	CC	TT	CC	CC	CC	TC	CC	CC	TT	CC	TT	CC	CC	CC	CC	TT	CC	TC	CC	CC	CC	CC	CC	CC	CC	TC	CC	CC	CC	CC	CC	CC	CC	CC	CC	CC	CC	TC	CC	TT	TT
9	137798870	ZmDArTAG001164	T	G	.	.	.	GT	TT	TT	GG	GG	GG	TT	TT	TT	TT	GG	TT	GG	TG	TG	GG	GG	TT	TT	TG	TT	GG	TG	GG	GG	TT	TT	TT	GG	TG	TT	TG	TT	GG	GG	TT	GG	GG	TT	TT	TT	TT
2	174371454	ZmDArTAG001165	T	C	.	.	.	GT	TT	TT	CC	CC	CC	TT	CC	TT	TT	TT	TT	CC	CC	CC	CC	CC	CC	TC	CC	TT	CC	TT	TT	CC	TT	TT	TT	TT	TC	TC	TC	TC	CC	CC	CC	TT	CC	CC	CC	CC	CC
8	161758299	ZmDArTAG001166	T	G	.	.	.	GT	GG	TT	GG	GG	GG	GG	GG	GG	GG	GG	GG	GG	GG	GG	GG	GG	TG	TG	GG	GG	GG	TG	TG	GG	GG	GG	GG	GG	TT	TT	TT	TG	GG	GG	GG	GG	GG	GG	TT	GG	GG
7	46649500	ZmDArTAG001168	T	G	.	.	.	GT	TT	TT	GG	GG	TT	TT	TT	GG	TT	TT	TT	TT	TT	TT	TT	GG	TG	TG	TT	TT	TT	TT	TT	TT	TT	TT	TT	TT	TT	TT	TT	TT	GG	TT	TT	GG	GG	TT	TG	TT	TT
3	185204546	ZmDArTAG001169	T	C	.	.	.	GT	CC	CC	TT	CC	CC	TC	CC	CC	CC	CC	CC	TT	TC	TT	TT	CC	TC	CC	CC	CC	CC	TT	TT	TT	TC	TT	TT	TT	TT	TT	TT	TC	TT	CC	CC	CC	CC	TC	CC	TT	TT
3	185205826	ZmDArTAG001170	A	G	.	.	.	GT	GG	GG	AG	GG	GG	AG	GG	GG	GG	GG	GG	AA	AG	AA	AA	GG	AG	GG	GG	GG	GG	AA	AA	AA	AG	AA	AA	AA	AA	AA	AA	AG	AA	GG	GG	GG	GG	AG	GG	AA	AA
1	220777928	ZmDArTAG001171	T	C	.	.	.	GT	TC	CC	CC	TT	TC	TC	CC	CC	CC	CC	CC	CC	CC	CC	CC	CC	CC	CC	CC	CC	TT	TT	TT	TC	CC	CC	CC	CC	CC	CC	CC	CC	CC	CC	CC	CC	TC	CC	TT	CC	CC
1	44560542	ZmDArTAG001172	A	C	.	.	.	GT	AC	AA	AA	AA	AA	CC	CC	CC	CC	CC	CC	AA	CC	AA	AC	CC	CC	CC	CC	CC	CC	AC	AC	AC	AA	AA	CC	AA	AA	AC	AA	CC	AA	CC	CC	CC	AA	CC	AA	CC	CC
3	196561615	ZmDArTAG001173	G	C	.	.	.	GT	CC	CC	GG	CC	CC	CC	CC	CC	CC	CC	CC	GG	CC	CC	CC	CC	CC	CC	CC	CC	CC	CC	CC	CC	CC	CC	CC	CC	CC	CC	CC	CC	CC	CC	CC	GG	CC	CC	CC	CC	CC
3	196561184	ZmDArTAG001174	A	C	.	.	.	GT	CC	CC	CC	CC	CC	CC	CC	CC	CC	CC	CC	AA	CC	CC	CC	CC	CC	CC	CC	CC	CC	CC	CC	CC	CC	CC	CC	CC	CC	CC	CC	CC	CC	CC	CC	AA	CC	CC	CC	CC	CC
1	274080712	ZmDArTAG001175	T	C	.	.	.	GT	CC	CC	CC	CC	CC	TT	TT	CC	CC	CC	CC	CC	TT	CC	CC	CC	CC	CC	TT	CC	TT	TT	TT	TT	CC	CC	CC	CC	CC	TC	TC	TT	CC	TT	CC	TT	TC	TT	CC	TT	TT
5	7380757	ZmDArTAG001176	G	C	.	.	.	GT	CC	CC	CC	CC	CC	GC	CC	CC	CC	CC	GG	CC	CC	CC	CC	CC	CC	CC	CC	CC	CC	CC	CC	CC	CC	CC	CC	CC	CC	CC	GC	CC	CC	CC	CC	CC	CC	CC	CC	CC	CC
5	12229028	ZmDArTAG001178	T	C	.	.	.	GT	TT	TT	CC	CC	CC	TT	TT	TT	TT	TT	TT	TT	TT	CC	TC	TT	TT	TT	TT	TT	TT	TT	TT	TT	TT	TT	TT	TT	TT	TT	TT	TT	TT	TT	TT	TT	TT	TT	TT	TT	TT
7	113572942	ZmDArTAG001180	A	G	.	.	.	GT	AA	AA	AA	AA	AA	AA	AA	AA	AA	AA	AA	AA	AA	AA	AA	AA	AA	AG	AA	GG	AA	AA	AA	AA	AA	AA	AA	AA	AA	AA	AA	AA	AA	AA	AA	GG	AA	AA	GG	AA	AA
10	83965642	ZmDArTAG001185	A	G	.	.	.	GT	GG	GG	GG	GG	GG	GG	AG	GG	AA	GG	GG	GG	GG	GG	GG	GG	GG	GG	GG	GG	AG	AG	AA	AG	AA	GG	GG	GG	GG	GG	GG	AG	GG	GG	GG	GG	GG	GG	GG	GG	GG
9	90217244	ZmDArTAG001187	T	C	.	.	.	GT	TT	CC	TT	TT	CC	CC	TT	TT	TT	TT	TT	TT	TT	TT	TT	TT	TT	TT	TT	TT	TT	TT	TT	TT	TT	TT	TT	TT	TT	TT	TC	TT	CC	TT	TT	TT	TT	TT	TC	TT	TT
5	208461814	ZmDArTAG001188	C	G	.	.	.	GT	GG	GG	CC	GG	GG	GG	GG	GG	GG	GG	GG	CC	GG	GG	GG	GG	CG	CG	CG	GG	GG	GG	GG	GG	GG	CG	GG	GG	GG	GG	CG	GG	GG	CC	GG	GG	CC	GG	CC	GG	GG
2	9620684	ZmDArTAG001191	A	G	.	.	.	GT	AA	AA	AA	AA	AA	AA	GG	AA	AA	AA	AA	GG	GG	AA	AA	GG	GG	GG	AG	AA	AA	AA	AA	AA	AA	AA	AA	AA	AA	AA	AG	AA	AA	AA	GG	GG	AA	AG	GG	GG	GG
6	148615421	ZmDArTAG001192	T	C	.	.	.	GT	TT	TT	TT	TT	TT	CC	TT	TT	TT	TT	TT	CC	CC	CC	CC	TT	TT	TC	CC	CC	TT	TT	TT	TT	TT	TT	TT	TT	TT	TT	TT	TC	CC	CC	CC	CC	TT	TC	CC	TT	TT
9	28669576	ZmDArTAG001193	A	G	.	.	.	GT	GG	GG	GG	AG	GG	AG	GG	GG	AA	AA	AA	GG	GG	GG	GG	AA	GG	GG	GG	GG	AA	AG	AA	AA	GG	GG	GG	GG	GG	GG	GG	GG	GG	GG	AA	AA	GG	AA	GG	GG	GG
6	88561683	ZmDArTAG001194	T	G	.	.	.	GT	TG	GG	TT	TT	TT	TT	TT	TT	GG	TT	GG	GG	TT	TT	TT	TT	TT	TT	TT	TT	TT	TT	TT	TT	TT	TT	TT	TT	TT	TT	TT	TT	TT	TT	TT	TT	TT	TT	GG	TT	TT
2	232254011	ZmDArTAG001195	T	G	.	.	.	GT	GG	TT	GG	GG	TT	GG	GG	TT	GG	GG	GG	TT	TT	GG	GG	GG	GG	GG	GG	GG	GG	GG	GG	GG	GG	GG	GG	GG	GG	GG	GG	GG	GG	GG	GG	TT	GG	GG	GG	GG	GG
9	23994581	ZmDArTAG001198	A	G	.	.	.	GT	AA	GG	AA	AA	GG	GG	AA	AA	AA	AA	AA	AA	AA	AA	AA	AA	AA	AA	AA	AA	AA	AA	AA	AA	AA	AA	AA	AA	AA	AA	AA	AA	AA	AA	AA	AA	AA	AA	AA	AA	AA
10	135686932	ZmDArTAG001199	T	G	.	.	.	GT	TT	GG	GG	GG	TT	TG	GG	GG	GG	GG	GG	GG	GG	TT	GG	GG	TG	TG	GG	GG	GG	TG	TG	GG	GG	GG	GG	GG	GG	GG	GG	TG	TT	TT	GG	GG	TT	GG	GG	GG	GG
2	3417867	ZmDArTAG001201	A	C	.	.	.	GT	AA	CC	AA	AA	AA	CC	CC	AA	CC	AA	CC	AA	CC	CC	CC	AA	CC	CC	CC	CC	AA	AA	AA	AA	AA	AA	CC	CC	CC	CC	AC	CC	AA	AA	CC	AA	AA	AC	AA	AA	AA
10	10218091	ZmDArTAG001203	T	C	.	.	.	GT	TC	CC	CC	CC	CC	TT	TT	CC	TT	TT	TT	TT	CC	CC	CC	TT	TT	TC	TT	TT	TT	TT	TT	TT	TT	TT	TT	TT	TT	TT	TT	TT	TT	CC	CC	TT	CC	TC	TT	CC	CC
1	291511863	ZmDArTAG001205	A	C	.	.	.	GT	CC	CC	CC	CC	CC	CC	CC	CC	CC	CC	CC	CC	AA	CC	CC	CC	CC	AC	AA	CC	CC	CC	CC	CC	CC	AC	CC	CC	CC	CC	CC	AC	AA	CC	CC	AA	CC	AA	AA	AA	AA
3	218049287	ZmDArTAG001206	A	G	.	.	.	GT	AA	GG	GG	GG	AA	GG	GG	GG	AA	AA	AA	GG	GG	GG	GG	AA	AG	AG	GG	AA	AA	AG	AG	AA	GG	GG	AA	GG	GG	GG	GG	AG	GG	GG	GG	AA	GG	GG	GG	GG	GG
9	104955919	ZmDArTAG001210	A	G	.	.	.	GT	AA	AA	AA	AA	GG	GG	GG	GG	AA	GG	AA	AA	AG	AA	AA	GG	AG	GG	GG	AA	GG	GG	GG	GG	GG	GG	GG	GG	GG	GG	GG	GG	GG	GG	GG	GG	AA	AG	AA	GG	GG
1	28614182	ZmDArTAG001212	T	C	.	.	.	GT	CC	TT	CC	CC	CC	TT	CC	TC	TT	TT	TT	CC	CC	TT	TC	CC	TC	TT	CC	TT	TT	TT	TT	TT	TT	TT	TT	TT	TT	TT	TT	TC	CC	CC	CC	CC	CC	CC	TT	CC	CC
8	128044327	ZmDArTAG001213	T	G	.	.	.	GT	TT	TT	TT	TT	TT	GG	TT	GG	TT	TT	TT	GG	TT	TG	TT	TT	GG	GG	TG	GG	TT	TT	TT	TT	TT	TT	TT	TT	TT	TT	TT	GG	GG	TT	GG	GG	TT	GG	TT	GG	GG
3	160475143	ZmDArTAG001214	T	C	.	.	.	GT	TT	CC	CC	CC	TT	TT	CC	TC	TT	CC	CC	CC	CC	TT	TT	CC	TC	TC	CC	CC	CC	CC	CC	CC	CC	TT	CC	CC	CC	CC	CC	CC	CC	NN	CC	CC	CC	CC	CC	CC	CC
3	137904905	ZmDArTAG001215	T	C	.	.	.	GT	TT	TT	TT	TT	TT	TT	TT	TT	CC	CC	CC	TT	TT	TT	TT	CC	TC	TC	TT	CC	TT	TT	TT	TT	TT	TT	TT	TT	TT	TT	TT	TT	TT	TT	TT	CC	TT	TT	TT	TT	TT
2	243906780	ZmDArTAG001216	A	C	.	.	.	GT	AA	CC	AA	AA	AC	CC	AA	CC	CC	CC	CC	CC	AA	AC	AA	CC	AC	AC	AA	CC	AA	AA	AA	AA	CC	CC	CC	CC	CC	AA	AC	AA	AA	AA	CC	AA	AA	AA	CC	AA	AA
9	6697218	ZmDArTAG001218	A	T	.	.	.	GT	AA	AA	AA	AA	AA	TT	TT	AA	TT	TT	TT	AA	AA	AA	TT	TT	AA	AA	TT	TT	TT	TT	TT	TT	TT	AA	AA	TT	TT	TT	AT	TT	AA	AA	TT	AA	AA	TT	AA	TT	TT
9	149620580	ZmDArTAG001219	T	C	.	.	.	GT	CC	TT	CC	TT	TC	TT	TT	CC	CC	TT	CC	CC	TT	TC	TC	TT	TC	TC	TT	CC	TT	TT	TT	TT	TT	TT	TT	TT	TT	TT	TT	TT	TT	CC	TT	TT	TT	TT	TT	TT	TT
10	10268001	ZmDArTAG001221	G	A	.	.	.	GT	AA	GG	AA	AA	AA	AA	AA	AA	AA	AA	AA	AA	AA	AA	AA	AA	AA	AA	AA	AA	GA	GA	GA	GA	GA	AA	AA	AA	AA	GA	GA	GA	AA	AA	AA	AA	AA	AA	AA	AA	AA
10	114692052	ZmDArTAG001224	C	G	.	.	.	GT	GG	CC	GG	GG	GG	GG	GG	GG	GG	GG	GG	GG	GG	GG	GG	GG	GG	GG	GG	GG	CG	CG	CG	CG	CC	GG	GG	GG	GG	GG	GG	CC	GG	GG	GG	GG	GG	GG	GG	GG	GG
10	127936286	ZmDArTAG001230	G	A	.	.	.	GT	GG	GG	GG	GG	GG	AA	GA	GG	GG	AA	AA	NN	GG	NN	GG	AA	GG	GG	GG	GG	GA	GG	GA	GA	GG	AA	AA	AA	AA	AA	AA	GG	GG	NN	GG	GG	GA	AA	NN	NN	GG
10	129877654	ZmDArTAG001231	C	G	.	.	.	GT	CG	CC	GG	GG	GG	CC	CC	CC	CC	CC	CC	CC	CC	GG	GG	CC	CG	CG	CC	CC	CG	GG	CG	CG	CC	CC	CC	CC	CC	CC	CC	GG	CC	GG	CC	CC	GG	CC	CC	CC	CC
10	133221898	ZmDArTAG001232	C	T	.	.	.	GT	TT	CC	CC	CC	TT	CT	CC	CC	TT	CC	CC	TT	CC	TT	TT	CC	CC	CC	CT	CC	CT	TT	CC	CC	CC	CC	CC	CC	CC	CC	CC	TT	CC	TT	CC	CC	TT	CC	TT	CC	CC
10	135832682	ZmDArTAG001234	G	C	.	.	.	GT	NN	CC	CC	CC	GC	GC	GG	CC	CC	GG	GG	CC	CC	GG	GC	GG	GG	NN	CC	CC	GG	GG	GG	GG	GG	GG	GG	GG	GG	GG	GC	CC	CC	NN	CC	CC	GC	CC	CC	CC	CC
10	139138757	ZmDArTAG001239	A	C	.	.	.	GT	CC	CC	CC	CC	AA	AA	AA	AA	AA	AA	AA	CC	AA	CC	AC	AA	AA	AC	AC	AA	AA	AA	AA	AA	AA	AA	AA	AA	AA	AA	AC	AA	AA	CC	AA	AA	CC	AA	AA	AA	AA
10	139138767	ZmDArTAG001240	T	A	.	.	.	GT	AA	AA	AA	AA	TA	TA	TA	TT	TT	TT	TT	AA	TT	AA	AA	TT	TT	TA	TA	TT	TT	TT	TT	TT	TT	TT	TT	TT	TT	TT	TA	TT	TT	AA	TT	TT	AA	TT	TT	TT	TT
10	139138843	ZmDArTAG001241	A	T	.	.	.	GT	AA	TT	TT	TT	AA	AA	AA	AA	AA	AA	AA	TT	AA	TT	AA	AA	AA	AT	AA	AA	AA	AA	AA	AA	AA	AA	AA	AA	AA	AA	AA	AA	AA	NN	AA	AA	AA	AA	AA	AA	AA
2	17745337	ZmDArTAG001244	T	C	.	.	.	GT	TT	CC	CC	CC	TT	TT	TT	TT	TT	TT	TT	TT	TT	CC	CC	CC	TT	TT	TT	TT	CC	CC	TC	TT	TT	TT	TT	TT	TT	TT	TC	TT	TT	CC	TT	TT	CC	TT	TT	TT	TT
2	17743449	ZmDArTAG001245	G	T	.	.	.	GT	GG	GG	GG	GG	GG	GG	GG	GG	GG	NN	NN	GG	GG	TT	TT	GG	GG	GG	GG	GG	TT	TT	TT	GG	GG	GG	NN	GG	GG	GG	GT	GG	GG	GG	GG	GG	GG	GG	GG	GG	GG
10	145397413	ZmDArTAG001246	G	C	.	.	.	GT	CC	CC	CC	CC	GG	CC	GC	GG	CC	CC	CC	CC	GG	GG	GG	CC	GC	GC	CC	GG	CC	GG	GC	GG	CC	CC	CC	CC	GG	GG	GG	GC	GG	CC	GG	GG	CC	GC	GG	GG	GG
10	146714083	ZmDArTAG001247	G	A	.	.	.	GT	GG	GG	GG	GG	GG	GG	GG	GG	GG	GG	GG	GG	GG	GG	GG	GG	GG	GG	GG	GG	GG	AA	GA	AA	GG	GA	AA	GG	AA	GG	GA	GA	GG	GG	GG	GG	GG	GG	GG	GG	GG
1	10109223	ZmDArTAG001259	G	C	.	.	.	GT	CC	CC	CC	CC	CC	CC	CC	GG	GG	GG	GG	CC	GG	GG	GG	GG	GC	GG	GC	GG	GG	GG	GG	GG	GG	GG	CC	GG	GC	CC	CC	GG	CC	CC	CC	CC	CC	CC	CC	CC	CC
1	16006780	ZmDArTAG001265	C	T	.	.	.	GT	TT	TT	TT	TT	CC	TT	TT	TT	TT	TT	TT	TT	TT	CT	CT	TT	CT	TT	TT	TT	TT	TT	TT	TT	CC	CC	TT	TT	TT	TT	CT	TT	TT	TT	TT	TT	TT	TT	TT	TT	TT
1	175605136	ZmDArTAG001274	T	C	.	.	.	GT	CC	CC	CC	TT	CC	CC	TT	CC	CC	CC	CC	CC	TT	TC	CC	CC	TC	CC	TT	CC	CC	CC	CC	CC	CC	CC	CC	CC	CC	CC	CC	TC	TT	CC	TT	TT	CC	TC	TT	TT	TT
1	184436319	ZmDArTAG001277	T	C	.	.	.	GT	CC	CC	CC	CC	CC	CC	TT	CC	CC	CC	CC	TT	TC	TC	CC	CC	TT	TT	TT	CC	CC	TC	TC	TT	CC	CC	CC	CC	CC	CC	TC	TC	TT	TT	CC	TT	CC	TT	CC	TT	TT
1	189779582	ZmDArTAG001280	G	A	.	.	.	GT	AA	GG	AA	GG	AA	GG	AA	AA	AA	AA	AA	AA	AA	GA	AA	AA	GA	GG	AA	AA	AA	GA	GA	GG	AA	AA	AA	AA	AA	AA	GA	AA	GG	AA	AA	AA	AA	AA	AA	AA	AA
1	189779623	ZmDArTAG001281	C	T	.	.	.	GT	TT	CC	TT	CC	TT	CC	CC	TT	TT	TT	TT	NN	TT	CC	TT	TT	CC	CC	TT	CT	TT	CC	CC	CC	NN	NN	TT	TT	TT	TT	CC	TT	CC	TT	TT	TT	TT	NN	TT	TT	NN
1	189859457	ZmDArTAG001282	T	A	.	.	.	GT	AA	AA	AA	AA	AA	AA	TT	AA	AA	AA	AA	TT	TT	TT	TT	AA	TA	AA	TT	AA	AA	AA	AA	AA	AA	TT	TT	TT	TT	TA	TT	TA	NN	AA	AA	TT	AA	AA	TT	TT	TT
1	21885224	ZmDArTAG001291	T	C	.	.	.	GT	TT	TT	TT	TT	TT	TT	TT	TT	TT	TT	TT	TT	TT	TT	TT	TT	TT	TT	TT	TT	TT	TT	TT	TT	CC	CC	TT	CC	TC	CC	TC	TT	TT	TT	TT	TT	TT	TT	TT	TT	TT
1	23434074	ZmDArTAG001297	C	T	.	.	.	GT	CC	CC	CC	TT	CC	CC	CC	CC	CC	CC	CC	CC	CC	CC	CC	CC	CC	CC	CC	CC	CC	CC	CC	CC	TT	TT	CC	TT	TT	TT	TT	CC	TT	CC	CC	CC	TT	CC	CC	CC	CC
1	252202021	ZmDArTAG001302	T	C	.	.	.	GT	CC	TT	CC	CC	TT	CC	TT	CC	CC	CC	CC	CC	TT	CC	CC	TT	CC	CC	TT	CC	TT	TT	TT	TT	CC	TC	CC	CC	CC	CC	CC	TT	TT	TT	CC	CC	TT	TT	TT	TT	TT
1	258176347	ZmDArTAG001304	T	C	.	.	.	GT	TT	TT	TT	TT	TT	TT	TT	TT	TT	TT	TT	TT	TC	TT	TT	TT	TT	TT	CC	TT	TT	TT	TT	TT	TT	TT	TT	TT	TT	TT	TT	TC	TT	CC	CC	TT	TT	TC	TT	TT	TT
1	276810343	ZmDArTAG001310	C	G	.	.	.	GT	CC	GG	CG	CG	CG	CC	GG	CC	CC	CC	CC	NN	CC	CG	CG	CC	GG	GG	CC	CC	GG	GG	GG	GG	CG	CG	CC	NN	CG	GG	CG	GG	GG	CC	CC	GG	CC	CG	CC	CC	CC
1	295684772	ZmDArTAG001320	G	A	.	.	.	GT	GG	AA	GA	GG	GG	GG	AA	GG	GG	GG	GG	AA	AA	GG	GG	AA	GG	AA	AA	GG	GG	AA	AA	AA	GG	GA	GG	GG	GA	GG	GG	AA	GG	AA	AA	AA	AA	AA	GG	AA	AA
1	295751060	ZmDArTAG001321	C	T	.	.	.	GT	CT	TT	CT	CC	CC	TT	CC	TT	TT	TT	TT	TT	TT	TT	TT	TT	TT	CC	TT	TT	TT	TT	TT	TT	TT	CT	TT	TT	TT	TT	TT	TT	TT	TT	TT	CC	TT	CT	TT	TT	TT
1	301093215	ZmDArTAG001324	A	G	.	.	.	GT	GG	AA	AG	AA	GG	AG	AA	GG	GG	GG	GG	AA	AA	GG	GG	AA	AA	AA	AA	GG	GG	GG	AG	GG	GG	AG	GG	GG	GG	GG	AG	AG	AA	AA	AA	AA	AA	AA	GG	AA	AA
1	36843665	ZmDArTAG001333	T	C	.	.	.	GT	TC	TT	TT	CC	TT	TT	TT	TT	TT	TT	TT	CC	TT	TT	TT	TT	TT	TT	TT	TT	TT	TC	TC	TC	CC	CC	CC	CC	CC	CC	CC	TC	TT	TT	TT	TT	TT	TT	CC	TT	TT
1	6785750	ZmDArTAG001336	T	C	.	.	.	GT	TT	TT	TC	CC	TT	TT	TT	TT	TT	TT	TT	CC	TT	TT	TT	TT	TT	TT	TT	TT	TT	TT	TT	TT	TT	CC	CC	TT	TT	CC	CC	TT	TT	NN	TT	TT	TT	TT	TT	TT	TT
2	112660378	ZmDArTAG001351	G	A	.	.	.	GT	GA	GG	GG	GG	GG	GA	GG	GG	AA	AA	AA	GG	GG	GG	GG	AA	AA	AA	GG	GG	AA	AA	AA	GG	AA	AA	AA	AA	AA	GA	GA	GA	GG	GG	GG	GG	GG	GG	GG	GG	GG
2	16419230	ZmDArTAG001354	G	A	.	.	.	GT	GG	AA	GG	GG	GG	GG	GG	GG	GG	GG	GG	AA	GG	GG	GG	GG	GG	GG	GG	AA	GG	GG	GG	GG	GG	AA	GG	GG	GG	NN	GG	GG	GG	GG	GG	GG	GG	GG	AA	GG	GG
2	165408508	ZmDArTAG001355	T	C	.	.	.	GT	CC	TT	TT	TT	TT	CC	TT	CC	CC	CC	CC	TT	TT	CC	CC	CC	TC	TC	CC	CC	TT	CC	CC	TT	CC	CC	CC	CC	TC	TC	TT	CC	TT	TT	CC	CC	TT	TT	TT	TT	TT
2	16766081	ZmDArTAG001360	C	G	.	.	.	GT	CG	GG	CC	CG	CG	CG	GG	GG	CC	CC	CC	GG	GG	GG	GG	GG	GG	GG	CG	GG	CC	CC	CC	CC	CC	GG	CC	CG	GG	GG	GG	GG	GG	CC	GG	GG	GG	CG	GG	GG	GG
2	168387586	ZmDArTAG001361	C	T	.	.	.	GT	TT	TT	TT	TT	TT	TT	TT	TT	TT	TT	TT	TT	TT	TT	TT	CC	TT	TT	TT	TT	CC	TT	TT	CC	TT	TT	TT	TT	CT	CT	CT	TT	TT	TT	TT	TT	TT	TT	TT	CC	CC
2	168387670	ZmDArTAG001362	C	G	.	.	.	GT	GG	GG	GG	GG	GG	GG	GG	GG	GG	GG	GG	GG	GG	GG	GG	CC	GG	GG	GG	GG	CC	GG	GG	NN	GG	GG	GG	GG	GG	GG	GG	GG	GG	GG	GG	GG	GG	GG	GG	CC	CC
2	169672460	ZmDArTAG001364	T	C	.	.	.	GT	CC	CC	TT	TT	TT	CC	TT	CC	CC	CC	CC	CC	NN	CC	CC	CC	TC	TC	CC	CC	CC	CC	CC	CC	CC	CC	CC	CC	CC	CC	CC	CC	NN	TT	CC	CC	TT	TT	CC	CC	CC
2	173738899	ZmDArTAG001365	A	G	.	.	.	GT	GG	GG	AA	AA	AA	GG	AA	GG	GG	GG	GG	GG	GG	GG	GG	GG	AG	AG	GG	GG	AA	GG	GG	AA	GG	GG	GG	GG	AG	AG	AA	GG	GG	AA	GG	GG	AA	AA	GG	AA	AA
2	176956022	ZmDArTAG001366	G	A	.	.	.	GT	AA	GA	AA	AA	AA	GA	AA	AA	GG	AA	GG	AA	AA	AA	AA	GG	AA	AA	AA	AA	AA	AA	AA	AA	AA	AA	AA	AA	AA	AA	AA	AA	AA	AA	AA	AA	AA	AA	AA	AA	AA
2	189507631	ZmDArTAG001368	G	C	.	.	.	GT	CC	CC	CC	CC	GG	CC	GG	CC	CC	CC	CC	GG	CC	GG	GG	GG	GG	GG	GG	CC	GG	CC	CC	GG	CC	CC	CC	CC	GC	CC	GC	GG	GC	GC	GG	CC	CC	GG	GG	GG	GG
2	201958295	ZmDArTAG001373	C	T	.	.	.	GT	CC	CC	CC	CC	CC	CC	TT	CC	CC	CC	CC	CC	TT	CC	CC	CC	CT	CC	TT	CC	CC	CC	CC	CC	CC	CC	CC	CC	CC	CC	CC	CT	CC	CC	TT	CC	CC	TT	CC	TT	TT
2	201994230	ZmDArTAG001375	T	G	.	.	.	GT	TG	TT	TT	TT	GG	GG	GG	GG	GG	GG	GG	GG	TT	TT	TT	TT	TG	TT	GG	GG	TG	GG	GG	TT	GG	GG	GG	GG	GG	GG	TG	GG	GG	TT	GG	GG	TT	TT	GG	GG	GG
2	216497176	ZmDArTAG001386	A	G	.	.	.	GT	AA	AA	AA	AA	GG	AA	AG	AA	AA	AA	AA	GG	GG	AA	AA	AA	AA	AA	AA	AA	AA	AA	AA	AA	AA	AA	AA	AA	AA	AA	AA	AA	NN	AA	AA	AA	AA	AA	GG	NN	NN
2	224112958	ZmDArTAG001389	G	C	.	.	.	GT	CC	CC	CC	CC	CC	GG	CC	CC	GG	CC	CC	NN	CC	CC	CC	CC	CC	CC	CC	CC	CC	CC	CC	CC	CC	NN	CC	CC	CC	GG	GC	CC	CC	CC	NN	CC	CC	GG	CC	NN	NN
2	224113015	ZmDArTAG001390	T	A	.	.	.	GT	TT	TT	TT	TT	TT	AA	TT	TT	AA	TT	TT	TT	TT	TT	TT	TT	TT	TT	TT	TT	TT	TT	TT	NN	TT	NN	TT	TT	TT	AA	TA	TT	TT	TT	NN	TT	TT	AA	TT	NN	NN
2	224454801	ZmDArTAG001394	C	A	.	.	.	GT	CA	NN	AA	AA	CC	CC	CC	CC	CC	CC	CC	CC	CC	CC	CC	CC	CC	CC	CC	CC	CC	CC	CC	CC	CC	CC	CC	CC	CC	CC	CC	CC	CC	AA	CC	CC	AA	CC	CC	CC	CC
2	224454936	ZmDArTAG001395	C	T	.	.	.	GT	CT	TT	TT	TT	TT	CC	CC	CC	CC	CC	CC	CT	CC	CC	CC	CC	CC	CC	CC	CC	CC	CC	CC	CC	CC	CC	CC	CC	CC	CC	CC	CC	CC	TT	CC	CC	TT	CC	CC	CC	CC
2	229073113	ZmDArTAG001399	C	T	.	.	.	GT	CC	CC	CC	CC	CC	CC	CC	TT	CC	CC	CC	TT	CC	CC	CC	CC	CC	CT	CC	CC	CC	CC	CC	CC	CC	CC	CC	CC	CC	CC	CC	CC	CC	CC	CC	CT	CC	CC	CC	CC	CC
2	233359192	ZmDArTAG001402	C	T	.	.	.	GT	CC	TT	CC	CC	CT	CC	CC	CT	CC	CC	CC	CC	CC	CC	CC	CC	CC	CC	TT	CC	CC	CC	CC	CC	CC	CC	CC	CC	CC	CC	CC	CC	CC	TT	TT	CC	CC	CT	CC	TT	TT
2	25319060	ZmDArTAG001407	A	G	.	.	.	GT	GG	GG	AA	AA	GG	GG	GG	GG	GG	GG	GG	AA	AA	AA	AA	GG	GG	AG	AG	AA	AG	AA	AG	AG	GG	GG	GG	GG	AA	AA	AG	GG	AA	AA	GG	GG	AA	GG	AA	GG	GG
2	31840332	ZmDArTAG001410	A	G	.	.	.	GT	AA	AA	AG	AG	GG	AG	AG	AA	AA	AA	AA	GG	GG	AA	AA	GG	GG	GG	GG	GG	AA	AA	AA	AA	AA	AA	AA	AA	AA	AA	AA	AA	NN	GG	GG	AA	GG	AG	GG	AA	AA
2	35038391	ZmDArTAG001411	C	T	.	.	.	GT	CC	CC	TT	TT	TT	CC	CC	TT	CC	CC	CC	CC	CC	CT	TT	CC	CC	CC	CC	NN	CC	CC	CC	CC	CC	CC	CC	CC	CC	CC	CC	CC	NN	CC	CC	TT	TT	CT	CC	TT	TT
2	35066130	ZmDArTAG001412	C	T	.	.	.	GT	CT	CC	TT	TT	TT	TT	TT	TT	CC	CC	CC	TT	TT	TT	TT	TT	TT	TT	TT	TT	CT	CT	CT	CT	CC	TT	CC	CC	TT	TT	TT	CT	TT	TT	TT	TT	TT	TT	TT	TT	TT
2	41024305	ZmDArTAG001414	C	T	.	.	.	GT	CT	TT	CC	CC	CC	TT	CC	CC	CC	CC	CC	TT	TT	CC	CC	TT	TT	TT	CC	CC	CC	CC	CC	CC	CC	CC	CC	CC	CC	CC	CC	CC	CC	CC	CC	CC	CC	CC	TT	CC	CC
2	4071142	ZmDArTAG001415	G	A	.	.	.	GT	GG	GG	AA	GG	GG	GG	GG	GG	GG	GG	GG	GG	GG	GG	GG	GG	GG	GG	GG	GG	GG	GG	GG	GG	GG	GG	GG	GG	GG	GG	GG	GG	GG	AA	GG	GG	GG	GG	GG	GG	GG
2	53329073	ZmDArTAG001418	T	C	.	.	.	GT	TT	CC	CC	CC	CC	TT	CC	CC	TT	TT	TT	TT	TT	TC	CC	TT	TT	TT	CC	CC	TT	TT	TT	TT	TT	TT	TT	TT	TT	TT	TC	TC	TT	CC	CC	CC	CC	CC	TT	CC	CC
2	56792031	ZmDArTAG001419	C	T	.	.	.	GT	CC	CC	CC	CC	CC	CC	CC	CC	CC	TT	CC	CC	CC	CC	CC	TT	CC	CC	CC	CC	CT	TT	CT	CT	TT	CC	TT	TT	CT	CT	CC	CT	TT	CC	CC	CC	CT	CC	CC	CC	CC
2	57302392	ZmDArTAG001420	C	T	.	.	.	GT	CC	CC	TT	TT	TT	CT	TT	CC	CC	TT	CC	TT	CC	TT	TT	TT	TT	CT	TT	CC	TT	TT	TT	TT	TT	TT	TT	TT	TT	TT	CT	TT	CC	TT	TT	CC	TT	TT	TT	CC	CC
2	5846916	ZmDArTAG001421	T	C	.	.	.	GT	TT	TT	TT	TT	TT	TC	TT	TT	CC	TT	CC	CC	TT	TC	TC	TT	TT	TT	TT	CC	TT	TT	TT	TT	TT	CC	CC	CC	TC	TT	TT	TT	CC	TT	TT	TT	TT	TT	CC	NN	NN
2	6291228	ZmDArTAG001426	C	T	.	.	.	GT	CC	CC	CC	TT	CC	CC	CC	CC	CC	CC	CC	CC	CC	CC	CC	CC	CC	CC	CC	CC	TT	TT	CT	TT	CC	CC	CC	CC	CC	CC	CC	CC	CC	CC	CC	CC	TT	CC	CC	CC	CC
3	133710311	ZmDArTAG001436	C	T	.	.	.	GT	CC	CC	CC	TT	CT	CC	CC	CC	CC	CC	CC	TT	CT	CC	CC	CC	CC	CC	CC	CC	CC	CC	CC	CC	CC	CC	CC	CC	CC	CC	CC	CC	CC	TT	CC	CC	TT	CC	TT	CC	CC
3	143155707	ZmDArTAG001438	A	G	.	.	.	GT	AG	AA	GG	AA	GG	GG	GG	GG	AA	AA	AA	AA	AA	GG	AG	GG	AG	AG	AG	AA	AA	AA	AA	AA	AA	GG	AA	AA	AA	AA	AG	AG	GG	AA	GG	AA	AA	AA	AA	GG	GG
3	147174503	ZmDArTAG001441	T	C	.	.	.	GT	CC	CC	CC	CC	CC	CC	TC	CC	CC	CC	CC	CC	CC	CC	CC	TT	TC	TC	TT	CC	CC	CC	CC	CC	CC	CC	CC	CC	CC	CC	TC	TC	TT	CC	CC	CC	CC	CC	CC	TT	TT
3	148104952	ZmDArTAG001448	T	C	.	.	.	GT	CC	CC	CC	CC	CC	CC	CC	CC	TT	TT	TT	CC	CC	CC	CC	CC	TC	TC	CC	TT	TT	CC	CC	CC	CC	CC	CC	CC	CC	CC	CC	CC	CC	CC	CC	TT	CC	CC	TC	CC	CC
3	14145145	ZmDArTAG001452	A	C	.	.	.	GT	AA	CC	AA	AA	AA	AA	AA	AA	AA	AA	AA	CC	AA	AA	AA	CC	AA	AA	AA	AA	AA	AA	AA	AA	AA	AA	AA	AA	AA	AA	AA	AA	AA	AA	AA	CC	AA	AA	AA	AA	AA
3	163619247	ZmDArTAG001458	A	C	.	.	.	GT	AA	AA	AA	AC	AA	AA	AA	AA	AA	CC	CC	AA	AA	AA	AA	CC	AA	AA	CC	CC	CC	CC	CC	CC	CC	CC	CC	CC	CC	CC	CC	CC	CC	CC	CC	CC	CC	AA	AA	CC	CC
3	164253561	ZmDArTAG001460	A	G	.	.	.	GT	AA	AA	AA	AA	AA	AA	AA	AA	AA	AA	AA	AA	AA	AA	AA	AA	AA	AA	AA	AA	AA	GG	GG	GG	GG	GG	GG	GG	GG	GG	AG	AG	AA	AA	AA	AA	AA	AA	AA	AA	AA
3	168531889	ZmDArTAG001461	T	C	.	.	.	GT	TC	TT	TT	TT	CC	CC	TT	TC	CC	TT	TT	TT	TT	CC	CC	TT	TT	TT	TT	TT	TT	CC	CC	CC	CC	CC	CC	CC	CC	CC	TC	TC	TT	TT	TT	CC	TT	TT	TT	TT	TT
3	169054932	ZmDArTAG001462	G	T	.	.	.	GT	GG	GG	GG	GG	GG	TT	TT	GT	GG	GG	GG	GG	GT	TT	TT	GG	GT	GT	GG	GG	GG	TT	TT	TT	TT	TT	TT	TT	TT	TT	TT	GT	GG	GG	GG	GG	GG	GT	GG	GG	GG
3	17292572	ZmDArTAG001471	A	G	.	.	.	GT	AA	AA	AA	AA	AA	AA	AA	AA	AA	AA	AA	AA	AA	AA	AA	AA	AA	AA	GG	AA	AA	AA	AA	AA	AA	AA	AA	AA	AA	AA	AG	AG	AA	AA	GG	AA	AA	AG	AA	AA	AA
3	182383332	ZmDArTAG001472	A	G	.	.	.	GT	AA	GG	AA	AA	AA	AA	AA	AG	AA	AA	AA	AA	AA	AA	AA	AA	AG	AA	GG	AA	AA	AA	AA	AA	AA	AA	AA	AA	AA	AA	AA	AG	AA	AA	GG	GG	AA	GG	GG	GG	GG
3	182600958	ZmDArTAG001474	C	T	.	.	.	GT	CT	CC	CC	CC	CC	CT	CC	CT	CC	TT	TT	CC	CC	CC	CC	TT	CC	CC	CC	CC	TT	CC	CC	CC	CT	CC	CC	CC	CC	CC	CC	CC	CC	CC	CC	CC	CC	CC	CC	CC	CC
3	186821314	ZmDArTAG001475	C	A	.	.	.	GT	CC	CC	CC	CC	CC	CC	CC	CC	CC	CC	CC	CC	CC	CC	CC	CC	CC	CC	CA	CC	CC	CC	CC	CC	CC	CC	CC	CC	CC	CC	CC	CC	CC	CC	AA	AA	CC	CA	CC	CC	CC
3	190360940	ZmDArTAG001478	C	A	.	.	.	GT	CC	AA	AA	AA	AA	CC	CC	CC	CC	CC	CC	CC	CC	CC	AA	CC	CA	CC	CA	CC	CC	CC	CC	CC	CC	CC	CC	CC	CC	CC	CC	CC	AA	AA	CC	AA	AA	CC	AA	AA	AA
3	190627424	ZmDArTAG001480	G	A	.	.	.	GT	AA	AA	GG	AA	AA	GA	GG	GA	AA	AA	AA	AA	GA	GG	AA	AA	GG	AA	GG	AA	AA	GG	GG	GG	AA	GG	GG	GG	GG	GG	GA	GG	GG	AA	GG	AA	AA	GA	AA	AA	AA
3	203551672	ZmDArTAG001486	C	A	.	.	.	GT	CA	AA	AA	CC	CC	CC	CC	CA	AA	AA	CC	CC	CC	CC	CC	AA	CC	CA	CC	CC	AA	CC	CC	CC	AA	CC	CC	CC	CC	CC	CC	CC	CC	CC	CC	CC	CC	CC	CC	CC	CC
3	223579889	ZmDArTAG001491	C	G	.	.	.	GT	CC	GG	CC	CC	CC	GG	CC	CC	CC	CC	CC	CC	CC	GG	CG	CC	CC	CC	CC	CC	GG	CG	CG	CC	CC	CC	CC	CC	GG	GG	GG	CG	GG	CC	CC	CC	CC	CG	GG	GG	GG
3	223713655	ZmDArTAG001492	C	T	.	.	.	GT	CC	CC	TT	TT	CC	CC	CC	CC	CC	CC	CC	TT	CC	CC	CC	CC	CC	CC	CC	CC	CC	CC	CC	CC	CC	CC	CC	CC	CC	CC	CC	CC	CC	CC	CC	TT	CC	CC	CC	CC	CC
3	223714524	ZmDArTAG001493	C	T	.	.	.	GT	CC	TT	TT	TT	CC	TT	CC	CC	CC	CC	CC	TT	CC	TT	CT	CC	CC	CC	CC	CC	TT	CT	CT	CC	CC	CC	CC	CC	TT	TT	TT	CT	CC	CC	CC	TT	CC	CT	CC	TT	TT
3	2038984	ZmDArTAG001500	C	A	.	.	.	GT	CA	CC	CC	CC	CC	CC	CC	CC	CC	AA	CC	CC	AA	CC	CC	AA	CA	AA	CC	AA	AA	CA	CA	CC	AA	CC	AA	CC	CC	CC	CC	CA	AA	AA	CC	CC	CC	CA	AA	CC	CC
3	28466775	ZmDArTAG001502	G	T	.	.	.	GT	GG	GG	GG	GT	GT	GG	TT	NN	GG	GG	GG	GG	GG	GG	GG	GG	TT	TT	TT	GG	GG	GG	GT	TT	TT	TT	TT	TT	GG	NN	TT	TT	NN	NN	TT	GG	GT	TT	NN	TT	TT
3	2932601	ZmDArTAG001506	C	A	.	.	.	GT	CC	CC	CC	AA	AA	AA	AA	AA	CC	CC	AA	CC	CC	CC	CC	CC	AA	CA	CA	AA	CC	CC	CA	AA	CC	CC	AA	CC	CC	CC	CA	AA	CC	CC	AA	AA	AA	CA	CC	AA	AA
3	40085236	ZmDArTAG001510	C	T	.	.	.	GT	CC	TT	CT	CC	CC	CC	TT	CC	CC	CC	CC	TT	TT	CC	CC	CC	TT	TT	CC	CC	CC	CC	CC	CC	CC	CC	CC	CC	CC	CC	CC	CC	CC	CC	CC	CC	CC	CC	CC	TT	TT
3	43539751	ZmDArTAG001512	C	T	.	.	.	GT	CT	CC	CC	CC	CT	CC	CC	TT	CC	CC	CC	TT	CT	CC	CC	CC	CC	CC	CC	CC	CC	CC	CC	CC	CC	CC	CC	CC	CC	CC	CC	CC	CC	CC	CC	CC	CC	CC	CC	CC	CC
3	3911699	ZmDArTAG001513	T	C	.	.	.	GT	TC	TT	TT	TT	CC	TT	TT	CC	TT	TT	CC	TT	TT	TT	TT	CC	TC	TC	TT	TT	TT	TT	TT	TT	TT	TT	CC	TT	TT	TT	TC	TC	CC	TT	TT	TT	TT	TT	TT	TT	TT
3	68848187	ZmDArTAG001523	T	C	.	.	.	GT	TT	TT	CC	CC	TC	CC	CC	TT	TT	TT	TT	CC	CC	TT	TT	TT	CC	CC	CC	TT	CC	CC	CC	CC	CC	CC	CC	CC	CC	CC	CC	CC	TT	CC	CC	TT	CC	CC	TT	CC	CC
3	70060160	ZmDArTAG001524	C	T	.	.	.	GT	CT	NN	TT	CC	CC	TT	TT	CC	CC	CC	CC	TT	TT	NN	CT	CC	TT	TT	CT	CC	TT	TT	TT	TT	TT	TT	TT	TT	TT	TT	TT	TT	TT	CC	TT	CC	CC	TT	CC	TT	TT
3	109163165	ZmDArTAG001527	T	A	.	.	.	GT	TT	TT	TT	TT	TT	TT	TT	TT	TT	TT	TT	AA	AA	TT	TT	TT	TT	TT	TT	TT	TT	TT	TT	TT	TT	TT	TT	TT	TT	TT	TT	TT	AA	AA	TT	TT	TT	TT	TT	NN	NN
3	109160069	ZmDArTAG001528	T	C	.	.	.	GT	TC	TT	TT	CC	TC	TT	TT	TT	TT	TT	TT	CC	CC	TT	TT	TT	TC	TT	TC	TT	TT	TT	TT	TT	TT	TT	TT	TT	TT	TT	TT	TC	CC	CC	TT	TT	CC	TT	TT	CC	CC
4	126961158	ZmDArTAG001536	G	A	.	.	.	GT	AA	GG	GG	GG	GG	AA	GG	GG	AA	AA	AA	GG	AA	GG	GG	AA	GA	GG	GG	AA	AA	GG	GG	GG	AA	AA	AA	AA	AA	AA	GA	GG	NN	GG	AA	GG	GG	GG	NN	GG	GG
4	126961498	ZmDArTAG001537	C	G	.	.	.	GT	GG	CC	CC	CC	CC	GG	CC	CC	GG	GG	GG	CC	GG	CC	CC	GG	CG	CC	CC	GG	GG	CC	CC	CC	GG	GG	GG	GG	GG	GG	CG	CC	CC	CC	GG	CC	CC	CC	CC	CC	CC
4	133101454	ZmDArTAG001538	A	G	.	.	.	GT	AA	AA	GG	GG	AA	AA	AA	AA	AA	AA	AA	AA	AA	GG	GG	AA	AA	AA	AA	AA	AA	AA	AA	AA	AA	AA	AA	AA	AA	AA	AG	AA	AA	AA	AA	AA	AA	AA	AA	AA	AA
4	153366143	ZmDArTAG001539	C	A	.	.	.	GT	AA	CC	AA	AA	CC	AA	AA	CC	AA	AA	AA	CC	AA	AA	AA	AA	AA	AA	AA	CC	AA	CC	CC	CC	AA	AA	AA	AA	AA	AA	CA	CA	AA	AA	AA	AA	AA	CA	CC	AA	AA
4	157103703	ZmDArTAG001541	G	A	.	.	.	GT	GG	GG	AA	AA	AA	GG	GG	AA	GG	GG	GG	GG	GG	GG	GG	GG	GG	GG	GG	GG	GG	GA	GA	AA	GG	GG	GG	GG	GG	GG	GG	GA	GG	GG	GG	GG	GG	GG	GG	GG	GG
4	159322223	ZmDArTAG001545	C	G	.	.	.	GT	CC	CC	CC	CC	GG	CC	CC	CC	CC	CC	CC	CC	CG	CC	CC	CC	CC	CC	CG	GG	CC	CG	CG	GG	CC	CC	CC	CC	CG	CC	CC	GG	CC	GG	CC	CC	GG	CG	CC	CC	CC
4	159364149	ZmDArTAG001547	C	T	.	.	.	GT	TT	CC	CC	CC	CC	CC	CC	CC	TT	TT	TT	CC	CC	TT	TT	TT	CT	CC	CT	CC	TT	CT	CT	CC	TT	TT	TT	TT	TT	TT	TT	CT	TT	CC	CC	CC	CC	CC	CC	CC	CC
4	169877596	ZmDArTAG001549	G	C	.	.	.	GT	GC	GG	GG	GG	CC	CC	CC	GG	GG	GG	GG	GG	GC	GG	GG	GG	CC	GG	GG	GG	GG	GC	GC	GG	GG	CC	GG	GG	GG	GG	GG	GC	CC	GG	CC	CC	CC	GC	CC	CC	CC
4	170143495	ZmDArTAG001551	T	A	.	.	.	GT	TA	TT	TT	TT	TT	TT	TT	TT	AA	AA	AA	TT	TT	AA	AA	AA	TT	TA	TA	TT	AA	TA	TA	AA	AA	TT	AA	AA	AA	AA	TA	TA	TT	TT	TT	TT	TT	TT	TT	TT	TT
4	20630119	ZmDArTAG001561	T	C	.	.	.	GT	TT	TT	TT	TT	TT	TC	TT	TT	TT	TT	TT	TT	TC	TT	TT	TT	TT	TT	CC	CC	TT	TT	TT	TT	TT	TT	TT	TT	TT	TT	TT	TC	TT	CC	CC	TT	CC	TC	TT	TT	TT
4	205503395	ZmDArTAG001562	C	T	.	.	.	GT	CT	CC	TT	CC	CC	CT	TT	TT	TT	CC	CC	TT	TT	CC	CC	CC	CT	CT	TT	CC	CT	CC	CC	CC	TT	TT	TT	TT	TT	TT	TT	CT	CC	TT	TT	CC	TT	TT	TT	TT	TT
4	208311692	ZmDArTAG001564	T	C	.	.	.	GT	CC	CC	CC	CC	CC	TC	CC	CC	CC	TT	TT	CC	CC	TT	TT	TT	TC	TC	CC	TT	TC	TT	TT	TT	CC	CC	CC	CC	CC	CC	CC	TC	TT	TT	CC	TT	CC	TC	CC	TT	TT
4	240634392	ZmDArTAG001570	G	T	.	.	.	GT	TT	TT	TT	TT	GT	GT	TT	TT	TT	TT	TT	TT	TT	TT	TT	TT	GT	GT	TT	TT	GG	TT	TT	TT	TT	TT	TT	TT	TT	TT	GT	TT	GG	TT	TT	TT	TT	TT	TT	TT	TT
4	242222110	ZmDArTAG001572	G	A	.	.	.	GT	GG	GG	GG	GG	GG	GG	GG	GG	GG	GG	GG	GG	GG	GG	GG	GG	GG	GG	GG	GG	GG	GG	GG	GG	GG	GG	GG	AA	AA	GG	AA	AA	AA	GG	GG	GG	GG	GG	GG	GG	GG
4	246345262	ZmDArTAG001577	C	T	.	.	.	GT	CC	CC	CC	TT	CC	CC	CC	CC	CC	CC	CC	CC	CC	CC	CC	CC	CC	CT	CC	CC	CC	CC	CC	CC	CC	CC	CC	CC	CC	CC	CT	CC	TT	CC	CC	CC	CC	CC	CC	CC	CC
4	246377370	ZmDArTAG001578	C	A	.	.	.	GT	CC	CC	CC	AA	CC	CC	CA	CC	CC	AA	CC	CC	CC	CC	CC	AA	CA	CC	CC	CC	AA	AA	AA	AA	AA	CC	CC	AA	AA	AA	CA	CA	CC	CC	CC	CC	CC	CC	CC	CC	CC
4	217580	ZmDArTAG001580	C	A	.	.	.	GT	CA	AA	AA	AA	CC	CA	CA	AA	CC	AA	AA	AA	CC	CC	CC	AA	CC	CC	CC	CC	CC	CC	CC	CC	AA	AA	AA	AA	AA	AA	AA	CC	CC	CC	CC	CC	CC	AA	AA	CC	CC
4	7052899	ZmDArTAG001583	G	T	.	.	.	GT	GT	GG	GG	GG	GG	GT	GG	TT	TT	TT	TT	TT	GG	GG	GG	TT	GG	GG	GG	GG	GG	GT	GT	GT	GG	GG	GG	GG	GG	GG	GT	TT	TT	GG	GG	TT	GG	TT	TT	GG	GG
4	7348774	ZmDArTAG001584	G	A	.	.	.	GT	GG	GG	GG	GG	GG	GG	GA	GG	GG	GG	GG	AA	GG	GG	GG	GG	AA	AA	GG	GA	GG	GG	GG	GG	GG	GG	GG	GG	GG	GG	GG	GG	GG	GG	AA	GG	GG	AA	GG	GG	GG
4	10605728	ZmDArTAG001589	G	T	.	.	.	GT	TT	GG	GG	GG	GG	TT	TT	TT	TT	TT	TT	GG	GG	GT	GT	TT	TT	GT	TT	TT	TT	TT	TT	TT	TT	GT	TT	TT	GT	TT	TT	TT	TT	TT	GG	GG	GG	GG	GG	TT	TT
5	14480908	ZmDArTAG001593	C	G	.	.	.	GT	GG	CC	CC	CC	CC	CG	CC	GG	NN	GG	GG	CC	CC	NN	CC	NN	CC	CC	CC	CC	CC	GG	GG	GG	GG	GG	GG	CC	CC	CC	CG	CC	CG	CC	CC	CC	CC	CC	CC	CC	CC
5	14499382	ZmDArTAG001594	C	G	.	.	.	GT	CC	GG	CC	CC	CC	GG	GG	GG	GG	GG	GG	GG	GG	CC	CC	CC	GG	GG	CG	GG	GG	GG	GG	GG	CC	GG	CC	CC	CC	CC	CG	GG	GG	CC	GG	GG	CC	GG	GG	GG	GG
5	15032340	ZmDArTAG001595	T	C	.	.	.	GT	TT	CC	TT	TT	TT	CC	TC	CC	TC	NN	NN	TT	CC	TT	TT	TT	TT	TT	CC	TT	CC	TT	TC	TT	TT	TT	TT	CC	CC	TC	TC	CC	TT	TT	CC	CC	TT	TC	TC	CC	CC
5	181019446	ZmDArTAG001606	C	G	.	.	.	GT	CG	CC	CG	GG	CC	CG	GG	GG	GG	CC	GG	CC	CC	GG	GG	CC	CG	GG	CG	GG	GG	GG	GG	GG	CC	GG	GG	CC	CC	CC	CC	CG	GG	CC	GG	GG	CG	CG	CC	GG	GG
5	182432391	ZmDArTAG001609	C	T	.	.	.	GT	CC	CC	CC	CC	CC	CC	CT	CC	CC	CC	CC	CC	CC	CC	CC	CC	TT	CC	CT	CC	CC	CC	CC	CC	CC	TT	CC	CC	CC	CC	CC	CT	CC	TT	TT	CC	CC	TT	CC	TT	TT
5	187133041	ZmDArTAG001612	T	C	.	.	.	GT	TT	TT	CC	TT	TT	TT	TC	TT	TT	CC	TT	CC	TT	TC	TT	CC	TT	TT	TC	TT	TT	TT	TT	TT	CC	CC	TT	CC	CC	TT	TT	TC	CC	CC	CC	TT	TC	TC	CC	CC	CC
5	187133950	ZmDArTAG001613	T	C	.	.	.	GT	TT	TT	TT	TC	TT	TT	TT	TT	TT	TT	TT	TT	TT	TC	CC	TT	TT	CC	TC	TT	TT	TT	TT	TT	TT	TT	TT	TT	TT	TT	TT	TT	TT	TT	TT	TT	TT	TT	TT	TT	TT
5	193686302	ZmDArTAG001615	C	T	.	.	.	GT	TT	CC	CC	CC	CT	CC	CC	CC	TT	CC	TT	CC	CC	CC	CC	CC	CC	CC	CC	TT	CC	CT	CC	CC	CC	CC	TT	CC	CT	TT	CT	CC	CC	CC	CC	CC	CC	CC	CC	CC	CC
5	195764980	ZmDArTAG001617	C	T	.	.	.	GT	CC	TT	CC	TT	CC	CC	TT	TT	CC	TT	CC	TT	CT	CC	CC	TT	TT	CC	TT	CC	TT	TT	TT	TT	TT	TT	CC	CC	CC	CC	CT	CT	CC	TT	TT	TT	TT	TT	TT	TT	TT
5	195834071	ZmDArTAG001618	G	C	.	.	.	GT	CC	CC	CC	CC	CC	CC	CC	CC	CC	CC	CC	CC	GC	CC	GG	CC	GC	GG	CC	CC	CC	CC	CC	CC	CC	CC	NN	CC	CC	CC	CC	CC	GG	CC	CC	CC	CC	CC	CC	CC	CC
5	197255696	ZmDArTAG001622	C	T	.	.	.	GT	CT	CC	TT	TT	TT	CC	TT	TT	CC	NN	CC	TT	TT	CC	CC	NN	TT	CC	TT	CC	NN	TT	TT	TT	NN	TT	CC	CC	CC	CC	CT	CT	TT	TT	TT	TT	TT	TT	TT	TT	TT
5	204184957	ZmDArTAG001633	A	T	.	.	.	GT	AT	AA	TT	AA	AA	AA	TT	TT	TT	TT	TT	AA	AT	TT	TT	TT	AT	AT	TT	TT	TT	TT	TT	TT	TT	TT	TT	TT	TT	TT	AT	TT	AA	TT	TT	TT	TT	AT	AA	TT	TT
5	204185686	ZmDArTAG001634	A	G	.	.	.	GT	AG	AA	GG	AA	AA	AG	GG	GG	GG	GG	GG	AA	AG	GG	GG	GG	AG	AG	GG	GG	GG	GG	GG	GG	GG	GG	GG	GG	GG	GG	GG	GG	NN	GG	GG	GG	GG	AG	AA	GG	GG
5	209536773	ZmDArTAG001638	G	A	.	.	.	GT	GA	GG	GG	AA	AA	AA	GG	GG	GG	GG	GG	GG	GG	AA	AA	GG	GG	GG	GG	GG	GG	GA	AA	AA	AA	GG	GG	AA	GG	AA	GG	GG	GG	GG	GG	GG	GG	GG	GG	GG	GG
5	209536776	ZmDArTAG001639	T	G	.	.	.	GT	TG	TT	TT	GG	GG	GG	TT	TT	TT	TT	TT	TT	TT	GG	GG	TT	TT	TT	TT	TT	TT	TG	GG	GG	GG	TT	TT	GG	TT	GG	TT	TT	TT	TT	TT	TT	TT	TT	TT	TT	TT
5	218868860	ZmDArTAG001647	A	T	.	.	.	GT	AA	TT	TT	TT	AA	TT	TT	AA	AA	AA	AA	AA	AT	AA	AA	AA	TT	AT	TT	AA	TT	AA	AT	AA	AA	AA	AA	AA	TT	TT	TT	AT	TT	TT	TT	TT	TT	TT	TT	TT	TT
5	220018464	ZmDArTAG001648	G	A	.	.	.	GT	GG	GG	GG	AA	GA	GG	GG	GG	GG	GG	GG	GG	GG	GG	GG	GG	GG	GG	AA	GG	GG	GG	GG	GG	GG	GG	GG	GG	GG	GG	GG	GA	GG	GG	AA	GA	GG	AA	GG	GG	GG
5	223226267	ZmDArTAG001650	T	C	.	.	.	GT	TC	CC	TT	TT	TT	CC	CC	CC	CC	CC	CC	TT	CC	CC	CC	CC	CC	TC	TC	TT	CC	CC	CC	CC	CC	CC	CC	CC	CC	CC	CC	CC	CC	TT	CC	TT	TT	TC	CC	TT	TT
5	2687389	ZmDArTAG001656	G	A	.	.	.	GT	GG	GG	GG	GG	GG	GG	GG	GG	GG	GG	GG	GG	AA	GG	GG	GG	AA	GA	GA	GG	GG	GG	GG	GG	GG	GG	GG	GG	GG	GG	GG	GA	GG	GG	AA	AA	GG	GA	GG	AA	AA
5	30562016	ZmDArTAG001658	C	A	.	.	.	GT	AA	CC	CC	CC	CC	CA	CC	CC	CC	CC	CC	CC	CC	CC	CC	CC	CC	CC	CC	CC	CC	CC	CC	CC	CC	CC	CC	AA	AA	CC	CC	CA	CC	CC	CC	CC	CC	CC	AA	CC	CC
5	44973346	ZmDArTAG001664	C	A	.	.	.	GT	CC	AA	AA	CA	CC	CC	CC	CC	CC	CC	CC	CC	CC	CC	CC	CC	CC	CC	CC	CC	CC	CC	CC	CC	CC	CC	CC	CC	CC	CC	CC	CC	CC	CC	CC	CC	CA	CC	CC	CC	CC
5	58608311	ZmDArTAG001666	G	C	.	.	.	GT	GC	GG	GG	GC	GG	CC	GC	GG	GG	GG	GG	CC	GG	GC	GG	NN	GG	GC	CC	CC	NN	GG	GG	GG	GG	GG	NN	CC	CC	GG	GG	CC	CC	CC	GG	GG	GC	GC	GG	GG	GG
5	65058340	ZmDArTAG001669	T	G	.	.	.	GT	TT	TT	TT	TT	TT	TT	TG	GG	TT	TT	TT	GG	TT	GG	TT	GG	TT	GG	TT	TT	GG	TT	TT	TT	TG	TT	GG	TT	TT	GG	GG	TG	GG	TT	TT	TT	TT	TT	GG	TT	TT
5	66328625	ZmDArTAG001671	T	C	.	.	.	GT	TC	CC	TT	TT	TT	CC	TT	TT	TT	TT	TT	TT	TT	TT	TT	TT	TT	CC	CC	TT	TT	TT	TT	TT	TT	TT	TT	CC	CC	TT	TC	TC	CC	TT	TT	TT	TT	TT	TT	TT	TT
5	70370860	ZmDArTAG001672	C	G	.	.	.	GT	CC	CC	CC	CG	CG	CG	GG	GG	GG	GG	GG	GG	GG	GG	CC	CC	GG	CC	CG	GG	GG	GG	GG	GG	GG	GG	GG	CC	CG	GG	GG	CG	GG	GG	GG	GG	CG	GG	GG	GG	GG
5	7408854	ZmDArTAG001673	C	T	.	.	.	GT	CT	CC	CC	CC	CC	CT	CC	CC	TT	TT	CC	CC	CC	CC	CC	TT	CC	CT	CC	TT	CC	TT	TT	TT	TT	CC	CC	TT	TT	CC	TT	CC	CC	CC	CC	CC	CC	CC	CC	CC	CC
5	8353932	ZmDArTAG001676	T	C	.	.	.	GT	TT	TT	CC	CC	CC	TT	TT	TT	TT	TT	TT	TT	TT	CC	CC	TT	TT	TC	TT	TT	CC	TT	TT	TT	TT	TC	NN	TT	TT	TT	TT	TC	CC	TC	NN	TT	CC	TT	TT	TT	TT
6	106780854	ZmDArTAG001686	G	A	.	.	.	GT	NN	AA	AA	AA	AA	GA	GG	GG	NN	GG	NN	AA	GG	GG	GG	GG	GG	GG	GG	NN	GG	GG	GG	GG	GG	GG	GG	GG	GG	GG	GG	GG	NN	GG	GG	GG	AA	GG	AA	GG	GG
6	109204243	ZmDArTAG001688	T	C	.	.	.	GT	TT	TT	TT	TT	TT	TT	TT	TT	TT	TT	TT	TT	TT	CC	CC	TT	TT	TT	TT	TT	TT	TT	TT	TT	TT	TT	TT	TT	TT	TT	TT	TT	CC	TT	TT	TT	TT	TT	TT	TT	TT
6	1280147	ZmDArTAG001693	G	A	.	.	.	GT	GG	GG	GG	GG	GG	GG	GG	GG	GG	GG	GG	GG	GG	GG	GG	GG	GG	GG	GG	GG	GG	GG	GG	GG	GG	GG	GG	GG	GG	GG	GG	GG	AA	GG	GG	GG	GG	AA	GG	GG	GG
6	129501417	ZmDArTAG001695	T	G	.	.	.	GT	TT	GG	GG	GG	GG	TT	GG	TT	TT	TT	TT	TT	GG	TT	TT	GG	TG	TG	GG	GG	TT	TT	GG	TT	TT	TT	TT	TT	GG	TT	TT	GG	GG	GG	GG	TT	GG	GG	TT	TT	TT
6	131766274	ZmDArTAG001696	T	A	.	.	.	GT	TT	AA	AA	AA	TT	TT	AA	TT	TT	TT	TT	TT	AA	TA	TT	TT	AA	AA	AA	TT	TT	TT	TT	TT	TT	TT	TT	TT	TT	TT	TT	TA	TT	AA	AA	TT	AA	AA	TT	TT	TT
6	156293272	ZmDArTAG001714	T	G	.	.	.	GT	TT	GG	TT	TT	TT	TT	TG	TT	TT	TT	TT	GG	TG	TT	TT	GG	TG	TG	TT	TT	TT	TT	TT	TT	TT	TT	TT	TT	TT	TT	TT	TT	TT	TT	TT	TT	TT	TG	GG	GG	GG
6	161069049	ZmDArTAG001719	T	C	.	.	.	GT	CC	CC	TT	TT	TC	CC	CC	CC	CC	CC	CC	CC	TC	TT	TC	CC	CC	CC	CC	CC	CC	CC	CC	CC	NN	CC	CC	CC	CC	CC	CC	CC	CC	CC	CC	CC	CC	CC	CC	CC	CC
6	161705696	ZmDArTAG001720	C	A	.	.	.	GT	CC	CC	CC	CC	CC	CC	CC	CC	CC	CC	CC	CC	CA	CC	CA	AA	CC	CC	CC	CC	CC	CC	CC	CC	AA	CC	CA	CC	CC	CC	CC	CC	CC	CC	CC	CC	CC	CC	CC	CC	CC
6	166208529	ZmDArTAG001722	T	G	.	.	.	GT	TT	TT	TT	TT	TT	TT	TT	TG	TT	TT	TT	TT	TT	TT	TT	TT	TT	TT	TT	GG	TT	TT	TT	TT	TT	TT	TT	TT	TT	TT	TT	TT	TT	TT	TT	TT	TT	TT	TT	TT	TT
6	172835557	ZmDArTAG001728	T	C	.	.	.	GT	TT	CC	TT	TT	TT	TT	TT	TT	CC	CC	CC	TT	TT	CC	TT	CC	TT	TT	TT	TT	TT	TT	TT	TT	TT	TT	TT	TT	TT	TT	TT	TC	CC	TT	CC	TT	TT	TT	TT	TT	TT
6	30060320	ZmDArTAG001735	G	A	.	.	.	GT	GA	GG	GA	AA	AA	AA	GG	GG	AA	AA	AA	GG	GG	GG	GG	AA	GG	GG	GG	AA	AA	GA	AA	GG	AA	GG	AA	AA	AA	AA	GA	GG	GG	AA	NN	GG	AA	GG	GG	NN	NN
6	88966110	ZmDArTAG001740	G	T	.	.	.	GT	GT	GG	GG	GT	TT	TT	TT	TT	TT	TT	TT	GT	TT	TT	TT	TT	TT	GG	NN	TT	TT	TT	TT	TT	TT	TT	TT	TT	TT	TT	TT	TT	GG	TT	TT	TT	TT	GG	GG	TT	TT
6	89229750	ZmDArTAG001742	T	C	.	.	.	GT	TT	NN	TT	TT	TT	TT	TC	CC	TT	TT	TT	NN	CC	TT	TT	TT	TT	TT	CC	TT	TT	TT	TT	TT	TT	CC	TT	TT	TT	TT	TT	TT	TT	CC	CC	TT	TT	TT	NN	CC	CC
6	97228284	ZmDArTAG001747	C	T	.	.	.	GT	CC	TT	CC	CC	CC	CC	CC	CC	CC	CC	CC	CC	CC	CC	CC	CC	CC	CC	CC	CC	CC	CC	CC	CC	CC	TT	CC	CC	CC	CC	CC	CC	CC	CC	CC	TT	CC	CC	CC	CC	CC
7	140567162	ZmDArTAG001754	C	T	.	.	.	GT	CT	CC	CC	CC	TT	TT	CC	CT	TT	TT	TT	TT	CC	CC	CC	TT	TT	CT	CC	TT	TT	TT	TT	TT	CC	TT	CC	TT	TT	TT	CT	CT	CC	CC	TT	CC	TT	TT	CC	CC	CC
7	148807793	ZmDArTAG001756	G	T	.	.	.	GT	GT	GG	GG	GG	GG	TT	TT	GG	TT	TT	TT	GG	GG	GG	GG	TT	TT	TT	TT	TT	TT	TT	TT	TT	GG	TT	GG	TT	TT	GG	GT	TT	GG	TT	TT	GG	GG	GG	GG	TT	TT
7	162565075	ZmDArTAG001761	G	A	.	.	.	GT	GG	GG	GG	GG	GG	GG	GA	GG	GG	GG	GG	GG	GG	GG	GG	GG	GA	GG	GA	GG	GG	GG	GG	GG	GG	GG	GG	GG	GG	GG	GG	GA	GG	GG	GG	GG	GG	GG	GG	AA	AA
7	167426020	ZmDArTAG001764	G	A	.	.	.	GT	AA	AA	AA	AA	GG	AA	AA	GG	AA	AA	AA	AA	AA	AA	AA	AA	AA	GA	AA	AA	AA	AA	AA	AA	AA	AA	AA	AA	AA	AA	AA	AA	GG	GG	AA	GG	GG	GG	GG	AA	AA
7	167818098	ZmDArTAG001766	C	G	.	.	.	GT	GG	CC	GG	GG	CG	GG	GG	GG	GG	GG	GG	CC	GG	GG	GG	GG	CG	GG	CG	GG	GG	CC	CG	CC	GG	GG	GG	CC	GG	GG	CG	CG	GG	GG	GG	GG	CG	GG	GG	CC	CC
7	173189728	ZmDArTAG001772	G	A	.	.	.	GT	GA	GG	AA	GG	GG	GG	GG	GG	GG	GG	GG	GG	GG	GG	GG	GG	GG	GG	GG	NN	GG	GG	GG	GG	GG	GG	GG	GG	GG	GG	GG	GG	GG	GA	GG	GG	GG	GG	GG	GG	GG
7	174001968	ZmDArTAG001776	C	T	.	.	.	GT	CC	CT	CC	CT	CC	CC	CC	CC	CC	CC	CC	CC	CC	CC	CC	CC	CC	CC	CT	CT	CC	CC	CC	CC	CC	CC	CC	CC	CC	CC	CC	CC	TT	CC	CC	CC	CT	CT	TT	TT	TT
7	179369218	ZmDArTAG001778	C	T	.	.	.	GT	TT	CC	TT	TT	CC	CT	CC	CC	TT	TT	TT	CC	TT	TT	TT	CC	TT	TT	CC	TT	TT	TT	TT	TT	TT	TT	TT	TT	TT	TT	CT	CC	CC	TT	CC	CC	TT	CC	CC	CC	CC
7	22320290	ZmDArTAG001781	T	C	.	.	.	GT	TT	TT	TT	TT	TT	TT	TT	TT	TT	TT	TT	TT	TT	CC	CC	CC	TT	TT	TT	TT	CC	TT	TC	TC	TT	TT	TT	CC	TC	TT	TT	TT	CC	TT	TT	TT	TT	CC	TC	CC	CC
7	2757292	ZmDArTAG001782	A	G	.	.	.	GT	GG	GG	GG	GG	GG	AA	AA	GG	GG	AA	AA	GG	AA	GG	GG	AA	AG	AG	AA	GG	GG	GG	AG	GG	AA	AA	AA	AA	AA	AA	AA	AA	GG	AA	AA	GG	GG	AG	GG	GG	GG
7	4980607	ZmDArTAG001785	C	A	.	.	.	GT	CA	AA	CC	CC	AA	AA	CC	CC	AA	AA	CC	AA	CC	AA	AA	AA	CA	CA	AA	CC	AA	CC	CA	CA	AA	AA	AA	AA	AA	CC	CA	CA	CC	AA	CC	CC	AA	AA	CC	CC	CC
8	10371348	ZmDArTAG001789	C	G	.	.	.	GT	CC	CC	CC	CC	CC	GG	CC	CC	CC	CC	CC	CC	GG	GG	GG	CC	GG	CC	CC	CC	CC	CC	CC	CC	CC	CC	CG	GG	GG	CC	CG	CG	CC	CC	CC	CC	GG	CC	CC	CC	CC
8	104781867	ZmDArTAG001790	G	A	.	.	.	GT	GG	GG	GG	GG	AA	AA	GG	GG	AA	GG	GG	AA	GG	GG	GG	GG	GG	GG	GG	GG	GG	GG	GG	GG	GG	GG	GA	GG	GG	GG	GG	AA	GG	GG	GG	GG	GG	GG	GG	GG	GG
8	133675744	ZmDArTAG001794	G	C	.	.	.	GT	CC	GG	CC	GG	GG	GG	CC	GG	CC	CC	CC	GG	GG	GC	CC	CC	GG	GG	GG	GG	CC	GG	CC	CC	CC	CC	CC	CC	GC	GG	GG	GG	CC	GG	GG	GG	GG	GG	GG	GG	GG
8	146670930	ZmDArTAG001800	G	C	.	.	.	GT	CC	CC	CC	CC	CC	CC	CC	GG	CC	CC	CC	CC	CC	CC	CC	CC	GC	GC	GC	CC	CC	CC	CC	CC	CC	CC	CC	CC	CC	CC	CC	CC	CC	CC	CC	CC	CC	GC	CC	CC	CC
8	156789536	ZmDArTAG001803	C	T	.	.	.	GT	CT	TT	CC	TT	TT	TT	CC	TT	TT	CC	CC	TT	CC	CC	CC	CC	TT	TT	TT	TT	CC	CT	CT	CC	CC	CC	CC	CC	CT	TT	TT	TT	TT	CC	TT	CC	TT	TT	CC	CC	CC
8	162804651	ZmDArTAG001806	T	G	.	.	.	GT	TT	TT	GG	TT	TT	TT	TT	TT	TT	TT	TT	TT	TT	TT	TT	TT	TT	TT	TG	TT	TT	TT	TT	TT	TT	TT	TT	TT	TT	TT	TT	TT	TT	GG	TT	GG	TT	TG	TT	GG	GG
8	170930053	ZmDArTAG001811	G	A	.	.	.	GT	AA	AA	AA	AA	AA	GG	AA	GG	AA	GG	GG	AA	AA	AA	AA	GG	GA	GA	GG	GG	GG	GG	GG	GG	GG	AA	AA	GG	GG	AA	AA	GG	AA	AA	GG	GG	AA	AA	GG	GG	GG
8	176636214	ZmDArTAG001814	T	C	.	.	.	GT	CC	CC	CC	CC	CC	TT	TC	CC	CC	TT	CC	TT	TT	CC	CC	TT	TT	TT	TT	CC	TT	TT	TT	TT	TT	TT	TT	TT	TT	TT	TT	TT	TT	TT	TT	TT	TT	TT	CC	TT	TT
8	179084609	ZmDArTAG001816	C	T	.	.	.	GT	TT	CC	CC	CC	CC	TT	TT	TT	TT	TT	TT	TT	CT	CC	CC	TT	TT	TT	TT	TT	TT	TT	TT	TT	TT	TT	TT	TT	TT	TT	TT	TT	TT	TT	TT	CT	TT	TT	TT	TT	TT
8	7246619	ZmDArTAG001819	C	T	.	.	.	GT	TT	NN	TT	TT	CC	TT	CC	TT	TT	TT	TT	TT	CC	CC	CC	TT	CC	CT	CT	CC	TT	NN	CC	TT	TT	TT	CT	TT	TT	TT	CT	CT	CC	TT	TT	CC	CC	CC	CC	CC	CC
8	80751963	ZmDArTAG001822	C	T	.	.	.	GT	TT	TT	TT	TT	TT	TT	TT	TT	TT	TT	TT	TT	TT	TT	TT	TT	TT	TT	TT	TT	TT	TT	TT	TT	TT	TT	TT	TT	TT	TT	TT	TT	TT	TT	TT	CT	TT	TT	TT	CC	CC
8	81148821	ZmDArTAG001823	A	G	.	.	.	GT	GG	GG	GG	GG	GG	GG	GG	GG	GG	GG	GG	GG	GG	GG	GG	GG	GG	GG	GG	GG	GG	GG	GG	GG	GG	GG	GG	GG	GG	GG	GG	GG	GG	GG	GG	AA	GG	AG	GG	AA	AA
8	82096982	ZmDArTAG001825	G	T	.	.	.	GT	TT	GG	GT	TT	GG	TT	GT	GG	TT	TT	TT	GG	TT	TT	TT	TT	GG	TT	TT	TT	TT	GT	TT	TT	TT	TT	TT	TT	GG	GG	GG	TT	GG	GG	GG	GG	GG	GG	TT	GG	GG
8	82402208	ZmDArTAG001826	A	T	.	.	.	GT	TT	TT	TT	TT	TT	TT	TT	TT	TT	TT	TT	TT	TT	TT	TT	TT	TT	TT	TT	TT	TT	TT	TT	TT	TT	TT	TT	TT	TT	TT	TT	TT	TT	TT	TT	AA	TT	AT	TT	AA	AA
8	82754895	ZmDArTAG001827	T	C	.	.	.	GT	CC	CC	TC	TC	TC	TT	CC	CC	TT	CC	CC	CC	TT	TC	TC	CC	TT	TC	CC	CC	CC	TC	CC	CC	CC	CC	TT	CC	TT	TT	TT	TC	TT	TT	TT	TT	TT	TT	TT	TT	TT
8	82755118	ZmDArTAG001828	A	G	.	.	.	GT	AG	GG	AG	AA	GG	GG	GG	GG	GG	GG	GG	GG	AA	AA	AA	GG	GG	GG	GG	GG	GG	GG	GG	GG	GG	GG	GG	GG	GG	GG	GG	GG	AA	GG	GG	AA	GG	AG	GG	AA	AA
8	82926664	ZmDArTAG001829	C	G	.	.	.	GT	CC	CC	CC	CC	CC	CG	GG	GG	GG	CC	CC	CC	CC	CC	CC	CC	CC	CG	CC	CC	CC	CC	CC	CC	CC	CC	GG	CC	CC	CC	CC	CG	CC	CC	GG	CC	CC	CG	CC	CC	CC
8	83444847	ZmDArTAG001831	T	C	.	.	.	GT	CC	CC	CC	CC	CC	CC	CC	CC	CC	CC	CC	CC	CC	CC	CC	CC	CC	CC	CC	CC	CC	CC	CC	CC	CC	CC	CC	CC	CC	CC	CC	CC	CC	CC	CC	TT	CC	TC	CC	TT	TT
8	83647465	ZmDArTAG001832	G	A	.	.	.	GT	GG	GG	GG	GG	GG	AA	AA	AA	AA	GG	GG	AA	GG	GG	GG	GG	GG	GA	GG	GG	GG	GG	GG	GG	GG	GG	AA	GG	GG	GG	GG	GA	GG	GG	AA	GG	GG	AA	GG	GG	GG
8	83961651	ZmDArTAG001833	T	C	.	.	.	GT	CC	CC	CC	CC	CC	CC	CC	CC	CC	CC	CC	CC	CC	CC	CC	CC	CC	CC	CC	CC	CC	CC	CC	CC	CC	CC	CC	CC	CC	CC	CC	CC	CC	CC	CC	TT	CC	TC	CC	TT	TT
8	83964707	ZmDArTAG001834	G	A	.	.	.	GT	GG	GG	GG	GG	GG	GG	GG	GG	GG	GG	GG	GG	GG	GG	GG	GG	GG	GG	GG	GG	GG	GG	GG	GG	GG	GG	GG	GG	GG	GG	GG	GG	GG	GG	GG	AA	GG	GA	GG	AA	AA
8	84079217	ZmDArTAG001835	T	C	.	.	.	GT	TT	TT	TT	TT	TT	TT	TT	TT	TT	TT	TT	TT	TT	TT	TT	TT	TT	TT	TT	TT	TT	TT	TT	TT	TT	TT	TT	TT	TT	TT	TT	TT	TT	TT	TT	CC	TT	TT	TT	CC	CC
8	84424240	ZmDArTAG001837	A	G	.	.	.	GT	AA	AA	AA	AA	AA	AA	AA	AA	AA	AA	AA	AA	AA	AA	AA	AA	AA	AA	AA	AA	AA	AA	AA	AA	AA	AA	AA	AA	AA	AA	AA	AA	AA	AA	AA	GG	AA	AG	AA	GG	GG
9	112210782	ZmDArTAG001843	C	G	.	.	.	GT	CG	CC	CC	CC	CG	GG	GG	GG	GG	GG	GG	CC	GG	GG	GG	GG	GG	GG	GG	GG	GG	GG	GG	GG	GG	GG	GG	GG	GG	GG	GG	GG	GG	GG	GG	GG	CC	CG	CG	GG	GG
9	131986354	ZmDArTAG001848	G	C	.	.	.	GT	GG	CC	GG	GG	GG	GG	GG	GG	GG	CC	GG	GG	GG	GC	CC	CC	GG	GG	GG	GG	CC	GC	CC	CC	GG	GG	GG	CC	GC	GG	GG	GG	GG	GG	GG	CC	GG	GC	GG	GG	GG
9	138964860	ZmDArTAG001849	G	T	.	.	.	GT	GG	NN	GG	GG	GG	GG	GG	GG	GG	TT	GG	GG	GG	GT	NN	TT	GG	GG	GG	GG	TT	TT	TT	GT	GG	GG	TT	TT	TT	GG	GG	GG	NN	NN	GG	TT	TT	GG	NN	GG	GG
9	145660511	ZmDArTAG001851	G	A	.	.	.	GT	GG	AA	GG	GG	GG	GG	GG	GG	GG	GG	GG	GG	GG	GG	GG	GG	GG	GG	GG	GG	GG	GG	GG	GG	GG	GG	GG	GG	GG	GG	GG	GG	GG	GG	GG	GG	GG	AA	GG	AA	AA
9	149788957	ZmDArTAG001854	C	G	.	.	.	GT	GG	CC	GG	CC	CG	GG	CC	GG	GG	CC	GG	CC	CC	CG	CG	CC	CG	CG	CG	GG	CC	CC	CC	CG	GG	CG	CC	CC	GG	CC	CG	CG	CC	GG	CC	CC	CC	GG	CC	GG	GG
9	154463265	ZmDArTAG001855	C	T	.	.	.	GT	TT	CC	TT	CC	CC	CC	CC	TT	TT	TT	TT	CC	CC	CT	CC	CC	CT	CT	CC	CC	TT	TT	TT	TT	CC	CC	CC	CC	CC	CC	CC	CC	CC	TT	CC	CC	CC	CC	CC	CC	CC
9	154465466	ZmDArTAG001857	C	G	.	.	.	GT	CC	GG	CC	GG	GG	GG	GG	CC	CC	CC	CC	GG	GG	CG	GG	GG	CG	CG	GG	GG	CC	CC	CG	CC	GG	GG	GG	GG	GG	GG	GG	GG	GG	CC	GG	GG	GG	GG	GG	GG	GG
9	17416333	ZmDArTAG001865	C	T	.	.	.	GT	TT	CC	TT	TT	TT	CC	CC	CC	TT	TT	TT	TT	CC	TT	TT	TT	CT	CT	TT	TT	TT	TT	TT	TT	TT	CC	TT	TT	TT	TT	CT	TT	TT	CC	TT	TT	TT	TT	TT	TT	TT
9	25952736	ZmDArTAG001870	G	A	.	.	.	GT	GA	AA	GG	GG	AA	AA	GG	GG	GG	GG	GG	GG	GG	AA	AA	GG	GA	GG	GG	AA	GG	GA	GG	GG	AA	AA	AA	AA	AA	AA	GA	GA	GG	GG	GG	GG	GA	GA	GG	GG	GG
9	50421416	ZmDArTAG001874	T	A	.	.	.	GT	TA	TT	TT	TT	TT	AA	AA	AA	TT	TT	AA	TT	AA	AA	AA	TT	AA	AA	AA	AA	TT	TA	TT	TT	AA	AA	AA	AA	AA	AA	AA	AA	TT	AA	AA	TT	TT	TT	TT	AA	AA
9	50712691	ZmDArTAG001875	C	G	.	.	.	GT	CG	CC	CC	CC	CC	GG	GG	GG	CC	CC	GG	CC	GG	GG	GG	CC	GG	GG	GG	GG	CC	CG	CC	CC	GG	GG	GG	GG	GG	GG	GG	GG	CC	GG	GG	CC	CC	CC	CC	GG	GG
9	5594382	ZmDArTAG001877	C	T	.	.	.	GT	TT	CC	TT	TT	TT	TT	TT	CC	TT	TT	CC	TT	CC	TT	TT	TT	CC	CC	CT	TT	NN	TT	TT	CT	TT	CC	TT	TT	TT	TT	CT	TT	CC	CC	TT	CC	TT	CC	CC	CC	CC
9	79858421	ZmDArTAG001880	T	A	.	.	.	GT	AA	TT	AA	AA	TT	TT	TA	AA	TT	TT	AA	AA	AA	TT	TT	TT	TA	TT	AA	AA	TT	TT	TT	TT	TT	TT	TT	TT	TT	TT	TT	TT	TT	AA	AA	TT	TA	TT	TT	AA	AA
9	21927735	ZmDArTAG001886	A	G	.	.	.	GT	GG	AA	GG	GG	AA	AA	AA	AA	AA	AA	AA	AA	AA	AA	AA	AA	AG	AG	AA	GG	AA	AA	AA	AA	AA	AA	AA	AA	AA	AA	AG	AA	GG	AA	AA	AA	GG	GG	AA	AA	AA
4	61317231	ZmDArTAG001888	T	C	.	.	.	GT	TT	TT	CC	CC	TT	TT	TC	TT	TT	TT	TT	CC	CC	CC	CC	TT	TC	TT	TC	TT	TT	TT	TT	TT	TT	TT	TT	TT	TT	TT	TT	TT	TT	TT	TT	TC	TT	CC	TT	CC	CC
4	61319470	ZmDArTAG001889	T	C	.	.	.	GT	TT	CC	TT	TT	TT	TT	TT	TT	TT	TT	TT	TT	TT	TT	TT	TT	TT	TC	TC	CC	TT	CC	CC	CC	TT	TT	TT	TT	TT	TT	TC	TC	CC	CC	TT	TT	CC	TT	CC	TT	TT
6	124048719	ZmDArTAG001893	A	G	.	.	.	GT	AG	AA	AA	AA	GG	AA	AA	AA	AA	AA	AA	GG	AA	GG	GG	AA	AA	AA	AA	AA	AA	AA	AA	AA	AA	AA	AA	AA	AA	AA	AA	AA	GG	AA	AA	AA	AA	AG	GG	AA	AA
9	10911387	ZmDArTAG001895	A	G	.	.	.	GT	GG	AA	GG	GG	GG	AA	GG	GG	GG	GG	GG	GG	GG	AA	AA	GG	GG	GG	GG	GG	AA	AA	AA	AA	GG	GG	AA	GG	GG	GG	AG	AG	AA	GG	GG	GG	GG	AA	GG	GG	GG
2	12916623	ZmDArTAG001898	A	C	.	.	.	GT	CC	AA	CC	CC	CC	CC	CC	CC	CC	CC	CC	AA	CC	CC	CC	CC	CC	CC	CC	CC	CC	CC	CC	CC	CC	CC	CC	CC	CC	CC	CC	CC	CC	CC	CC	CC	CC	CC	AA	CC	CC
1	19327690	ZmDArTAG001914	C	G	.	.	.	GT	CG	CC	CC	GG	GG	GG	CC	GG	GG	GG	GG	CC	CC	CC	CG	GG	CG	GG	CC	GG	GG	GG	GG	GG	GG	GG	GG	GG	GG	GG	CG	CG	CC	GG	GG	CC	GG	CC	CC	CC	CC
1	135783273	ZmDArTAG001943	T	G	.	.	.	GT	TG	TT	TT	TT	TT	GG	TT	GG	GG	GG	GG	TT	TT	TG	GG	GG	TG	GG	TT	GG	GG	TG	TG	GG	TT	GG	GG	TT	GG	TG	TT	TG	TT	TT	TT	TT	TT	TT	TT	TT	TT
1	292224387	ZmDArTAG001983	T	C	.	.	.	GT	CC	TT	TC	TT	CC	TC	TT	CC	CC	CC	CC	TT	TT	CC	CC	TT	TT	TT	TT	CC	CC	TT	TT	TT	CC	TC	CC	CC	CC	CC	TC	TC	TT	TT	TT	TT	TT	TT	TT	TT	TT
2	7201719	ZmDArTAG002000	C	G	.	.	.	GT	CG	GG	CC	CC	CG	CC	GG	GG	CC	GG	CC	GG	GG	CG	GG	GG	GG	GG	CG	CC	GG	CG	CG	GG	GG	CC	CC	CC	CC	GG	GG	GG	GG	CC	GG	GG	CC	GG	GG	CC	CC
2	7657778	ZmDArTAG002001	G	A	.	.	.	GT	GG	AA	GG	GG	GG	AA	GG	GG	AA	GG	AA	GG	GG	GG	GG	GG	GG	GG	GG	AA	AA	AA	AA	AA	GG	GG	AA	GG	GG	GG	GG	GG	GG	GG	GG	GG	GG	GG	GG	GG	GG
2	9557025	ZmDArTAG002004	A	G	.	.	.	GT	GG	GG	GG	GG	AA	AG	AA	GG	GG	GG	GG	AA	AA	AA	AA	AA	AA	AA	AG	GG	AA	AA	AA	GG	GG	AA	GG	AA	GG	GG	AG	GG	AA	AA	AA	AA	AG	AA	AA	AA	AA
2	10531879	ZmDArTAG002006	G	T	.	.	.	GT	GG	GG	GG	GG	TT	TT	GG	TT	GG	GG	GG	TT	GG	GG	GG	GG	GG	GG	GG	TT	TT	TT	TT	GG	GG	GG	TT	GG	GG	GG	GG	GG	GG	GG	GG	GG	GG	GG	GG	GG	GG
2	27446492	ZmDArTAG002009	G	A	.	.	.	GT	AA	GG	AA	AA	GG	AA	GG	GG	AA	AA	AA	AA	GG	GG	GG	GG	GA	AA	GG	AA	GA	GG	GA	GA	AA	AA	AA	AA	GG	GG	GA	GA	GG	GG	GG	GG	AA	GG	AA	GG	GG
2	48067235	ZmDArTAG002032	A	G	.	.	.	GT	GG	GG	AA	AA	AA	GG	AA	GG	GG	GG	GG	AA	GG	AG	AA	GG	GG	GG	AA	AA	GG	GG	GG	GG	GG	GG	GG	GG	GG	GG	AG	AG	AA	AA	AA	GG	AA	AG	AA	GG	GG
3	14372348	ZmDArTAG002093	C	T	.	.	.	GT	CT	CC	CC	CC	CC	CC	CC	CC	CC	CC	CC	CC	CC	CC	CC	TT	CC	CC	CC	NN	NN	TT	TT	TT	CC	CC	CC	TT	CT	CC	CC	CT	NN	TT	NN	CC	CC	CT	CC	CC	CC
3	137063546	ZmDArTAG002111	G	A	.	.	.	GT	GG	GG	AA	GG	GA	AA	GG	AA	AA	AA	AA	GG	GG	GG	GG	AA	GA	GA	GG	AA	GG	GG	GG	GG	GG	AA	GG	GG	GG	GG	GG	GG	GG	GG	AA	AA	GG	GG	GG	GG	GG
3	139674123	ZmDArTAG002112	T	C	.	.	.	GT	TC	CC	TT	CC	TT	TT	TT	CC	TT	TT	TT	CC	TC	TT	TC	TT	TT	TT	TT	TT	TT	CC	CC	CC	CC	TT	CC	CC	CC	CC	CC	TC	TT	CC	TT	TT	CC	TT	TT	TT	TT
3	147677539	ZmDArTAG002113	G	A	.	.	.	GT	GA	GG	GG	GG	AA	AA	GG	GG	GG	GG	GG	GG	GG	AA	AA	GG	GG	GG	GG	GG	GG	GG	GG	GG	GG	AA	GG	GG	GG	GG	GG	GG	GG	GG	GG	GG	GG	GG	GG	GG	GG
3	156635963	ZmDArTAG002120	T	C	.	.	.	GT	TC	TT	TT	TT	TT	CC	TT	TT	TT	TT	TT	TT	TT	CC	CC	TT	TC	TT	TT	TT	TT	TT	TT	TT	TT	CC	TT	TT	TT	TT	TT	TT	TT	TT	TT	TT	TT	TT	TT	TT	TT
3	183638823	ZmDArTAG002142	T	C	.	.	.	GT	TT	TT	NN	TT	TC	TC	TT	TT	TT	TT	TT	TT	TT	CC	CC	TT	TC	TT	TT	TT	TT	CC	CC	CC	TC	CC	CC	CC	CC	CC	CC	TC	NN	TT	TT	TT	TT	TT	CC	TT	TT
3	202756697	ZmDArTAG002149	A	G	.	.	.	GT	GG	GG	GG	AA	GG	AA	AA	GG	GG	GG	GG	GG	AG	AA	AA	GG	AG	GG	GG	GG	GG	AA	AA	AA	GG	AA	AA	AA	AA	AA	AA	GG	GG	AA	AA	GG	AA	AG	GG	GG	GG
3	207764582	ZmDArTAG002152	T	A	.	.	.	GT	TT	AA	TT	TT	TT	TT	TT	TT	TT	TT	TT	TT	TT	AA	AA	TT	TT	TT	TT	TT	TT	AA	AA	AA	TT	AA	AA	AA	AA	AA	TA	TT	AA	TT	TT	TT	TT	TT	TT	TT	TT
4	1049448	ZmDArTAG002177	G	C	.	.	.	GT	GG	GG	GG	GG	GG	GC	GG	CC	CC	GG	GG	CC	GC	GG	GG	GG	GG	GG	GG	GG	NN	GG	GG	GG	GG	GG	GG	GG	GG	GG	GG	GG	GG	GG	GG	GG	GG	CC	CC	GG	GG
4	1765160	ZmDArTAG002178	T	C	.	.	.	GT	TT	TT	CC	CC	TT	TT	TT	CC	TT	TT	TT	TT	TC	TC	CC	TT	TC	TC	CC	TT	TT	TT	TT	TT	TT	TT	TT	TT	TT	TT	TT	TT	TT	CC	CC	CC	TT	TC	TT	CC	CC
4	12385015	ZmDArTAG002181	A	T	.	.	.	GT	TT	TT	TT	TT	AA	AT	AA	AA	AA	AA	AA	TT	AA	TT	TT	AA	AT	AT	AT	AA	AA	TT	TT	TT	TT	TT	TT	TT	TT	TT	AT	TT	TT	AA	AA	AT	TT	AT	AA	TT	TT
4	33288433	ZmDArTAG002187	T	G	.	.	.	GT	TT	TT	TT	TT	TT	TT	TT	TT	TT	TT	TT	TT	TT	TT	TT	TT	TT	TG	TT	TT	TT	GG	TG	GG	TT	TT	TT	TT	TT	TT	TT	TG	TT	GG	TT	TT	GG	TT	GG	TT	TT
4	37197787	ZmDArTAG002191	A	G	.	.	.	GT	AA	AA	AA	AA	GG	AA	GG	GG	AA	AA	AA	AA	AG	AA	AG	AA	AG	GG	GG	GG	AA	GG	GG	GG	AA	AG	AA	AA	AA	AA	AG	GG	GG	AA	AA	GG	AA	AG	AA	GG	GG
4	51252751	ZmDArTAG002194	A	C	.	.	.	GT	AA	CC	CC	CC	AA	AA	CC	AA	AA	AA	AA	AA	AC	CC	CC	AA	AC	CC	CC	CC	AA	CC	CC	CC	AA	AA	AA	AA	AA	AA	AA	CC	CC	NN	AA	CC	AC	AC	CC	AC	AC
4	65586192	ZmDArTAG002197	C	G	.	.	.	GT	GG	CC	CC	CC	CC	CG	CC	CC	GG	GG	GG	CC	CC	CC	CC	GG	CG	CG	CC	CC	GG	GG	CG	GG	GG	GG	GG	GG	CG	GG	CG	CG	CC	CC	GG	CC	CC	CC	CG	CC	CC
4	101827127	ZmDArTAG002203	C	T	.	.	.	GT	CC	CC	CC	CC	TT	CC	TT	TT	CC	CC	CC	CT	CC	CC	CC	CC	CT	CT	TT	CC	CC	TT	TT	TT	CC	CC	CC	CC	CC	CC	CT	TT	CC	CC	CC	TT	CC	TT	TT	TT	TT
4	153363765	ZmDArTAG002208	A	G	.	.	.	GT	AA	NN	GG	GG	AA	AA	AA	AA	AA	AA	AA	AA	AA	AA	AA	AA	AA	AA	AA	GG	AA	GG	GG	GG	AA	AA	AA	AA	AA	AA	AA	AG	AA	AA	AA	AA	AA	AA	AA	AA	AA
4	172959780	ZmDArTAG002222	C	A	.	.	.	GT	CA	CC	AA	AA	CC	CC	AA	CC	AA	AA	AA	CC	CA	AA	AA	AA	AA	CA	AA	CC	AA	CA	CA	AA	AA	AA	AA	AA	AA	AA	CA	CA	AA	CC	AA	AA	CC	CA	AA	AA	AA
4	176349844	ZmDArTAG002232	C	T	.	.	.	GT	CT	CC	CC	CC	CC	CC	TT	CC	TT	TT	TT	CC	CC	CC	CC	TT	TT	CT	TT	CC	TT	TT	TT	TT	TT	TT	TT	TT	TT	TT	CT	TT	CC	CC	TT	TT	CC	CC	CC	CC	CC
4	181879740	ZmDArTAG002236	T	C	.	.	.	GT	TC	TT	CC	TC	CC	CC	TT	CC	TT	TT	TT	CC	TC	TT	TT	TT	TT	TT	TC	TT	TT	TC	TT	TT	TT	NN	TT	TT	TT	TT	TC	TT	CC	CC	TT	CC	CC	TC	TT	CC	CC
4	189898599	ZmDArTAG002240	G	C	.	.	.	GT	GG	GG	CC	CC	CC	CC	CC	CC	GC	CC	CC	CC	GG	CC	CC	CC	CC	CC	CC	GG	CC	CC	CC	CC	CC	CC	GG	GG	CC	CC	CC	CC	CC	NN	CC	CC	CC	CC	CC	GG	NN
4	225728264	ZmDArTAG002254	C	T	.	.	.	GT	TT	CC	TT	TT	TT	CT	TT	TT	TT	CC	CC	TT	TT	TT	TT	CC	TT	TT	TT	TT	CT	CC	CC	CC	CC	TT	TT	TT	TT	TT	TT	CT	TT	TT	TT	CC	TT	TT	TT	TT	TT
5	4155916	ZmDArTAG002276	G	A	.	.	.	GT	AA	GG	GG	GG	GG	GA	GA	GG	AA	AA	AA	GG	GG	GG	GG	AA	GG	GG	GG	AA	GG	AA	AA	AA	GG	GG	GG	AA	AA	AA	GA	GG	AA	GG	GG	GG	GG	GG	GG	GG	GG
5	14944640	ZmDArTAG002281	G	A	.	.	.	GT	AA	GG	GG	GG	GG	GA	GA	GG	GG	GG	GG	GG	GG	GA	GA	GG	GG	GG	AA	AA	AA	GG	GA	GG	AA	GG	AA	GG	GG	GA	GA	AA	AA	GG	AA	GG	GG	GG	GG	GG	GG
5	30219134	ZmDArTAG002287	G	C	.	.	.	GT	CC	GG	GG	GG	GG	GC	GG	CC	CC	CC	CC	CC	GG	GG	GG	GG	GG	GG	GG	GG	GG	CC	CC	CC	CC	GG	GG	CC	CC	GG	GG	GC	GG	GG	GG	CC	GG	GG	GG	GG	GG
5	31746721	ZmDArTAG002290	T	G	.	.	.	GT	TT	GG	GG	GG	GG	TG	TT	TT	TT	TT	TT	TT	TT	GG	GG	TT	TT	TT	GG	TT	GG	TT	TT	TT	TT	TT	GG	TT	TT	GG	GG	TG	GG	GG	GG	TT	GG	TG	GG	TT	TT
5	38949674	ZmDArTAG002291	C	T	.	.	.	GT	CC	CC	CC	CC	TT	CT	CC	TT	TT	TT	TT	TT	CC	TT	TT	CC	CC	CC	CT	CC	TT	TT	TT	TT	TT	CC	TT	CC	CC	TT	CT	CT	TT	CC	CC	TT	CC	CC	TT	CC	CC
5	43566649	ZmDArTAG002294	A	C	.	.	.	GT	AC	AA	CC	CC	AA	AC	CC	CC	AA	AA	AA	CC	CC	AA	AA	CC	CC	CC	AA	CC	AA	AA	AA	AA	AA	CC	AA	CC	CC	AA	AA	AC	CC	AA	CC	CC	CC	AC	AA	CC	CC
5	73936268	ZmDArTAG002301	C	G	.	.	.	GT	NN	CC	CC	CC	CG	GG	CC	CC	CC	CC	CC	CC	CC	CC	GG	CC	CC	GG	GG	CC	CC	CC	CC	CC	CC	CC	CC	CC	CC	CC	CC	CC	CC	GG	CC	CC	CC	CG	CC	CC	CC
5	74462863	ZmDArTAG002302	C	T	.	.	.	GT	CC	CC	CC	CT	NN	CC	CC	CC	TT	TT	TT	CC	CC	CC	CC	CC	CC	CC	CC	CC	CC	TT	TT	TT	TT	CC	CC	CC	CC	CC	CC	CC	CC	NN	CC	CC	CC	CC	CC	CC	CC
5	78384689	ZmDArTAG002303	C	T	.	.	.	GT	CC	TT	CC	CC	TT	CC	CC	CC	TT	TT	TT	CC	TT	CC	CC	CC	TT	CC	CC	TT	CC	TT	TT	TT	CT	TT	CC	CC	CC	CC	CC	CC	TT	CC	TT	TT	CC	CT	CC	TT	TT
5	78427240	ZmDArTAG002305	G	T	.	.	.	GT	GG	TT	GG	GG	TT	GG	GG	GG	TT	TT	TT	GG	TT	GG	GG	GG	TT	GG	GG	TT	GG	TT	TT	TT	GT	TT	GG	GG	GG	GG	GG	GG	TT	GG	TT	TT	GG	GT	NN	TT	TT
5	80806780	ZmDArTAG002306	T	G	.	.	.	GT	TT	GG	TT	TT	GG	TT	GG	GG	TT	TT	TT	GG	TT	TT	GG	GG	TT	GG	TG	TT	GG	TT	TG	TT	TT	TT	TT	TT	TT	TT	TT	TG	TT	GG	TT	TT	TT	TG	TT	TT	TT
5	83865189	ZmDArTAG002307	C	G	.	.	.	GT	GG	CC	CC	CC	GG	GG	CC	CC	GG	GG	GG	CC	CC	GG	CC	CC	CC	GG	GG	CC	CC	CC	CC	CC	GG	CC	GG	GG	GG	GG	CG	CG	GG	CC	CC	CC	CC	CC	GG	CC	CC
5	93097095	ZmDArTAG002310	T	G	.	.	.	GT	GG	GG	GG	GG	GG	GG	TG	TT	GG	GG	GG	TT	TT	GG	TT	TT	TT	GG	GG	TT	TT	TT	TG	TT	GG	TT	GG	GG	GG	GG	GG	TG	TT	GG	TT	TT	GG	TG	TT	TT	TT
5	168667082	ZmDArTAG002318	C	G	.	.	.	GT	CC	GG	GG	GG	CC	CG	GG	CC	CC	GG	GG	CC	GG	GG	CC	GG	GG	GG	CC	GG	GG	GG	GG	GG	GG	GG	CC	GG	GG	GG	GG	CG	GG	GG	GG	CC	GG	GG	GG	GG	GG
5	173405768	ZmDArTAG002319	C	G	.	.	.	GT	GG	CC	GG	GG	CC	CG	CG	CC	GG	CC	GG	GG	GG	GG	GG	CC	GG	GG	GG	GG	GG	GG	GG	GG	CC	GG	GG	GG	GG	CC	CC	GG	CC	GG	GG	CC	GG	GG	GG	GG	GG
5	174398456	ZmDArTAG002320	T	G	.	.	.	GT	TT	TT	TT	TT	GG	TT	TT	GG	TT	TT	TT	TT	TT	TT	TT	TT	TT	GG	TT	GG	TT	TT	TT	TT	TT	TT	TT	TT	TT	TT	TT	TT	GG	TT	TT	GG	TT	TT	TT	TT	TT
5	175783554	ZmDArTAG002321	G	A	.	.	.	GT	NN	NN	AA	AA	GA	AA	AA	GG	NN	AA	NN	AA	AA	AA	AA	AA	AA	AA	AA	GG	GG	GA	GG	GG	AA	AA	NN	AA	AA	AA	AA	AA	AA	AA	AA	GG	AA	AA	AA	AA	AA
5	208078014	ZmDArTAG002332	C	T	.	.	.	GT	CC	TT	TT	TT	TT	CC	CC	CC	CC	CC	CC	CC	TT	CC	CC	CC	CT	CC	CC	CC	CC	TT	TT	TT	CC	TT	CC	CC	CC	CC	CC	CC	TT	TT	TT	TT	TT	TT	CC	TT	TT
5	211039246	ZmDArTAG002333	T	C	.	.	.	GT	CC	TT	TT	TT	TT	TT	TC	CC	CC	CC	CC	TT	TT	TT	TT	CC	TT	TT	TC	CC	TT	CC	TT	TT	CC	CC	CC	CC	TT	TT	TT	CC	TT	TT	CC	TT	TT	TT	TT	TT	TT
5	216539605	ZmDArTAG002336	T	C	.	.	.	GT	TC	CC	CC	CC	CC	TT	TT	CC	TT	TT	TT	CC	CC	CC	TT	CC	TC	TC	CC	CC	TT	TT	TT	TT	TT	TT	TT	TT	TT	TT	TC	TC	CC	CC	CC	CC	CC	CC	CC	CC	CC
5	220895733	ZmDArTAG002337	T	C	.	.	.	GT	TT	TT	TT	TC	TT	TT	TC	TC	TT	TT	TT	TT	CC	TT	TT	TT	TT	TT	TT	TT	TT	TT	TT	TT	TT	TT	TT	TT	TT	TT	TT	TT	TT	TT	TT	TT	TT	CC	CC	NN	NN
5	68653937	ZmDArTAG002351	G	A	.	.	.	GT	GG	AA	GG	GG	GA	GA	GG	GG	GG	GG	GG	GG	GG	GG	GG	AA	GG	GG	GG	GG	GG	GG	GG	GG	GG	GG	NN	GG	GG	GG	GG	GG	GG	GG	GG	GG	GG	GG	GG	GG	GG
6	8143156	ZmDArTAG002360	A	G	.	.	.	GT	AA	GG	AA	AA	AA	AA	GG	GG	GG	AA	AA	GG	GG	AA	GG	AA	AG	AG	GG	AA	AA	GG	GG	GG	AA	GG	AA	AA	AA	AA	AG	AG	GG	GG	GG	GG	AA	AG	AA	AA	AA
6	110500572	ZmDArTAG002373	G	A	.	.	.	GT	GA	GG	GA	GA	GG	GG	GG	AA	GG	AA	GG	GG	GG	GG	GG	GA	GG	GG	GG	GG	AA	GG	GA	GA	AA	AA	AA	AA	GG	AA	GA	GG	GG	GG	GG	AA	AA	GG	GG	GG	GG
6	124198631	ZmDArTAG002377	G	A	.	.	.	GT	GA	GG	GG	GG	GG	AA	GG	GG	AA	GG	AA	GG	GG	GG	GG	AA	GG	GG	GG	GG	GG	GG	GG	GG	GG	GG	GG	GG	GG	GG	GG	GA	GG	GG	GG	GG	GG	GG	GG	GG	GG
6	124817237	ZmDArTAG002378	C	G	.	.	.	GT	CG	GG	GG	GG	CC	CG	CG	CC	GG	CC	GG	CC	GG	CC	CC	GG	CG	CG	GG	CC	CC	CC	CC	CC	CC	CC	CC	CC	CC	CC	CC	CG	CC	GG	GG	CC	CG	CG	CC	GG	GG
6	154339426	ZmDArTAG002387	G	A	.	.	.	GT	GG	GG	NN	AA	GG	GA	AA	GG	GG	GG	GG	AA	AA	GA	GA	AA	AA	AA	GA	GG	AA	AA	AA	AA	GA	GG	GG	GG	GA	AA	AA	AA	AA	AA	AA	AA	AA	AA	AA	AA	AA
6	157967794	ZmDArTAG002388	A	G	.	.	.	GT	AG	AA	AA	AA	AA	AG	AA	GG	GG	AA	GG	AA	GG	GG	AG	GG	AA	AG	GG	GG	AA	AA	AA	AA	AA	GG	GG	GG	GG	AA	AA	AG	GG	GG	GG	GG	GG	AG	AA	AA	AA
6	158331673	ZmDArTAG002389	G	C	.	.	.	GT	GG	CC	CC	GG	GG	CC	GG	GG	GG	NN	GG	CC	GC	GG	GG	NN	GG	GC	GC	GG	GG	GG	GC	NN	GG	GG	GG	GG	GG	GG	GG	GG	NN	CC	CC	CC	GG	GC	CC	GG	GG
6	164557871	ZmDArTAG002394	G	C	.	.	.	GT	GG	GG	GG	GG	GG	CC	CC	CC	CC	CC	CC	GG	NN	GG	GG	CC	CC	CC	GG	CC	CC	CC	CC	CC	GG	GG	GG	CC	GC	CC	GC	GC	CC	CC	GG	CC	GG	CC	GG	CC	CC
6	168772398	ZmDArTAG002400	G	T	.	.	.	GT	TT	GG	TT	GT	GG	GG	GT	TT	GG	GG	GG	TT	GG	TT	GT	GG	TT	TT	TT	TT	GG	GG	GG	GG	TT	TT	TT	GG	GT	GG	GT	GT	TT	TT	TT	TT	GG	TT	TT	TT	TT
7	32852156	ZmDArTAG002422	G	T	.	.	.	GT	GG	GG	GG	GG	GG	GG	TT	GG	GG	GG	GG	GG	GT	GG	GG	GG	GT	GT	GT	GG	TT	GG	GT	GT	GG	GG	GG	TT	GT	GG	GG	GT	GG	TT	TT	GG	GG	GG	TT	GG	GG
7	108535010	ZmDArTAG002432	A	G	.	.	.	GT	AA	AA	AA	AA	AA	AA	AA	AA	AA	AA	AA	AA	AA	AA	AA	AA	AA	AA	AA	GG	AA	AA	AA	AA	AA	AA	AA	AA	AA	AA	AA	AA	AA	AA	AA	GG	AA	GG	AA	GG	GG
7	123681300	ZmDArTAG002434	G	T	.	.	.	GT	TT	GG	GG	GT	TT	TT	GT	TT	TT	TT	TT	TT	GG	TT	TT	GG	TT	GT	GT	TT	TT	TT	TT	TT	TT	TT	TT	NN	TT	TT	TT	TT	GG	GG	GG	TT	TT	GG	GG	GG	GG
7	127253448	ZmDArTAG002435	C	T	.	.	.	GT	CT	CC	TT	TT	CT	CC	TT	TT	CC	CC	CC	TT	CT	CC	CC	TT	CT	CT	CC	TT	CT	TT	TT	TT	CC	CC	CC	TT	TT	CC	CC	CT	TT	TT	TT	TT	CC	CC	CT	CC	CC
7	137740003	ZmDArTAG002437	T	C	.	.	.	GT	TC	TT	TT	TT	CC	CC	TT	TT	CC	CC	CC	CC	TC	TT	TT	CC	CC	TC	TT	CC	TC	TT	TT	TT	TT	CC	TT	TT	TT	CC	TC	TC	CC	TT	CC	TT	TT	TT	TT	TT	TT
7	139351388	ZmDArTAG002439	G	A	.	.	.	GT	GG	GG	GG	GG	GG	GG	GG	GG	GG	GG	GG	GG	GG	AA	AA	GG	GG	GG	GG	GG	GG	GG	GG	GG	AA	GG	AA	GG	GG	GG	GG	GG	NN	GG	GG	GG	GG	GG	GG	GG	GG
7	141620047	ZmDArTAG002444	C	T	.	.	.	GT	CT	CC	TT	TT	CC	CC	CC	TT	CC	CC	CC	CC	CT	CC	CC	CC	CC	CC	CC	CC	CC	CC	CC	CC	CC	CC	CC	CC	CC	CC	CC	CC	CC	CC	CC	TT	TT	TT	CC	CC	CC
7	149133958	ZmDArTAG002446	A	G	.	.	.	GT	AG	GG	GG	GG	GG	AA	AG	GG	AA	AA	AA	GG	GG	GG	GG	AA	AG	GG	GG	AA	AG	GG	GG	GG	GG	AA	GG	GG	GG	GG	GG	GG	GG	GG	AA	GG	GG	GG	NN	GG	GG
7	153180244	ZmDArTAG002448	G	A	.	.	.	GT	GA	GG	GG	GG	GG	AA	GA	GG	AA	AA	AA	GG	GG	GG	GG	AA	GA	GG	GG	AA	GA	GG	GG	GG	GG	AA	AA	GG	GG	GG	GA	GG	AA	GG	AA	GG	AA	GG	GG	GG	GG
7	161339570	ZmDArTAG002452	T	G	.	.	.	GT	TT	GG	TT	TT	TG	GG	TG	TT	GG	GG	GG	TT	GG	TT	TT	GG	TG	TT	TT	GG	GG	TT	TT	TT	NN	GG	GG	TT	TT	GG	TT	TT	TT	TT	GG	TT	TT	TT	TT	TT	TT
7	163931542	ZmDArTAG002454	T	A	.	.	.	GT	TA	TT	TT	TT	TT	AA	TA	TT	AA	AA	AA	TT	AA	TT	TT	AA	TT	TA	TT	AA	AA	TT	TT	TT	AA	AA	AA	TT	AA	AA	TA	TA	TT	TT	AA	TT	TT	TT	TT	TT	TT
7	168218089	ZmDArTAG002461	T	G	.	.	.	GT	TG	GG	GG	GG	GG	GG	TT	GG	TT	TT	TT	TT	TT	GG	GG	TT	TT	TG	TG	TT	TT	GG	GG	GG	GG	TT	GG	GG	TT	TT	TT	TG	TT	GG	TT	TT	GG	TG	TT	TT	TT
7	168261302	ZmDArTAG002462	A	G	.	.	.	GT	AA	AA	AA	AA	GG	AA	AA	GG	AA	AA	AA	GG	AA	AA	AA	AA	AA	AA	AA	AA	AA	AA	AA	AA	GG	AA	AG	AA	GG	GG	GG	AA	GG	GG	AA	GG	GG	GG	GG	AA	AA
7	172487358	ZmDArTAG002465	G	T	.	.	.	GT	GG	TT	GG	GG	TT	GG	GT	TT	GG	GG	GG	TT	GG	GG	GG	GG	NN	GT	GG	GG	GG	GG	GG	GG	TT	GG	TT	GG	TT	TT	TT	GG	TT	GG	TT	GG	GT	TT	GG	NN	NN
7	178208194	ZmDArTAG002469	T	C	.	.	.	GT	CC	CC	CC	CC	CC	TC	CC	CC	CC	CC	CC	CC	CC	CC	CC	CC	CC	CC	TT	CC	CC	CC	CC	CC	CC	CC	CC	CC	CC	CC	CC	TC	TT	CC	TT	CC	CC	CC	CC	CC	CC
7	167843771	ZmDArTAG002475	C	T	.	.	.	GT	CT	CC	CC	TT	CC	TT	CC	CC	TT	TT	TT	CC	TT	CC	CC	TT	CC	TT	CC	CC	TT	CC	CC	CC	CC	TT	CC	CC	TT	TT	CT	CC	CC	CC	CC	CC	TT	CC	TT	CC	CC
7	21197220	ZmDArTAG002482	C	T	.	.	.	GT	CC	TT	CC	CC	CC	CC	TT	TT	CC	CC	CC	TT	CC	TT	TT	TT	CT	CT	CT	CC	CC	CC	CC	CC	CC	CC	CC	CC	CC	CC	CT	CT	TT	TT	CC	TT	CC	CC	CT	CC	CC
8	3797030	ZmDArTAG002489	T	C	.	.	.	GT	TT	TT	NN	CC	TT	TT	CC	TT	TT	TT	CC	TT	TT	CC	CC	TT	CC	CC	CC	CC	TT	TT	TT	TT	TT	CC	CC	CC	CC	CC	CC	CC	CC	TT	CC	CC	TT	CC	TT	CC	CC
8	16743428	ZmDArTAG002494	C	T	.	.	.	GT	CC	CC	CC	CC	CC	CT	CC	TT	CC	CC	CC	CC	CC	CC	CT	CC	CC	CC	CC	CC	CC	CT	CC	CC	CC	CC	CT	TT	TT	TT	TT	CT	TT	CC	CC	CC	CC	CC	CC	CC	CC
8	77392607	ZmDArTAG002504	G	A	.	.	.	GT	GG	NN	AA	AA	GG	AA	AA	AA	NN	GG	GG	AA	GG	AA	AA	NN	GA	AA	GG	GG	GG	GG	GG	GG	GG	GG	AA	GG	GG	GG	GG	AA	AA	AA	AA	GG	AA	GA	GG	GG	GG
8	82495447	ZmDArTAG002505	G	A	.	.	.	GT	GA	GG	GA	AA	GG	AA	GA	GG	AA	GG	GG	GG	AA	AA	AA	GG	GG	GG	GG	GG	GG	GA	GG	GG	GG	GG	AA	GG	AA	AA	GA	GA	AA	GG	GG	AA	GG	GA	AA	AA	AA
8	99162093	ZmDArTAG002509	G	A	.	.	.	GT	AA	GG	AA	GG	GG	GG	GA	GG	GG	AA	AA	GG	GG	AA	AA	AA	GG	GG	AA	AA	AA	AA	AA	AA	AA	AA	GA	AA	GG	GG	GG	GA	GG	GG	GG	GG	GG	GG	GG	GG	GG
8	111289041	ZmDArTAG002512	C	T	.	.	.	GT	CC	CC	CC	CC	CC	CT	CC	CC	TT	CC	CC	CC	CC	CC	CC	CC	CC	CC	CC	CC	CC	CT	CC	CC	CC	CC	CC	CC	TT	TT	TT	CT	CC	CC	CC	CC	CC	CC	TT	CC	CC
8	131340896	ZmDArTAG002524	T	G	.	.	.	GT	TT	GG	TT	GG	GG	GG	TT	GG	TT	TT	TT	GG	GG	TG	TT	TT	GG	GG	GG	GG	TT	TT	TT	TT	TT	TT	TT	TT	TG	GG	GG	GG	GG	GG	GG	GG	GG	GG	GG	GG	GG
8	140007343	ZmDArTAG002535	T	C	.	.	.	GT	TT	TT	TT	TT	TC	CC	TT	CC	TT	TT	TT	CC	CC	TC	TT	TT	CC	CC	CC	CC	TT	TT	TC	TT	TT	TT	TT	TT	TC	CC	TC	CC	CC	CC	CC	CC	TT	CC	TT	CC	CC
8	155590867	ZmDArTAG002545	C	T	.	.	.	GT	TT	CC	CC	CC	CC	CC	TT	CC	CC	TT	TT	CC	CC	CC	CC	TT	CT	CT	TT	CC	TT	TT	TT	TT	TT	TT	TT	TT	TT	TT	TT	TT	CC	CC	TT	CC	CC	CC	CC	CC	CC
8	162938930	ZmDArTAG002548	G	C	.	.	.	GT	GC	GG	GG	CC	NN	GG	GG	CC	GG	GG	GG	GG	GG	GG	GG	GG	CC	CC	GG	GG	GG	GC	GC	GG	GG	GG	GG	GG	CC	CC	GC	CC	GG	GG	GG	GC	CC	GC	GG	GG	GC
8	174177534	ZmDArTAG002555	A	G	.	.	.	GT	GG	GG	AA	AG	GG	GG	AA	GG	GG	AA	GG	GG	GG	AA	AG	AA	AG	AA	AG	GG	AA	AG	AG	GG	AA	AA	GG	GG	AG	GG	AG	GG	AA	AA	GG	NN	AA	NN	GG	NN	AA
8	176842291	ZmDArTAG002556	T	G	.	.	.	GT	GG	GG	GG	GG	GG	TG	TG	TG	GG	GG	GG	GG	NN	GG	GG	TT	TG	GG	TT	GG	NN	TT	TG	TT	TT	TT	TT	NN	TT	TT	TT	TT	GG	TT	GG	GG	TG	TT	GG	TT	TT
9	25251165	ZmDArTAG002585	T	C	.	.	.	GT	TC	CC	CC	CC	TT	CC	CC	CC	CC	CC	CC	CC	CC	CC	CC	CC	TC	CC	CC	TT	CC	CC	CC	CC	CC	CC	CC	CC	CC	CC	TC	CC	CC	CC	CC	CC	CC	CC	CC	CC	CC
9	26665792	ZmDArTAG002586	C	T	.	.	.	GT	TT	TT	TT	TT	CT	TT	TT	CT	TT	TT	TT	TT	CC	TT	TT	TT	TT	TT	CC	TT	TT	TT	TT	TT	TT	TT	TT	TT	TT	TT	TT	TT	CC	CC	TT	TT	TT	TT	CC	CC	CC
9	104546935	ZmDArTAG002595	C	G	.	.	.	GT	CG	CC	GG	GG	CC	CC	CC	CC	CC	GG	CC	GG	CC	CC	CC	GG	CC	CC	CC	CC	GG	GG	GG	GG	GG	CG	GG	GG	GG	GG	GG	CG	CC	CC	GG	GG	GG	CG	GG	CC	CC
9	131843358	ZmDArTAG002608	C	T	.	.	.	GT	TT	CC	CC	CC	CC	CC	TT	TT	TT	CC	TT	CC	CT	TT	TT	CC	TT	TT	TT	TT	CC	CC	CC	CC	TT	CT	TT	CC	CT	TT	CT	CT	CC	CC	TT	CC	CC	CT	CC	TT	TT
9	142289081	ZmDArTAG002614	G	C	.	.	.	GT	GG	CC	GG	GG	GG	GG	GG	GG	GG	CC	GG	CC	GG	GG	CC	CC	GG	GG	GG	GG	CC	GC	GC	CC	GG	GG	CC	CC	GC	CC	CC	GG	CC	GG	GG	GG	GG	GC	GG	CC	CC
9	139837075	ZmDArTAG002631	T	C	.	.	.	GT	TT	TT	TT	TT	TT	TT	TT	TT	TT	CC	TT	TT	TT	TT	TT	CC	TT	TT	TT	TT	CC	TC	TC	CC	TT	TT	CC	CC	TC	CC	TC	TT	TT	TT	TT	TT	TT	TT	TT	TT	TT
9	61356134	ZmDArTAG002632	C	A	.	.	.	GT	CC	CC	CC	CC	CC	CC	CC	CC	CC	CC	CC	CC	CA	AA	AA	CC	CA	AA	CC	CC	CC	CA	CC	CC	AA	AA	AA	AA	AA	AA	AA	CA	CC	CC	CC	CC	CC	CC	AA	CC	CC
10	3162636	ZmDArTAG002635	G	A	.	.	.	GT	GG	GG	GG	GG	GA	GG	GA	GG	GG	GG	AA	NN	GA	GA	GA	GG	NN	NN	GG	GG	GA	GG	GG	GA	GG	GG	NN	GG	GG	GG	GG	GG	GG	GG	GG	GG	GG	GG	GG	GG	GG
10	5748199	ZmDArTAG002637	T	C	.	.	.	GT	TC	CC	CC	CC	TT	CC	CC	NN	CC	CC	CC	TT	CC	TT	TT	CC	TC	TT	TC	CC	CC	CC	CC	CC	CC	CC	CC	CC	CC	CC	CC	CC	TT	TT	NN	TT	CC	CC	TT	NN	NN
10	11805982	ZmDArTAG002641	A	C	.	.	.	GT	AA	NN	CC	AA	AA	AA	AA	CC	AA	CC	CC	NN	CC	AA	AA	CC	CC	CC	AA	CC	AC	AC	AA	AA	AA	CC	CC	CC	CC	CC	CC	AA	AA	AC	CC	AA	CC	CC	NN	CC	CC
10	125541354	ZmDArTAG002659	C	A	.	.	.	GT	CA	CC	CC	CC	CC	CC	CC	CC	AA	CC	CC	CC	CC	CC	AA	CC	CC	CC	AA	CC	CA	CA	CA	CA	AA	CC	CC	CC	CC	CC	CA	AA	CC	CC	CC	CC	CC	CC	CC	CC	CC
10	139120460	ZmDArTAG002667	C	T	.	.	.	GT	CC	CC	CC	CC	CC	TT	CT	CC	CC	TT	TT	CC	CC	CC	CC	TT	CT	CC	TT	CC	TT	CT	TT	TT	TT	CC	TT	TT	CT	CC	CC	CT	CC	CC	CC	CC	CC	CC	CC	TT	TT
3	182510175	ZmDArTAG002748	G	T	.	.	.	GT	GG	NN	GG	GG	GG	GT	TT	GG	GG	GG	GG	GG	TT	TT	TT	GG	GT	GT	GG	GG	GG	TT	TT	TT	GT	TT	TT	TT	TT	TT	GT	GT	GG	GG	GG	GG	GG	GT	GG	GG	GG
3	190634159	ZmDArTAG002749	C	A	.	.	.	GT	CC	NN	AA	CA	CC	CC	CC	CC	CC	CC	NN	CC	CC	CC	CA	NN	CC	CC	CC	CC	NN	CC	CC	CC	CC	CC	CC	CC	CC	CC	CC	CC	CC	AA	CC	CC	CA	CC	CC	CC	CC
4	200053914	ZmDArTAG002783	G	A	.	.	.	GT	AA	GG	GG	AA	AA	GG	GG	AA	AA	GG	GG	AA	GG	GG	GG	GG	GG	GG	GG	AA	GG	GG	GG	GG	AA	GG	AA	AA	AA	AA	GA	GA	AA	GG	GG	GG	GG	GG	AA	GG	GG
5	47752226	ZmDArTAG002799	G	A	.	.	.	GT	GA	AA	AA	AA	AA	GG	AA	AA	AA	AA	AA	AA	AA	GG	AA	AA	AA	AA	GG	AA	GG	AA	AA	AA	AA	AA	GG	GG	GG	GG	GA	GG	AA	AA	AA	AA	AA	GA	GG	AA	AA
5	53040097	ZmDArTAG002801	T	G	.	.	.	GT	TT	TT	TT	TG	TT	TT	TT	GG	GG	GG	GG	TT	TT	TT	TT	TT	TT	TT	TT	TT	TT	GG	GG	GG	GG	TT	TT	TT	TT	TT	TG	TT	TT	TT	TT	GG	TT	TT	TT	TT	TT
6	93323528	ZmDArTAG002818	A	G	.	.	.	GT	GG	GG	AA	GG	AA	GG	GG	GG	AA	GG	AA	GG	GG	GG	GG	GG	GG	GG	GG	GG	GG	GG	AG	GG	GG	AA	GG	GG	GG	GG	GG	GG	NN	GG	GG	AG	AG	AG	GG	GG	GG
6	163229318	ZmDArTAG002830	C	T	.	.	.	GT	CT	CC	TT	TT	CC	CC	CC	CC	CC	CC	CC	TT	CC	CC	CC	CC	CC	CC	CC	CC	CC	CC	CC	CC	CC	CC	CC	CC	CC	CC	CT	CC	TT	CC	CC	CC	TT	CC	TT	CC	CC
6	166212890	ZmDArTAG002832	G	A	.	.	.	GT	GG	AA	GG	GG	AA	GG	GG	GG	GG	GG	GG	GG	GG	AA	GG	GG	GG	GG	GG	GG	GG	AA	AA	AA	GG	GG	GG	AA	GA	AA	AA	GA	GG	GG	GG	GG	GG	GG	GG	GG	GG
7	878067	ZmDArTAG002837	C	T	.	.	.	GT	CC	CC	TT	TT	TT	TT	CC	TT	CC	TT	TT	CC	CC	TT	TT	TT	TT	CT	CT	TT	CT	CT	CT	CC	TT	TT	TT	TT	TT	TT	TT	CT	TT	CT	CC	CC	TT	CT	TT	TT	TT
7	135068077	ZmDArTAG002845	C	T	.	.	.	GT	CT	TT	CC	CC	TT	TT	TT	TT	TT	TT	TT	TT	TT	TT	TT	TT	TT	TT	TT	TT	TT	TT	TT	TT	TT	TT	TT	TT	TT	TT	TT	TT	TT	TT	TT	TT	TT	TT	TT	TT	TT
7	140486614	ZmDArTAG002849	A	C	.	.	.	GT	AC	CC	AA	AA	CC	CC	CC	AA	CC	CC	CC	AA	AC	CC	CC	CC	CC	CC	CC	CC	CC	CC	CC	CC	CC	CC	CC	CC	CC	CC	AC	CC	NN	CC	CC	AA	AC	CC	AA	AC	AC
7	151679071	ZmDArTAG002852	A	T	.	.	.	GT	AT	TT	TT	TT	AA	AA	AA	AA	AA	AA	AA	AA	AA	AA	AA	AA	AA	AA	AA	AA	AA	AA	AA	AA	AA	AA	AA	AA	AA	AA	AA	AA	AA	AA	AA	AA	AA	TT	AA	AA	AA
9	117164659	ZmDArTAG002883	G	C	.	.	.	GT	GG	GG	GG	GG	CC	GC	GC	GG	GC	GG	CC	CC	CC	GC	GC	GG	CC	CC	NN	CC	GG	GG	GG	GG	CC	CC	CC	CC	GG	CC	CC	GG	GG	GC	GG	GG	GG	GG	NN	GG	GG
1	408130	ZmDArTAG002902	T	G	.	.	.	GT	TT	TT	TT	TT	GG	TT	GG	TT	TT	TT	TT	TT	TT	TT	TG	TT	TT	TG	TT	TT	TG	TT	TT	TT	TT	TT	TT	TT	GG	TT	TT	TT	TT	TT	GG	GG	TT	TG	TT	TT	TT
1	1636640	ZmDArTAG002903	T	C	.	.	.	GT	CC	CC	CC	CC	TT	CC	TT	CC	TC	CC	CC	CC	CC	CC	TC	TT	TT	TT	TC	CC	TT	CC	TC	TC	CC	TC	CC	CC	TT	CC	CC	CC	TC	TT	TT	TT	TT	TT	CC	TT	TT
1	62516728	ZmDArTAG002962	T	C	.	.	.	GT	TT	CC	TT	TT	TT	TT	TC	TT	TT	TT	TT	TT	CC	TT	TT	TT	TT	TT	CC	TT	TT	TT	TT	TT	TT	TT	TT	TT	TT	TT	TT	TC	TT	CC	CC	CC	TT	CC	CC	CC	CC
1	65590355	ZmDArTAG002965	G	C	.	.	.	GT	CC	CC	CC	CC	CC	CC	CC	CC	CC	CC	CC	NN	NN	CC	CC	CC	CC	CC	CC	CC	CC	GC	GC	CC	GG	GG	CC	GG	CC	GC	GG	CC	CC	CC	CC	CC	CC	CC	GG	CC	CC
1	69603734	ZmDArTAG002969	C	T	.	.	.	GT	CT	CC	TT	CC	TT	CC	CC	CC	CC	CC	CC	CC	TT	CT	CC	CC	CC	CC	CC	CC	CC	CC	CC	CC	CC	CC	CC	CC	CC	CC	CC	CC	TT	CC	CC	CC	TT	CC	TT	CC	CC
1	71433790	ZmDArTAG002971	C	T	.	.	.	GT	CC	CC	CC	CC	CC	CC	CC	CC	CC	CC	CC	TT	CC	CC	CC	CC	CC	CC	CC	CC	CC	CC	CC	CC	TT	CT	CC	TT	CC	CT	TT	CC	CC	TT	CC	CC	CC	CT	CC	TT	TT
1	83547362	ZmDArTAG002983	G	T	.	.	.	GT	TT	TT	TT	GG	TT	TT	TT	TT	TT	TT	TT	GG	TT	TT	TT	TT	TT	GT	TT	TT	TT	TT	TT	TT	TT	TT	TT	TT	TT	TT	TT	TT	TT	GG	TT	TT	TT	GT	TT	GG	GG
1	89475959	ZmDArTAG002989	T	C	.	.	.	GT	CC	CC	CC	CC	CC	CC	CC	CC	CC	CC	CC	CC	CC	CC	CC	CC	CC	TC	CC	CC	CC	TC	TC	CC	CC	CC	CC	CC	CC	CC	CC	TC	CC	CC	NN	CC	CC	CC	CC	NN	TT
1	93443520	ZmDArTAG002992	G	A	.	.	.	GT	AA	GG	AA	GG	AA	AA	AA	AA	AA	AA	AA	NN	AA	AA	AA	AA	AA	AA	AA	AA	AA	GA	GA	AA	GG	GA	AA	GG	AA	GA	GG	AA	AA	NN	AA	AA	AA	GA	AA	AA	AA
1	117684774	ZmDArTAG003013	T	G	.	.	.	GT	TG	GG	TG	GG	GG	TT	TG	TT	TT	TT	TT	GG	TT	TT	TT	TT	TT	TT	GG	TT	TT	TT	TT	TT	GG	TT	TT	GG	TT	TG	GG	TT	TT	GG	NN	GG	GG	GG	TT	NN	NN
1	120422581	ZmDArTAG003016	G	A	.	.	.	GT	AA	GG	AA	AA	AA	AA	GA	AA	AA	AA	AA	GG	GG	GA	AA	AA	GA	AA	GG	AA	AA	AA	AA	AA	AA	AA	AA	AA	AA	AA	AA	GA	GG	GG	GG	GG	AA	GG	GG	GG	GG
1	126462971	ZmDArTAG003021	G	A	.	.	.	GT	GG	AA	GG	GA	GG	GG	GA	GG	GG	GG	GG	AA	GG	GG	GG	GG	GA	GG	AA	GG	GG	GA	GG	GG	AA	GG	GG	AA	GG	GA	GA	GG	GG	AA	AA	AA	GG	AA	AA	AA	AA
1	287571253	ZmDArTAG003155	G	A	.	.	.	GT	AA	NN	GG	AA	AA	AA	AA	AA	AA	AA	AA	AA	AA	AA	AA	AA	AA	AA	AA	AA	AA	GG	GG	GG	AA	GA	AA	AA	AA	AA	AA	GA	NN	AA	AA	GG	AA	GA	AA	AA	AA
1	292493183	ZmDArTAG003160	T	A	.	.	.	GT	AA	AA	AA	AA	AA	AA	AA	AA	AA	AA	AA	TT	AA	AA	AA	AA	AA	TT	AA	AA	AA	AA	AA	AA	AA	AA	AA	AA	AA	AA	AA	AA	AA	AA	AA	AA	AA	AA	TT	AA	AA
1	294670426	ZmDArTAG003161	G	C	.	.	.	GT	GG	CC	GG	GG	GG	GG	CC	GG	GG	GG	GG	CC	GG	GG	GG	GG	CC	CC	GG	GG	GG	NN	GC	GG	GG	GC	GG	GG	GG	GG	GC	GG	GG	GG	GG	CC	GG	GC	GG	GG	GG
1	299605395	ZmDArTAG003166	G	A	.	.	.	GT	GG	AA	GG	GG	GG	GA	GG	GA	GG	GG	GG	AA	GG	GG	GG	GG	AA	AA	GG	GG	GG	GG	GG	GG	GG	GA	GG	GG	GG	GG	GG	GG	AA	GG	GG	GA	GG	GG	GG	GG	GG
1	305503633	ZmDArTAG003172	C	T	.	.	.	GT	CC	CC	CC	TT	CC	CC	CC	CC	CC	CC	CC	CC	CT	CC	CC	CC	CC	CC	TT	CC	CC	CC	CC	CC	CC	CC	CC	CC	CC	CC	CC	CT	TT	TT	TT	CC	TT	CT	CC	CC	CC
2	1559863	ZmDArTAG003175	A	G	.	.	.	GT	AA	GG	GG	GG	GG	AA	GG	GG	AA	AA	AA	GG	GG	AA	AA	GG	GG	GG	AG	AA	AA	AA	AA	AA	AA	AA	AA	AA	AA	AA	AA	AA	GG	GG	GG	AA	AA	AG	AA	GG	AG
2	3437838	ZmDArTAG003177	A	G	.	.	.	GT	GG	NN	AA	GG	GG	GG	GG	GG	GG	GG	GG	GG	GG	GG	GG	AA	GG	GG	GG	GG	GG	GG	GG	GG	GG	NN	GG	GG	GG	GG	GG	GG	AA	AA	GG	GG	AA	AG	AA	AA	AA
2	7611794	ZmDArTAG003181	A	G	.	.	.	GT	AA	GG	AA	AA	AA	AG	AG	AA	GG	AA	GG	AA	GG	AA	AA	AA	GG	GG	AG	GG	GG	GG	AG	GG	AA	AA	GG	AA	AA	AA	AA	AA	AA	AA	GG	GG	AA	AG	GG	AA	AA
2	18693485	ZmDArTAG003192	G	C	.	.	.	GT	GC	GG	CC	CC	CC	CC	GG	GG	CC	CC	CC	GG	GC	CC	CC	CC	GC	GC	GG	CC	GG	GG	GG	CC	CC	GG	CC	CC	CC	CC	CC	GC	GG	CC	GG	GG	GG	GC	GG	GG	GG
2	22635129	ZmDArTAG003196	G	A	.	.	.	GT	GA	AA	GG	GG	AA	GA	AA	AA	GG	GG	GG	GA	AA	AA	AA	GG	AA	AA	AA	AA	AA	AA	GA	GG	GG	GG	GG	GG	AA	AA	AA	AA	AA	AA	AA	AA	GG	AA	GG	AA	AA
2	24663271	ZmDArTAG003198	A	T	.	.	.	GT	AT	TT	AA	AA	AA	TT	TT	TT	TT	TT	TT	AA	TT	AA	AA	AA	TT	AT	TT	TT	AT	AA	AT	AT	TT	TT	TT	TT	TT	TT	AT	TT	TT	TT	TT	TT	AA	TT	AA	TT	TT
2	25681023	ZmDArTAG003199	G	A	.	.	.	GT	GG	GG	GG	GG	GG	GA	GA	GG	GG	GG	GG	GG	GG	AA	AA	GG	GA	AA	GA	AA	GG	GG	GG	GG	GG	GG	GG	GG	GG	GG	GA	AA	GG	AA	GG	GA	GG	GG	GG	GG	GG
2	38415035	ZmDArTAG003211	C	G	.	.	.	GT	CC	CC	CC	CC	CC	CC	CC	GG	CC	CC	CC	CC	CC	CG	CC	CC	CC	CC	CC	GG	CC	CC	CC	CC	CC	CG	CC	CC	CC	CG	CG	CC	CC	CC	CC	GG	CC	CG	CC	GG	GG
2	43550932	ZmDArTAG003216	G	A	.	.	.	GT	GG	GG	GG	GG	GG	GG	GG	GG	GG	GG	GG	GG	GG	GG	GG	GG	GG	GG	GG	GG	GG	GG	GG	GG	GG	GG	GG	GG	GG	GG	GG	GG	GG	GG	NN	GG	GG	GG	GG	NN	NN
2	45590899	ZmDArTAG003218	C	T	.	.	.	GT	TT	TT	TT	TT	TT	CT	CC	TT	TT	CC	TT	CC	TT	CT	TT	CC	TT	TT	CC	TT	CC	CC	CC	CC	CC	CC	CC	CC	CC	CC	CT	CC	TT	CC	CC	TT	TT	CT	CC	TT	TT
2	46543224	ZmDArTAG003219	T	G	.	.	.	GT	TG	GG	TT	TT	TT	TT	TT	GG	GG	TT	TT	TT	GG	TT	TT	TT	TT	GG	TT	TT	TT	TT	TT	TT	TT	TT	TT	TT	TT	TT	TG	TT	TT	TT	TT	GG	TT	TG	TT	GG	GG
2	50415879	ZmDArTAG003223	G	A	.	.	.	GT	GA	AA	AA	AA	AA	GA	GG	AA	GG	GG	AA	GG	GG	GA	AA	GG	AA	GA	GA	GG	GG	GG	GG	GG	GG	GG	GG	GG	GG	GG	GG	GG	GG	AA	GG	AA	AA	GG	GG	GG	GG
2	61456083	ZmDArTAG003233	G	A	.	.	.	GT	GG	AA	AA	AA	AA	GG	AA	AA	GG	GG	GG	GG	AA	AA	AA	GG	AA	GA	AA	GG	GA	GG	GA	GA	GG	AA	GG	GG	GA	GA	GA	GA	AA	AA	AA	AA	AA	AA	GG	AA	AA
3	19444196	ZmDArTAG003414	C	T	.	.	.	GT	CC	CC	CT	CC	CC	CC	CC	CC	TT	TT	CC	CC	CC	CC	CC	TT	CT	CT	CC	TT	TT	CC	CC	CC	CC	CC	CC	CC	CC	CC	CC	CC	TT	CC	CC	CC	CC	TT	TT	TT	TT
3	28617291	ZmDArTAG003423	C	G	.	.	.	GT	CC	CC	NN	CC	CC	CC	CC	CG	CC	CC	CC	CC	CC	CC	CC	CC	CC	CC	CC	CC	CC	CC	CC	CC	CC	CC	CC	CC	CC	CC	CC	CC	GG	CC	CC	CC	CC	CC	CC	CC	CC
3	29405800	ZmDArTAG003424	C	T	.	.	.	GT	TT	CC	CC	TT	CT	TT	CC	CC	TT	TT	TT	TT	TT	TT	TT	TT	CC	CC	TT	TT	TT	TT	TT	TT	TT	TT	TT	TT	TT	TT	TT	TT	TT	TT	TT	TT	TT	CC	TT	CC	CC
3	38406459	ZmDArTAG003432	T	C	.	.	.	GT	CC	CC	CC	CC	CC	CC	CC	CC	CC	CC	CC	CC	CC	CC	CC	CC	CC	CC	CC	CC	CC	CC	CC	CC	CC	CC	CC	CC	CC	CC	CC	CC	TT	CC	CC	CC	CC	TT	CC	CC	CC
3	51559693	ZmDArTAG003444	A	G	.	.	.	GT	GG	NN	GG	AA	AG	AA	AA	GG	GG	GG	AA	GG	GG	AA	AA	GG	AA	AA	GG	GG	GG	GG	GG	GG	AA	AA	AA	GG	GG	GG	GG	AG	GG	AA	GG	GG	AA	AG	NN	AA	AA
3	53683822	ZmDArTAG003446	A	G	.	.	.	GT	GG	NN	AA	GG	GG	AA	AA	GG	GG	NN	AA	GG	GG	GG	AG	GG	AA	AA	GG	NN	GG	GG	GG	GG	AA	AA	AA	GG	GG	GG	GG	AG	GG	GG	GG	GG	GG	AG	AA	AA	AA
3	54622451	ZmDArTAG003447	A	G	.	.	.	GT	GG	GG	AA	GG	GG	GG	GG	GG	GG	NN	GG	AA	AA	GG	GG	NN	GG	GG	GG	NN	GG	GG	GG	GG	GG	GG	GG	GG	GG	GG	GG	GG	AA	GG	GG	GG	GG	AG	AA	GG	GG
3	64626862	ZmDArTAG003457	T	C	.	.	.	GT	CC	NN	TT	CC	TC	CC	TT	TT	CC	CC	CC	CC	CC	TT	TT	CC	TC	TC	TC	CC	TT	TT	TT	TT	CC	CC	CC	TT	TT	TT	TT	TC	CC	CC	TT	CC	CC	TT	TT	CC	CC
3	67415164	ZmDArTAG003460	A	C	.	.	.	GT	CC	AA	CC	CC	AC	CC	AA	AA	CC	CC	CC	CC	CC	AC	AC	CC	AA	AA	AA	CC	AA	AA	AA	AA	CC	CC	CC	AA	AA	AA	AA	AA	AA	CC	AA	CC	AC	AA	AA	CC	CC
3	95599727	ZmDArTAG003471	A	G	.	.	.	GT	GG	AA	AA	AG	GG	GG	AA	GG	GG	GG	GG	AA	AA	GG	GG	GG	AG	AA	AA	GG	AA	AA	AA	AA	AA	AA	AA	AA	AA	AA	AA	AA	AA	AA	AA	GG	AG	AA	AA	AA	AA
3	100468282	ZmDArTAG003476	G	A	.	.	.	GT	GA	GG	GG	GA	GA	GG	GG	GG	GG	GG	GG	GA	GA	GG	GG	GG	GA	GG	GG	GG	GG	GG	GG	GG	GG	GG	GG	GG	GG	GG	GG	GG	GG	GA	GG	GG	GA	GG	GG	GG	GG
3	107591330	ZmDArTAG003481	C	G	.	.	.	GT	CC	NN	CC	CC	CC	CC	CC	CC	CC	CC	CC	CC	CC	CC	CC	CC	CC	CC	CC	CC	CC	CC	CC	CC	CC	CC	CC	CC	CC	CC	CC	CC	GG	CC	CC	CC	CC	CC	CC	NN	NN
3	111492372	ZmDArTAG003485	C	A	.	.	.	GT	CC	CC	CC	CA	CA	CA	CC	CC	CC	CC	CC	CC	CC	CC	CC	CC	CA	CC	CA	CC	CC	CC	CC	CC	CC	CC	CC	CC	CC	CC	CC	CC	AA	AA	CC	CC	CA	CC	CC	AA	AA
3	113524490	ZmDArTAG003487	C	T	.	.	.	GT	TT	TT	CC	TT	TT	TT	CT	TT	TT	TT	TT	CC	CC	CC	CC	TT	CT	CT	TT	TT	TT	TT	TT	TT	TT	TT	TT	TT	TT	TT	TT	TT	CC	TT	TT	TT	TT	TT	CC	CC	CC
3	117689730	ZmDArTAG003491	T	C	.	.	.	GT	TC	CC	TT	CC	CC	CC	CC	CC	TT	TT	TT	TT	TT	CC	CC	TT	TC	CC	CC	TT	CC	CC	CC	CC	CC	CC	CC	CC	CC	CC	CC	CC	TT	CC	CC	TT	CC	CC	TT	CC	CC
3	118600147	ZmDArTAG003492	G	A	.	.	.	GT	AA	AA	GA	AA	GA	GA	AA	GG	AA	AA	AA	GG	GG	AA	AA	AA	AA	AA	GA	AA	AA	AA	AA	AA	AA	AA	AA	AA	AA	AA	GA	AA	AA	AA	AA	AA	AA	AA	GG	GG	GG
3	119628192	ZmDArTAG003493	C	G	.	.	.	GT	CG	GG	GG	CC	CG	GG	GG	GG	GG	GG	GG	CC	CC	CC	CC	GG	CG	CG	CG	GG	GG	GG	GG	GG	GG	GG	GG	GG	GG	GG	CG	GG	CC	CC	GG	GG	CC	GG	CC	CC	CC
3	127609590	ZmDArTAG003500	C	A	.	.	.	GT	CC	CC	AA	CC	CC	CC	AA	CC	CC	CC	CC	CC	CC	AA	AA	CC	CA	AA	CC	CC	CC	CC	CC	CC	CC	CC	CC	CC	CC	CC	CC	CC	CC	CC	CC	CC	CC	AA	CC	CC	CC
3	167530075	ZmDArTAG003538	G	A	.	.	.	GT	GG	AA	GG	GG	GG	GG	AA	AA	GG	GG	GG	AA	AA	GG	GG	AA	GA	GA	GA	GG	GG	AA	AA	AA	AA	AA	AA	AA	AA	AA	AA	AA	GG	GG	AA	AA	GG	AA	AA	AA	AA
3	173419764	ZmDArTAG003544	C	G	.	.	.	GT	GG	CC	CC	GG	CC	CC	CC	CC	GG	GG	GG	CC	CC	CC	CC	GG	CG	CG	CC	GG	GG	CC	CC	CC	CC	CC	CC	CC	CC	CC	CC	CC	GG	GG	CC	CC	GG	CG	CC	CC	CC
3	174556303	ZmDArTAG003545	A	G	.	.	.	GT	GG	AA	GG	GG	AA	AA	AA	AA	GG	NN	NN	GG	AA	AA	AA	NN	AA	AA	AA	GG	NN	AA	AA	AA	AA	AA	AA	AA	AA	AA	AA	AA	AA	GG	AA	GG	GG	AA	GG	AA	AA
3	178594267	ZmDArTAG003548	A	G	.	.	.	GT	GG	GG	AG	GG	GG	GG	GG	GG	GG	AG	GG	GG	GG	GG	GG	GG	GG	GG	GG	GG	GG	GG	GG	GG	GG	GG	GG	GG	GG	GG	GG	GG	GG	GG	AG	GG	GG	GG	GG	AG	AG
3	189418404	ZmDArTAG003558	T	A	.	.	.	GT	TT	AA	AA	TT	TT	TT	TT	TT	TT	TT	TT	TT	TT	TT	TT	TT	TT	TT	TT	TT	TT	TT	TT	TT	TT	TT	TT	TT	TT	TT	TT	TT	TT	TT	TT	TT	TT	TT	TT	TT	TT
3	195676766	ZmDArTAG003563	G	A	.	.	.	GT	GA	GG	AA	GG	GG	GG	AA	AA	GG	AA	AA	GG	AA	GG	GG	AA	AA	GA	AA	GG	AA	GG	GG	GG	AA	GG	GG	GG	GG	GG	GG	GA	AA	GG	AA	GG	GG	GA	GG	GG	GG
3	209668794	ZmDArTAG003575	T	C	.	.	.	GT	TC	TT	TT	TT	TT	TT	CC	TT	CC	CC	CC	TT	TC	CC	CC	CC	TC	TC	TT	TT	CC	CC	CC	CC	CC	CC	CC	CC	CC	CC	TC	TT	TT	TT	TT	TT	TT	CC	CC	TT	TT
3	213521142	ZmDArTAG003579	C	T	.	.	.	GT	TT	CC	TT	CC	CC	TT	CC	TT	TT	TT	TT	CC	CC	CC	CC	TT	CC	TT	TT	TT	TT	CC	CC	CC	TT	CC	TT	CC	CC	CC	CC	TT	TT	TT	TT	CC	CC	CC	TT	TT	TT
3	214493620	ZmDArTAG003580	C	T	.	.	.	GT	TT	CC	NN	CC	TT	CT	CC	TT	TT	TT	TT	CC	CC	CC	CC	TT	CT	CT	TT	TT	TT	CC	CC	CC	TT	CC	TT	CC	CC	CC	CC	TT	CC	TT	TT	CC	CC	CC	CC	CC	CC
3	220474142	ZmDArTAG003586	T	G	.	.	.	GT	TT	TT	TT	TT	TT	TG	GG	TT	TT	TT	TT	GG	GG	GG	GG	TT	TG	TG	GG	GG	TT	TT	TT	TT	GG	GG	TT	TT	TT	TT	TG	TG	TT	GG	GG	GG	TG	GG	NN	TT	TT
4	44662429	ZmDArTAG003642	A	G	.	.	.	GT	GG	GG	GG	GG	AA	GG	AA	AA	GG	GG	GG	AA	AG	GG	GG	GG	AG	AG	AA	AA	GG	GG	GG	GG	GG	GG	GG	GG	GG	GG	AG	AG	GG	AA	GG	AA	AA	AA	GG	AA	AA
4	45459496	ZmDArTAG003643	A	G	.	.	.	GT	AA	GG	GG	GG	AA	AA	GG	AA	AA	AA	AA	GG	AG	GG	GG	AA	AG	AG	GG	GG	AA	GG	GG	GG	AA	AA	AA	AA	AA	AA	AG	GG	GG	GG	AA	GG	GG	GG	AA	GG	GG
4	46628941	ZmDArTAG003644	T	C	.	.	.	GT	CC	TT	CC	CC	CC	CC	CC	CC	CC	CC	CC	TT	CC	CC	CC	CC	CC	TC	CC	CC	CC	TT	TT	TT	CC	CC	CC	CC	CC	CC	CC	TC	TT	CC	CC	CC	CC	TC	TT	TC	TC
4	64573441	ZmDArTAG003659	C	T	.	.	.	GT	TT	TT	CC	CC	TT	CT	CC	TT	TT	TT	TT	TT	CC	CC	CC	TT	CT	CT	CC	CC	TT	CC	CC	CC	TT	TT	TT	TT	TT	TT	TT	CC	CC	TT	TT	CC	TT	CT	CC	CT	CT
4	69593864	ZmDArTAG003662	C	T	.	.	.	GT	TT	CC	TT	TT	CC	TT	TT	CC	TT	TT	TT	CC	TT	TT	TT	TT	TT	CT	TT	TT	TT	CT	TT	TT	TT	TT	TT	TT	TT	TT	CT	TT	CC	CC	TT	TT	CC	CT	CC	TT	TT
4	78441368	ZmDArTAG003671	C	T	.	.	.	GT	CC	CC	TT	TT	CC	CC	CC	CC	CC	CC	CC	TT	CC	TT	TT	CC	CC	CC	CT	TT	CC	TT	TT	TT	CC	CC	CC	CC	CC	CC	CC	CT	CC	TT	CC	CC	TT	CT	CC	CC	CC
4	91684469	ZmDArTAG003683	G	C	.	.	.	GT	CC	GG	CC	CC	GG	CC	CC	GG	CC	CC	CC	GC	CC	CC	CC	CC	CC	GC	CC	GG	CC	GG	GG	GG	CC	CC	CC	CC	CC	CC	GC	GC	CC	CC	CC	CC	CC	GC	CC	CC	CC
4	94474459	ZmDArTAG003686	G	A	.	.	.	GT	AA	GG	GA	GA	AA	AA	AA	AA	AA	AA	AA	GA	AA	GA	GA	AA	AA	GA	AA	AA	AA	GA	GA	GG	AA	AA	AA	AA	AA	AA	AA	GA	AA	AA	AA	AA	AA	AA	AA	AA	AA
4	106464239	ZmDArTAG003692	A	G	.	.	.	GT	GG	GG	AA	AA	GG	GG	AG	GG	GG	GG	GG	AG	GG	AA	AA	GG	GG	GG	AG	GG	GG	GG	AG	GG	GG	GG	GG	GG	GG	GG	GG	GG	AA	AA	GG	AG	AA	GG	GG	GG	GG
4	112426749	ZmDArTAG003698	A	G	.	.	.	GT	GG	GG	AA	AA	GG	GG	GG	GG	GG	GG	GG	GG	GG	AA	AA	GG	GG	GG	AG	GG	GG	GG	AG	NN	GG	GG	GG	GG	GG	GG	GG	GG	AA	AA	GG	GG	AA	GG	GG	GG	GG
4	116674836	ZmDArTAG003702	G	A	.	.	.	GT	AA	GG	GG	GG	AA	AA	AA	AA	AA	AA	AA	GG	AA	GG	GG	AA	AA	AA	AA	AA	AA	AA	AA	AA	AA	AA	AA	AA	AA	AA	AA	AA	GG	GG	AA	AA	GG	AA	GG	AA	AA
4	121616303	ZmDArTAG003706	C	T	.	.	.	GT	TT	CC	TT	TT	TT	TT	CC	TT	TT	TT	TT	CT	TT	TT	TT	TT	CT	CT	CC	CC	TT	CC	CC	CC	TT	TT	TT	TT	TT	TT	CT	CC	TT	TT	TT	CC	TT	CC	TT	CC	CC
4	126417844	ZmDArTAG003709	G	A	.	.	.	GT	GG	AA	GG	GG	AA	GG	GA	AA	GG	GG	GG	AA	GG	GG	GG	GG	GA	AA	AA	GG	GG	GG	GG	GG	GG	GG	GG	GG	GG	GG	GA	GA	AA	AA	GG	AA	AA	GA	AA	AA	AA
4	129649593	ZmDArTAG003712	A	C	.	.	.	GT	AA	CC	AA	AA	AC	AA	AC	CC	AA	AA	AA	CC	AA	AA	AA	AA	AC	CC	CC	AA	AA	CC	AC	AC	AA	AA	AA	AA	AA	AA	AA	CC	CC	CC	AA	CC	CC	AC	CC	CC	CC
4	157422073	ZmDArTAG003738	T	C	.	.	.	GT	TT	CC	TT	TT	CC	TT	TT	CC	TT	TT	TT	CC	TT	TT	TT	TT	TT	CC	TT	TT	TT	TC	TC	CC	TT	TT	TT	TT	TT	TT	TC	CC	CC	TT	TT	TT	TT	TT	CC	TT	TT
4	161504520	ZmDArTAG003742	C	T	.	.	.	GT	CC	CT	CC	CC	CC	CC	CT	CT	CC	CC	CC	CT	TT	CC	CC	CC	CC	TT	CC	CC	CC	CC	CC	CT	CC	CC	CC	CC	CC	CC	CC	CC	CC	CC	TT	CT	CC	CC	TT	TT	TT
4	166605500	ZmDArTAG003746	C	A	.	.	.	GT	CC	AA	CC	CC	CC	AA	AA	AA	CC	CC	CC	AA	AA	CC	CC	CC	CA	CA	CA	AA	CC	AA	CA	CC	CC	AA	CC	CC	CC	CC	CA	CA	CC	AA	AA	AA	CC	AA	AA	AA	AA
4	175600048	ZmDArTAG003753	T	G	.	.	.	GT	TT	TT	GG	GG	TT	TT	TT	TT	TT	TT	TT	TT	TT	TT	TT	TT	TT	TG	TT	GG	TT	TT	TT	TT	TT	TT	TT	TT	TT	TT	TT	TT	GG	GG	TT	TT	TT	TG	TT	TT	TT
4	176601536	ZmDArTAG003754	A	C	.	.	.	GT	AC	CC	AA	AA	CC	CC	AA	CC	AA	AA	AA	AA	AC	AA	CC	AA	AA	CC	AA	CC	AA	AC	AC	AA	AA	AA	AA	AA	AA	AA	AA	AC	NN	CC	AA	AA	CC	AC	AA	AA	AA
4	184602935	ZmDArTAG003762	A	G	.	.	.	GT	AA	AA	AA	AA	AA	AA	AA	AA	AA	AA	AA	AA	AG	AA	AA	AA	AA	AA	AA	AA	AA	AA	AA	AA	AA	AA	AA	AA	AA	AA	AA	AA	AA	AA	AA	AA	AA	AG	AA	GG	GG
4	187585723	ZmDArTAG003765	A	G	.	.	.	GT	AG	GG	GG	GG	AA	AA	GG	AA	GG	GG	AA	AA	AA	GG	GG	GG	GG	AG	GG	GG	AG	GG	GG	GG	GG	GG	GG	GG	GG	GG	AG	GG	GG	GG	GG	AA	GG	AG	GG	AA	AA
4	192458232	ZmDArTAG003770	C	T	.	.	.	GT	CT	TT	CC	CC	TT	CT	CC	TT	CC	TT	TT	CC	TT	CC	CC	TT	CT	CT	CT	CC	CT	TT	TT	TT	CC	CC	CC	CC	TT	TT	TT	TT	CC	CC	TT	CC	CC	TT	CC	TT	TT
4	198616917	ZmDArTAG003776	T	G	.	.	.	GT	TG	GG	TT	TT	TT	TT	TT	GG	GG	TT	TT	TT	TT	TT	TT	TT	TT	TG	TT	TT	TT	TT	TT	TT	GG	TT	GG	GG	GG	GG	GG	TG	TT	TT	TT	TT	TT	TG	TT	TT	TT
4	199612169	ZmDArTAG003777	T	A	.	.	.	GT	TT	AA	TT	TT	TT	TA	TT	TT	TT	TT	TT	TT	TA	AA	AA	TT	TT	TT	TA	TT	TA	TT	TT	TT	TT	TT	TT	TT	TT	TT	TT	TT	TT	AA	TT	TT	TT	TA	TT	AA	AA
4	221600977	ZmDArTAG003799	A	C	.	.	.	GT	AC	CC	AC	AC	AC	AC	AA	CC	AA	CC	CC	AC	AA	AA	AA	CC	AA	AA	AA	AA	CC	CC	AC	CC	AC	AA	AA	AA	AA	AA	AA	AC	AA	AA	AA	CC	CC	AA	AA	AA	AA
4	234427837	ZmDArTAG003811	T	A	.	.	.	GT	TT	AA	AA	TT	TT	TA	AA	TT	TT	TT	TT	AA	AA	AA	AA	TT	AA	AA	TT	TT	TT	TT	TT	TT	TT	AA	TT	TT	TT	TT	TA	TT	AA	TT	TT	TT	AA	TA	AA	TT	TT
4	235476169	ZmDArTAG003812	G	A	.	.	.	GT	GA	AA	NN	GA	GG	AA	AA	GA	AA	AA	AA	AA	AA	NN	AA	AA	AA	AA	AA	NN	AA	AA	AA	AA	AA	AA	AA	AA	AA	AA	AA	AA	NN	AA	AA	AA	GA	AA	AA	AA	AA
4	240642887	ZmDArTAG003817	A	T	.	.	.	GT	TT	TT	TT	TT	TT	AT	TT	AA	TT	TT	TT	TT	TT	TT	TT	AA	AT	AT	TT	TT	AA	AA	AA	AA	TT	TT	AA	TT	AA	AT	AT	AT	AA	AA	TT	AA	TT	AA	TT	AA	AA
4	244596466	ZmDArTAG003821	C	A	.	.	.	GT	CC	CC	CC	CC	CC	CC	CC	CC	CC	CC	CC	CC	CC	CC	CC	CC	CC	CC	NN	CC	AA	CC	CA	CA	CC	CC	CC	CC	CC	CC	CA	CC	AA	CC	CC	AA	CC	NN	CC	AA	AA
5	686177	ZmDArTAG003824	A	G	.	.	.	GT	GG	GG	GG	AA	AA	AG	GG	AA	GG	AA	GG	GG	GG	AA	AA	AA	AG	AG	GG	AA	AA	AA	AA	AA	GG	AA	GG	GG	AA	AA	AA	AG	GG	GG	GG	AA	GG	GG	GG	GG	GG
5	6401561	ZmDArTAG003830	A	G	.	.	.	GT	AA	AA	AA	AA	GG	GG	AG	GG	AA	AA	GG	GG	AA	AA	AA	AA	GG	GG	GG	AA	GG	GG	GG	GG	GG	AA	AA	GG	GG	GG	GG	GG	GG	GG	GG	GG	AA	GG	AG	GG	GG
5	14508959	ZmDArTAG003837	C	A	.	.	.	GT	CC	AA	CC	CC	CC	CA	CA	AA	AA	AA	AA	AA	AA	CC	CC	CC	AA	AA	CA	AA	AA	AA	CA	AA	CC	CA	CC	CC	CC	CC	CC	AA	AA	CC	AA	AA	CC	CA	AA	AA	AA
5	28544467	ZmDArTAG003850	G	T	.	.	.	GT	TT	GG	TT	TT	GG	TT	GG	GG	GG	GG	GG	GG	GG	GT	GG	GG	GG	GG	TT	GG	TT	GG	GG	GG	GG	GG	TT	TT	TT	TT	TT	TT	TT	GG	TT	GG	TT	GG	GG	GG	GG
5	66664740	ZmDArTAG003883	C	A	.	.	.	GT	CA	NN	CC	CC	AA	CC	AA	AA	CC	CC	CC	AA	AA	AA	AA	CC	CA	CC	CA	AA	AA	CC	CC	CC	CA	CC	AA	CC	CC	AA	CA	CA	AA	AA	AA	CC	CC	AA	AA	AA	AA
5	72579989	ZmDArTAG003889	C	T	.	.	.	GT	TT	NN	CC	CC	CC	TT	CC	CC	CT	TT	TT	CC	CC	CC	CC	TT	CC	CC	TT	CC	CC	TT	CT	TT	CT	CC	CC	TT	TT	CC	CT	CT	CC	TT	CC	CC	CC	CT	CC	CC	CC
5	97472069	ZmDArTAG003909	A	T	.	.	.	GT	AA	AA	AA	AA	AA	AA	AA	TT	AA	AT	AA	TT	AA	AA	TT	TT	AA	AA	AA	AA	TT	TT	TT	TT	AA	AA	AA	AA	AT	AA	NN	AT	AA	AA	AA	AA	AA	AA	TT	AA	TT
5	102538567	ZmDArTAG003913	A	G	.	.	.	GT	GG	GG	GG	GG	GG	GG	AG	AA	AA	AA	AA	AA	GG	GG	AA	AA	GG	AA	GG	GG	AA	AA	AA	AA	AG	GG	GG	GG	GG	AA	AG	AG	GG	GG	GG	GG	GG	GG	GG	GG	GG
5	104474548	ZmDArTAG003915	A	G	.	.	.	GT	AA	AA	GG	GG	AG	AA	GG	GG	GG	GG	GG	GG	GG	AA	GG	GG	GG	GG	AA	GG	GG	GG	AG	GG	AG	GG	AA	AA	AA	GG	AG	AG	AA	AA	GG	GG	GG	AG	AA	GG	GG
5	120471460	ZmDArTAG003930	C	T	.	.	.	GT	TT	CC	TT	TT	CC	TT	CC	CC	CC	CC	CC	CC	CC	TT	CC	CC	CC	CC	CT	CC	CC	CC	CC	CC	CT	CC	TT	TT	TT	CC	CT	CT	CC	CC	CC	CC	TT	CC	CC	CC	CC
5	124549993	ZmDArTAG003934	C	A	.	.	.	GT	AA	CC	AA	AA	CC	AA	AA	AA	AA	AA	AA	AA	AA	AA	AA	AA	AA	CC	AA	AA	AA	AA	AA	AA	AA	AA	AA	AA	AA	AA	CA	AA	CC	CC	AA	AA	AA	CA	CC	AA	AA
5	125455005	ZmDArTAG003935	G	A	.	.	.	GT	AA	GG	AA	AA	GG	AA	GG	GG	AA	AA	AA	GG	AA	AA	GG	GG	AA	GG	AA	AA	GG	GG	GG	GA	AA	AA	AA	AA	AA	AA	GA	GA	GG	GG	AA	AA	AA	GA	GG	AA	AA
5	138586559	ZmDArTAG003945	G	A	.	.	.	GT	GG	GG	GG	GG	GG	GG	GG	GG	GG	GG	GG	GG	GG	GG	GG	GG	GG	GG	GG	GG	GG	GG	GG	GG	GG	GG	GG	GG	GG	GG	GA	GG	AA	AA	GG	GG	GG	GA	NN	GG	GG
5	144544936	ZmDArTAG003951	A	G	.	.	.	GT	GG	GG	AA	AA	GG	GG	GG	GG	GG	GG	GG	GG	AA	GG	GG	GG	AA	GG	GG	AA	GG	GG	GG	GG	GG	AA	GG	GG	GG	GG	GG	GG	AA	GG	AA	AA	AA	AG	GG	AA	AA
5	146524645	ZmDArTAG003953	A	G	.	.	.	GT	AA	AA	GG	GG	GG	AA	GG	AA	NN	GG	NN	AA	GG	AA	AG	GG	GG	GG	AA	GG	GG	GG	GG	GG	AA	GG	AA	AA	AA	GG	GG	AG	GG	GG	GG	GG	GG	GG	AA	GG	GG
5	147547272	ZmDArTAG003954	G	A	.	.	.	GT	GG	AA	GG	GG	GG	GG	GG	AA	GG	GG	GG	AA	GG	GG	GG	GG	GG	GG	GG	GG	GG	GG	GG	GG	GG	GG	GG	GG	GG	GG	GG	GG	GG	GG	GG	GG	GG	GG	GG	GG	GG
5	151654113	ZmDArTAG003958	G	A	.	.	.	GT	AA	GG	GG	GG	AA	GA	GG	GA	GG	GG	GG	AA	AA	GG	GA	GG	AA	GG	GA	GA	GG	GG	GG	GG	GA	AA	AA	AA	GA	GG	GG	GG	AA	GG	AA	GA	GG	GA	NN	AA	AA
5	154431937	ZmDArTAG003961	A	G	.	.	.	GT	AA	GG	AA	AA	GG	AA	AA	AA	AA	AA	AA	AA	GG	AA	AA	AA	GG	AA	AA	AA	AA	AA	AA	AA	AA	GG	AA	AA	AA	AA	AA	AA	AA	AA	GG	GG	AA	AG	AA	GG	GG
5	157670071	ZmDArTAG003964	G	A	.	.	.	GT	AA	GG	AA	GA	GG	GA	GA	GG	GG	GG	GG	GG	GG	GG	GG	AA	GA	AA	GA	GG	AA	AA	GA	GG	GG	GG	AA	AA	AA	GG	GG	AA	AA	GG	AA	GG	AA	GG	GG	GG	GG
5	166564801	ZmDArTAG003970	A	T	.	.	.	GT	AA	TT	TT	TT	TT	AA	AA	TT	AA	AA	AA	TT	AA	AA	TT	AA	AA	AA	AA	TT	AA	AA	AA	AA	AA	AA	AA	AA	AA	AA	AA	AA	AA	TT	AA	AA	TT	AT	AA	AA	AA
5	175414166	ZmDArTAG003979	C	T	.	.	.	GT	CC	TT	CT	TT	TT	CC	CT	TT	CC	CT	CC	TT	TT	TT	CC	TT	TT	TT	TT	TT	TT	TT	CT	TT	NN	TT	CC	CT	TT	TT	TT	TT	NN	CT	TT	TT	TT	CT	TT	TT	NN
5	176501569	ZmDArTAG003980	C	T	.	.	.	GT	TT	TT	TT	TT	TT	TT	TT	CC	TT	CC	TT	CC	TT	TT	TT	CC	TT	TT	TT	TT	TT	TT	TT	TT	CC	TT	TT	CC	CT	CC	CC	CT	CC	TT	TT	CC	TT	TT	CC	TT	TT
5	182641596	ZmDArTAG003986	C	T	.	.	.	GT	CT	TT	CC	CC	CC	CT	TT	TT	TT	CC	TT	CC	TT	CT	TT	CC	TT	NN	CT	TT	CC	CC	CC	CC	CC	TT	TT	CC	CC	CC	CT	CT	CC	TT	TT	TT	CC	CT	CC	TT	TT
5	188628553	ZmDArTAG003992	C	T	.	.	.	GT	CC	CC	CC	CC	CC	CC	CC	CT	CC	CC	CC	CC	TT	CC	CC	CC	CC	CC	CC	CC	CC	CC	CC	CC	CC	CC	CC	CC	CC	CC	CT	CC	CC	CC	CC	CT	CC	CC	CC	CC	CC
5	192535843	ZmDArTAG003996	A	T	.	.	.	GT	TT	AA	AA	AA	TT	AA	AT	AA	TT	AA	TT	TT	AA	AT	AT	AA	AA	AA	AA	TT	AA	AA	AA	AA	AA	AA	TT	AA	AA	TT	TT	AA	AA	AA	AA	AA	AA	AA	TT	AA	AA
5	201593758	ZmDArTAG004004	C	T	.	.	.	GT	CC	CC	CC	CC	CC	TT	TT	CC	CC	CC	CC	CC	CT	CC	CC	CC	TT	CT	CT	CC	CC	TT	TT	TT	CC	TT	CC	CC	CC	CC	CC	CT	TT	TT	TT	TT	TT	TT	CC	TT	TT
5	203486992	ZmDArTAG004006	T	C	.	.	.	GT	TC	TT	TT	TT	TT	CC	TT	CC	CC	CC	CC	TT	TT	CC	CC	CC	TT	TC	TC	CC	CC	TC	TT	TT	CC	TT	CC	CC	CC	CC	CC	CC	CC	TT	TT	TT	TT	TT	TT	TT	TT
5	213686094	ZmDArTAG004016	C	A	.	.	.	GT	CC	AA	CC	CC	CC	CA	CA	CC	CC	CC	CC	AA	AA	CC	CC	CC	CA	CC	CC	CC	CC	NN	CC	CC	CC	AA	CC	CC	CC	CC	CC	CC	CC	CC	AA	CC	CC	CA	AA	AA	AA
5	215690982	ZmDArTAG004018	G	A	.	.	.	GT	AA	NN	AA	GA	GG	GG	GG	AA	AA	AA	AA	GG	GG	GG	GG	AA	GG	AA	GG	AA	AA	AA	GA	GG	AA	GG	AA	AA	AA	AA	GA	GA	GG	NN	GG	GG	GA	GG	GG	GG	GG
5	219619316	ZmDArTAG004022	A	C	.	.	.	GT	AA	AA	AA	CC	AC	CC	CC	AA	AA	AA	AA	AA	CC	AA	AA	AA	AC	AA	AC	AA	AA	AA	AA	AA	AA	AA	AA	AA	AA	AA	AA	AA	CC	AA	CC	CC	AA	AC	AA	AA	AA
5	223503261	ZmDArTAG004026	C	T	.	.	.	GT	CC	CC	CC	CC	TT	CC	CC	CC	CC	CC	CC	TT	CC	CC	TT	TT	CC	CC	CC	TT	CT	CC	CT	CC	CC	TT	CC	CC	CC	CC	CT	CC	CC	CC	CC	TT	CC	CT	CC	TT	TT
6	15530398	ZmDArTAG004038	C	T	.	.	.	GT	TT	TT	TT	TT	TT	TT	TT	TT	TT	TT	TT	TT	CT	CT	CT	TT	CT	TT	TT	TT	TT	TT	TT	TT	TT	TT	TT	TT	TT	TT	TT	TT	TT	TT	TT	TT	TT	CC	TT	TT	TT
6	33646888	ZmDArTAG004056	C	T	.	.	.	GT	CC	TT	CT	CC	CC	CC	TT	TT	CC	CC	CC	TT	CT	CC	CC	CC	CT	CT	CC	CC	CC	CT	CC	TT	CC	TT	CC	CC	CC	CC	CC	CT	TT	CC	CC	CC	CC	CC	TT	CC	CC
6	36532496	ZmDArTAG004059	A	T	.	.	.	GT	AA	TT	AT	AA	AA	AA	AT	TT	TT	AA	AA	TT	TT	AA	AA	AA	TT	TT	AT	AA	AA	AA	AA	AA	AA	TT	AA	AA	AA	AA	AA	TT	AA	AT	TT	AT	AA	AA	TT	TT	TT
6	37446352	ZmDArTAG004060	G	A	.	.	.	GT	GA	AA	NN	GG	GG	GG	GG	GG	AA	GG	GG	AA	GA	AA	AA	GG	NN	NN	GG	GG	GG	GG	GG	GG	GG	GG	GG	GG	GG	GG	GG	GG	GG	GG	GG	AA	GA	NN	AA	GG	GG
6	45646256	ZmDArTAG004067	G	A	.	.	.	GT	GG	GG	GG	GG	GG	GG	GG	GG	GG	GG	GG	GG	GG	GG	GG	GG	GA	GA	GG	GG	GG	GG	GG	GG	GG	GG	GG	GG	GG	GG	GG	GG	AA	GG	GG	GG	GG	AA	GG	GG	GG
6	46684956	ZmDArTAG004068	A	G	.	.	.	GT	AG	AA	AA	AG	AA	AA	GG	GG	GG	AA	AA	AA	GG	GG	GG	AA	AG	AG	GG	AA	AA	AG	AG	AG	AA	GG	AA	AA	AA	AA	AA	GG	GG	AG	GG	GG	AA	GG	AA	GG	GG
6	58511379	ZmDArTAG004075	T	G	.	.	.	GT	TT	TT	TT	TT	TT	TT	TT	TT	GG	TT	TT	TT	TT	TT	TT	TT	TT	TG	TT	TT	TT	TG	TG	TG	TT	TT	TT	TT	TT	TT	TG	TG	GG	TT	TT	GG	TT	TT	TT	TT	TT
6	62672727	ZmDArTAG004079	T	C	.	.	.	GT	TT	TT	TT	TT	TT	TT	TT	TT	TT	TT	TT	TT	TT	TT	TT	TT	TT	TT	TT	TT	TT	TT	TT	TT	TT	TT	TT	TT	TT	TT	TT	TT	TT	TT	TT	TT	TT	CC	TT	TT	TT
6	79478635	ZmDArTAG004096	G	A	.	.	.	GT	AA	GG	GG	AA	AA	AA	AA	AA	AA	AA	AA	GG	AA	AA	AA	AA	AA	AA	AA	AA	AA	AA	AA	AA	AA	AA	AA	AA	AA	AA	AA	AA	GG	AA	AA	GG	AA	AA	GG	AA	AA
6	83577695	ZmDArTAG004100	G	A	.	.	.	GT	GG	GG	GG	GG	GG	GA	AA	AA	GG	GG	GG	GG	AA	AA	AA	GG	AA	GA	AA	GG	GG	AA	AA	AA	GG	AA	NN	GG	GG	GG	AA	AA	NN	AA	AA	AA	GA	AA	GG	AA	AA
6	84661480	ZmDArTAG004101	G	A	.	.	.	GT	GG	GG	GG	GG	GG	GG	GG	GG	GG	GG	GG	GG	GG	GG	GG	GG	GG	GG	GG	GG	GG	GG	GG	GG	GG	GG	GG	GG	GG	GG	GG	GG	GG	GG	GG	GA	GG	GG	GG	GG	GG
6	87638851	ZmDArTAG004103	C	G	.	.	.	GT	GG	GG	CC	GG	GG	GG	GG	GG	GG	GG	GG	GG	GG	CG	CC	GG	GG	GG	GG	GG	GG	GG	GG	GG	GG	GG	GG	GG	GG	GG	CG	GG	GG	GG	GG	GG	GG	CC	GG	GG	GG
6	89569599	ZmDArTAG004105	A	G	.	.	.	GT	GG	AA	GG	GG	GG	GG	GG	GG	AG	GG	AA	AA	AA	GG	GG	GG	AG	GG	AA	GG	GG	GG	GG	GG	GG	GG	GG	GG	GG	GG	GG	AA	AA	AA	AA	GG	GG	GG	AA	AA	AA
6	91537286	ZmDArTAG004107	G	T	.	.	.	GT	GG	TT	TT	GG	GG	GG	GG	GG	TT	GG	TT	TT	GG	GG	GG	GG	GT	TT	GG	GG	GG	GG	GG	GG	GG	GG	GG	GG	GG	GG	GG	GG	TT	GG	GG	GG	GG	TT	TT	GG	GG
6	92449286	ZmDArTAG004108	C	G	.	.	.	GT	CG	CC	CC	CC	CC	CC	GG	GG	CC	CC	CC	CC	GG	CC	CC	CC	CG	CC	GG	CC	CC	CG	CG	CG	CC	CC	CC	CC	CC	CC	CC	GG	GG	GG	GG	CC	CC	CC	GG	GG	GG
6	108689258	ZmDArTAG004122	G	C	.	.	.	GT	CC	GG	CC	CC	CC	CC	GG	GG	CC	GG	CC	CC	GC	CC	CC	CC	GC	GC	GG	CC	GG	GG	GG	GG	GG	GG	GG	CC	GG	CC	CC	GG	CC	GG	GG	GG	CC	GG	CC	GG	GG
6	122519063	ZmDArTAG004136	A	G	.	.	.	GT	AG	GG	AA	AA	AA	GG	GG	AA	GG	AA	GG	AA	AA	AA	AA	AA	AG	AG	AA	AA	AA	AA	GG	AA	AA	AA	AA	AA	GG	AA	AA	AG	GG	AA	GG	AA	AA	AA	AA	AA	AA
6	142471498	ZmDArTAG004153	G	A	.	.	.	GT	GG	AA	GG	GG	GG	AA	AA	GG	AA	GG	GG	AA	GA	AA	AA	AA	AA	AA	AA	AA	GG	GG	GG	GG	GG	GG	GG	GG	GG	GG	GG	GA	GG	AA	AA	AA	GG	AA	AA	AA	AA
6	146439004	ZmDArTAG004157	T	C	.	.	.	GT	TT	CC	CC	CC	CC	CC	TC	TT	TT	TT	TT	TT	CC	CC	CC	TT	TC	TC	CC	CC	TT	TT	TT	TT	TT	TT	TT	TT	TT	TT	TT	TC	CC	CC	CC	CC	CC	CC	TT	CC	CC
6	160695342	ZmDArTAG004170	G	C	.	.	.	GT	GC	CC	CC	CC	CC	CC	GC	GG	CC	CC	GG	CC	CC	CC	CC	GG	GG	GC	CC	GG	GC	CC	CC	CC	GG	GG	GG	GG	GG	GG	GG	GC	CC	CC	CC	CC	CC	CC	CC	CC	CC
7	5406960	ZmDArTAG004188	T	C	.	.	.	GT	TC	CC	CC	CC	TT	TT	TT	TT	TT	TT	CC	TC	CC	TT	TT	TT	TT	TT	TT	TT	TT	TT	TT	TT	TT	TT	TT	TT	TT	TT	TT	TT	CC	CC	TT	TT	TT	TC	CC	TT	TT
7	24657272	ZmDArTAG004206	T	A	.	.	.	GT	TT	AA	NN	TT	TT	TT	TT	TT	TT	TT	TT	AA	TT	TT	TT	TT	TA	TA	TT	TT	TT	TT	TT	TT	TT	TT	TT	TT	TT	TT	TT	TT	TT	TT	TT	AA	TT	AA	TA	AA	AA
7	26627101	ZmDArTAG004208	T	C	.	.	.	GT	TT	CC	TT	TT	TT	TT	CC	TT	TT	TT	TT	CC	TC	CC	CC	TT	TC	TC	TT	TT	TT	TT	TT	TT	TT	TT	TT	TT	TT	TT	TT	TC	NN	CC	TT	TT	TT	CC	TC	CC	CC
7	27562799	ZmDArTAG004209	A	C	.	.	.	GT	CC	CC	CC	CC	CC	CC	CC	CC	CC	CC	CC	CC	CC	AA	AA	AA	CC	AC	CC	CC	CC	CC	CC	CC	CC	CC	CC	CC	CC	CC	CC	CC	NN	CC	CC	AA	CC	CC	AC	CC	CC
7	30462547	ZmDArTAG004212	C	T	.	.	.	GT	CC	CC	TT	TT	CC	CC	CC	TT	CC	CC	CC	CC	CC	CC	CC	TT	CT	CT	CC	CC	TT	CC	CT	CT	CC	CC	CC	TT	CT	CC	CC	CC	TT	CC	CC	CC	TT	TT	CT	TT	TT
7	32681459	ZmDArTAG004214	C	A	.	.	.	GT	CC	CC	AA	AA	CC	CC	CA	AA	CC	CC	CC	CC	CA	AA	AA	CC	CC	CA	CC	CC	CC	CC	CC	CC	CC	CC	CC	CC	CC	CC	CC	CC	AA	AA	AA	CC	CA	CC	CC	CC	CC
7	42513116	ZmDArTAG004223	G	T	.	.	.	GT	TT	GG	GG	GG	TT	GT	GT	GG	TT	TT	TT	GG	TT	GG	GG	GG	TT	GT	TT	TT	GG	TT	GT	GG	TT	GT	TT	GG	GT	GT	GT	TT	GG	TT	TT	GG	GG	GG	GG	GG	GG
7	44544665	ZmDArTAG004225	A	G	.	.	.	GT	AA	GG	AA	AA	AA	AA	AA	GG	AA	AA	AA	GG	AA	GG	GG	NN	AA	AG	AA	AA	GG	AA	AG	AG	AA	AA	AA	GG	AG	AA	AA	AA	GG	AA	AA	AA	AA	GG	GG	GG	GG
7	48445077	ZmDArTAG004229	C	T	.	.	.	GT	CC	TT	CC	CC	CC	CC	CC	CC	CC	CC	CC	TT	CC	TT	TT	CC	CC	CC	CC	CC	CC	CC	CC	CC	CC	CC	CC	CC	CC	CC	CT	CC	TT	CC	CC	CC	CC	CC	CC	CC	CC
7	50677576	ZmDArTAG004231	A	G	.	.	.	GT	AA	GG	AA	AA	AA	AA	AA	AA	AA	AA	AA	GG	AA	AA	AA	AA	AA	AA	AA	AA	GG	AA	AG	AG	AA	AA	AA	GG	AG	AA	AA	AA	AA	AA	AA	AA	AA	GG	AG	GG	GG
7	58463863	ZmDArTAG004236	T	C	.	.	.	GT	TT	NN	TT	TT	TT	TT	TC	TC	TT	TT	TT	TC	TT	TT	TC	TC	TT	TT	TT	TT	TT	TT	TT	TT	TT	TT	TT	TT	TT	TT	TT	TT	TT	CC	CC	CC	TC	TT	TT	TT	TT
7	96509369	ZmDArTAG004263	G	A	.	.	.	GT	AA	AA	GG	GG	AA	AA	GA	GG	AA	AA	AA	AA	AA	AA	AA	GG	AA	GA	AA	AA	GG	AA	GA	GA	AA	AA	AA	GG	AA	AA	GA	GA	GG	GG	GG	NN	GG	GG	AA	GG	GG
7	97680433	ZmDArTAG004264	G	T	.	.	.	GT	GG	GG	GG	GG	GG	GG	TT	TT	GG	GG	GG	GG	GG	GT	TT	GG	GG	GG	GT	GG	GG	GG	GG	GG	GG	GG	GG	GG	GG	GG	GG	GT	GG	TT	TT	GG	GG	GG	GG	GG	GG
7	109510523	ZmDArTAG004275	C	T	.	.	.	GT	TT	TT	TT	TT	TT	TT	TT	TT	TT	TT	TT	TT	TT	TT	TT	CC	CT	CT	TT	TT	TT	TT	TT	TT	TT	TT	TT	TT	TT	TT	TT	TT	TT	TT	TT	TT	TT	TT	TT	TT	TT
7	111648329	ZmDArTAG004277	A	C	.	.	.	GT	CC	CC	CC	CC	CC	CC	AA	AA	CC	CC	CC	CC	CC	CC	CC	CC	CC	CC	AC	NN	AA	AA	AA	AA	CC	CC	CC	AA	CC	CC	CC	AC	AA	AA	AA	AC	CC	CC	AA	CC	CC
7	112606331	ZmDArTAG004278	T	G	.	.	.	GT	TT	TT	GG	TG	TT	TT	TT	TT	TT	TT	TT	TT	TT	TT	TT	TT	TT	TT	TT	TT	GG	TG	TG	TG	TT	TT	TT	GG	TT	TT	TT	TT	TG	GG	TT	TT	TG	TT	TT	TT	TT
7	116492533	ZmDArTAG004282	C	T	.	.	.	GT	TT	TT	TT	TT	TT	TT	CC	CC	TT	TT	TT	CC	TT	CC	CC	TT	TT	TT	CT	CC	TT	TT	TT	TT	TT	TT	TT	TT	TT	TT	CT	TT	TT	TT	CC	CC	TT	CC	CT	CC	CC
7	125596722	ZmDArTAG004290	G	A	.	.	.	GT	GG	AA	AA	AA	AA	GG	AA	AA	GG	GG	GG	AA	GG	AA	GG	AA	GG	GA	GA	AA	GG	GG	GA	GG	GG	GG	GG	NN	GG	GG	GG	GG	GG	AA	AA	AA	AA	GG	AA	GG	GG
7	127431627	ZmDArTAG004292	T	A	.	.	.	GT	AA	TT	TT	TT	AA	AA	AA	AA	AA	AA	AA	TT	AA	AA	AA	AA	TA	TA	AA	TT	AA	AA	AA	AA	AA	AA	AA	AA	AA	AA	AA	AA	TT	AA	AA	TT	TT	AA	TT	AA	AA
7	128446744	ZmDArTAG004293	C	T	.	.	.	GT	TT	CC	TT	TT	CT	TT	CT	CC	TT	TT	TT	CC	CC	TT	TT	TT	CT	CT	TT	CC	CT	CC	CC	CC	TT	TT	TT	CC	TT	TT	CT	CT	CC	CC	CC	CC	CC	CC	CC	CC	CC
7	132610196	ZmDArTAG004297	C	A	.	.	.	GT	AA	AA	AA	AA	AA	AA	AA	NN	AA	AA	AA	CC	AA	AA	AA	AA	AA	AA	AA	NN	AA	AA	AA	AA	AA	AA	AA	AA	AA	AA	AA	AA	CC	AA	AA	CA	CA	AA	CC	AA	AA
7	139654505	ZmDArTAG004304	A	G	.	.	.	GT	AG	AA	AA	AA	GG	GG	AA	GG	GG	GG	GG	AA	AA	AG	GG	GG	GG	AG	AA	GG	GG	GG	GG	GG	NN	GG	NN	GG	GG	GG	AG	AG	NN	AA	GG	GG	AA	AA	GG	AA	AA
7	148694783	ZmDArTAG004313	A	G	.	.	.	GT	AA	AA	AA	AA	AG	AG	AG	AA	AA	AA	AA	AA	AA	GG	GG	AA	AA	AA	AA	AA	AG	GG	GG	GG	GG	AA	GG	GG	GG	GG	AG	AG	GG	AA	AA	AA	GG	AA	AG	AA	AA
7	149588309	ZmDArTAG004314	A	G	.	.	.	GT	AG	AA	AA	AA	AA	AG	GG	AA	GG	GG	GG	AA	AA	AA	AA	GG	GG	AG	GG	GG	GG	GG	GG	GG	AA	GG	GG	GG	AG	AA	AA	GG	AA	GG	GG	AA	GG	GG	AA	GG	GG
7	151554687	ZmDArTAG004316	T	A	.	.	.	GT	TT	TT	TT	TT	AA	TT	TA	AA	TT	TT	TT	AA	AA	AA	AA	TT	TT	TA	TT	TT	TA	AA	AA	AA	AA	TT	TT	AA	AA	AA	AA	TA	TT	TT	TT	AA	TT	TT	AA	TT	TT
7	156579019	ZmDArTAG004320	C	T	.	.	.	GT	CC	CC	CC	CC	TT	CC	CT	CC	CC	CC	CC	CC	TT	CC	CC	CC	CT	CC	TT	CC	CC	CC	CC	CC	CC	CC	CC	CC	CC	CC	CC	CT	TT	TT	CC	CC	CC	CC	TT	TT	TT
7	159419737	ZmDArTAG004323	A	G	.	.	.	GT	GG	GG	GG	GG	GG	GG	GG	GG	GG	GG	GG	GG	GG	GG	GG	GG	GG	GG	AG	GG	GG	GG	GG	GG	GG	GG	GG	GG	GG	GG	GG	GG	GG	AA	GG	GG	GG	AA	GG	GG	GG
7	160630751	ZmDArTAG004324	A	G	.	.	.	GT	AA	NN	NN	AA	GG	AA	AA	AA	AA	AA	AA	AA	NN	GG	GG	AA	AA	AA	AA	AA	AG	GG	GG	GG	GG	AA	AA	GG	GG	GG	GG	AA	AA	AA	AA	AA	AA	AA	AA	AA	AA
7	163437447	ZmDArTAG004327	G	A	.	.	.	GT	AA	AA	AA	AA	GG	AA	GG	AA	AA	AA	AA	AA	GG	GG	GG	AA	GA	GA	GG	AA	GG	GG	GG	GG	GG	AA	AA	GG	GG	GG	GG	GA	GG	AA	AA	AA	GG	AA	GG	GG	GG
7	165503554	ZmDArTAG004329	G	A	.	.	.	GT	AA	AA	AA	AA	GG	AA	AA	AA	AA	AA	AA	AA	AA	GG	GG	AA	AA	AA	AA	AA	AA	AA	AA	AA	GG	AA	GA	AA	GA	GA	GA	AA	AA	AA	AA	AA	AA	AA	AA	AA	AA
7	171441767	ZmDArTAG004335	T	C	.	.	.	GT	CC	CC	CC	TT	TT	TC	CC	CC	TC	TC	TT	CC	TT	CC	CC	TC	CC	CC	CC	TT	TT	TT	TC	TT	CC	TC	CC	TT	CC	CC	CC	TC	TT	CC	CC	CC	TC	TC	CC	CC	CC
7	174468721	ZmDArTAG004338	C	T	.	.	.	GT	CT	CC	TT	CC	CC	TT	TT	CC	CC	CC	CC	TT	CC	TT	TT	CC	TT	CT	CT	CC	CC	TT	TT	TT	TT	CC	TT	TT	CC	CC	CC	CT	TT	TT	CC	TT	CC	CT	TT	CC	CC
8	4468661	ZmDArTAG004349	C	T	.	.	.	GT	CC	CC	TT	CT	CC	CC	CC	CC	CC	CC	TT	CC	CC	TT	TT	CC	TT	CT	CC	TT	CC	CC	CC	CC	CC	TT	TT	TT	TT	TT	TT	CT	CC	CC	CC	CC	CC	CC	CC	CC	CC
8	14444921	ZmDArTAG004358	C	T	.	.	.	GT	TT	NN	CC	CC	TT	CT	TT	CC	TT	TT	TT	TT	CC	TT	TT	TT	CC	CC	CC	CC	TT	TT	TT	TT	TT	TT	TT	TT	CC	CT	CT	CC	TT	CC	CC	CC	CC	CC	TT	CC	CC
8	24525718	ZmDArTAG004368	C	T	.	.	.	GT	CC	CC	CC	CC	CC	TT	TT	TT	TT	CC	CC	CC	CC	CC	CC	CC	TT	TT	CC	CC	CC	CT	CC	CC	CC	CC	TT	TT	TT	TT	CT	CT	TT	NN	TT	TT	TT	TT	CC	TT	TT
8	25512390	ZmDArTAG004369	C	G	.	.	.	GT	GG	CC	GG	GG	CC	GG	CG	CC	GG	GG	GG	GG	GG	GG	GG	GG	GG	CC	GG	GG	GG	CG	GG	GG	GG	GG	GG	GG	CC	CC	CG	GG	CC	CC	CC	GG	CC	CG	CC	GG	GG
8	27606535	ZmDArTAG004371	A	G	.	.	.	GT	AG	AA	GG	GG	AA	AA	GG	GG	AA	AA	AA	AA	AA	GG	GG	AA	AA	GG	AA	AA	AA	AA	AA	AA	AA	AA	AA	AA	AA	AA	AA	AA	GG	GG	GG	GG	GG	GG	AA	GG	GG
8	35629240	ZmDArTAG004379	C	G	.	.	.	GT	CC	CC	CC	CG	GG	CC	GG	GG	CC	CC	CC	CC	CC	GG	CG	CC	GG	GG	CC	CC	CC	CG	CC	CC	CC	CC	CC	CC	GG	GG	CG	CC	GG	CC	GG	GG	CC	GG	CC	GG	GG
8	40620586	ZmDArTAG004384	A	T	.	.	.	GT	AT	AA	AT	AA	TT	TT	AA	AA	TT	TT	TT	TT	TT	AA	AA	TT	TT	AA	TT	TT	TT	AT	TT	TT	TT	TT	TT	TT	AA	AA	AA	TT	TT	TT	AA	TT	TT	AA	TT	TT	TT
8	45644958	ZmDArTAG004388	A	G	.	.	.	GT	AG	AA	AG	AA	AA	GG	AA	AA	GG	GG	GG	GG	GG	AA	AA	GG	GG	AA	GG	GG	GG	AG	GG	GG	GG	GG	GG	GG	AA	AA	AA	GG	GG	GG	AA	GG	GG	AG	GG	GG	GG
8	46531978	ZmDArTAG004389	C	G	.	.	.	GT	CG	CC	CG	CG	CC	GG	CG	CC	GG	GG	GG	GG	GG	CC	CC	GG	GG	CC	GG	GG	GG	CG	GG	GG	GG	GG	GG	GG	CC	CG	CG	GG	GG	GG	CC	GG	GG	CG	GG	GG	GG
8	48683782	ZmDArTAG004391	A	G	.	.	.	GT	AG	AA	AG	AA	AA	GG	AA	AA	GG	GG	GG	GG	GG	AA	AA	GG	GG	AA	GG	GG	GG	AG	GG	GG	GG	GG	GG	GG	AA	AA	AA	GG	GG	GG	AA	GG	GG	AG	GG	GG	GG
8	51647462	ZmDArTAG004393	C	G	.	.	.	GT	CG	CC	CG	CC	CC	GG	CC	CC	GG	GG	GG	GG	GG	CC	CC	GG	GG	CC	GG	GG	GG	CG	GG	GG	GG	GG	GG	GG	CC	CC	CC	GG	GG	GG	CC	GG	GG	CC	GG	GG	GG
8	72664270	ZmDArTAG004412	G	A	.	.	.	GT	AA	GG	GG	AA	GG	GG	GG	GG	GG	AA	AA	GG	AA	AA	AA	AA	AA	GG	AA	AA	AA	AA	AA	AA	AA	AA	GG	AA	AA	AA	AA	GG	GG	GG	GG	GG	GG	GG	AA	GG	GG
8	78447898	ZmDArTAG004418	A	G	.	.	.	GT	GG	GG	AA	GG	GG	AG	AA	AA	NN	GG	GG	GG	GG	GG	NN	GG	GG	GG	GG	GG	GG	GG	GG	GG	GG	GG	NN	GG	AG	NN	GG	GG	GG	AA	GG	AA	AA	AG	AA	AA	AA
8	81618284	ZmDArTAG004421	C	T	.	.	.	GT	TT	CC	CC	TT	TT	TT	CT	TT	TT	TT	TT	TT	TT	TT	TT	TT	TT	CC	CT	TT	TT	TT	TT	TT	TT	TT	NN	TT	TT	TT	TT	TT	TT	CC	CC	CC	CC	CC	NN	CC	CC
8	87472576	ZmDArTAG004427	G	T	.	.	.	GT	GG	GG	GG	GG	GG	TT	GT	NN	TT	GG	GG	GG	GG	GG	GG	GG	GG	GG	GG	GG	GG	GG	GG	GG	GG	GG	TT	GG	GG	GG	GG	GT	GG	GG	GG	TT	GG	GT	GG	TT	TT
8	96459586	ZmDArTAG004434	C	T	.	.	.	GT	TT	TT	CT	CC	TT	TT	CT	CC	TT	TT	TT	TT	CC	TT	TT	TT	CC	CT	CT	TT	TT	TT	TT	TT	TT	TT	TT	TT	TT	TT	TT	TT	CC	CC	CC	CC	CC	CC	CC	CC	CC
8	98498600	ZmDArTAG004436	C	T	.	.	.	GT	CC	CC	CC	CC	CC	TT	TT	TT	TT	CC	CC	CC	CC	CC	CC	CC	TT	TT	CC	CC	CC	CC	CC	CC	CC	CC	CT	CC	CC	CC	CC	CT	CC	CC	TT	CC	CC	CT	CC	CC	CC
8	103457251	ZmDArTAG004439	T	G	.	.	.	GT	GG	GG	GG	GG	TT	TT	GG	GG	TT	GG	GG	GG	GG	GG	GG	GG	TT	TG	GG	GG	GG	GG	GG	GG	GG	GG	TG	GG	GG	GG	GG	TG	TT	GG	GG	GG	GG	GG	TT	GG	GG
8	110406491	ZmDArTAG004446	A	G	.	.	.	GT	AA	GG	AA	AA	AA	GG	AA	AA	GG	AA	AA	GG	AA	AA	AA	AA	AA	AA	AA	AA	AA	AG	AA	AA	AA	AA	AG	AA	GG	GG	GG	AG	NN	NN	AA	AA	AA	AA	AA	AA	AA
8	118494270	ZmDArTAG004454	T	G	.	.	.	GT	TT	TT	TT	GG	GG	TT	TT	TT	TT	TT	TT	TT	GG	TT	TT	TT	TT	TG	TT	TT	TT	TT	TT	TT	TT	TT	TT	TT	TT	TT	TT	TT	GG	GG	TT	TT	GG	TT	TT	TT	TT
8	138435266	ZmDArTAG004473	A	G	.	.	.	GT	GG	GG	GG	AA	AA	AG	GG	GG	GG	GG	GG	AA	GG	GG	GG	GG	AG	AG	AA	AA	GG	GG	GG	GG	GG	GG	GG	GG	GG	GG	GG	GG	GG	AA	AA	GG	GG	GG	GG	GG	GG
8	146693992	ZmDArTAG004481	G	C	.	.	.	GT	GG	GG	GG	GG	GG	CC	GG	GG	CC	GG	GG	GG	GG	GG	GG	GG	GG	GG	GC	CC	GG	GG	GG	GG	GG	GG	GG	GG	GG	GG	GG	GC	GG	GG	CC	GG	GG	GG	CC	GG	GG
8	150403185	ZmDArTAG004485	G	A	.	.	.	GT	GA	AA	AA	AA	AA	GG	GG	GG	GG	GG	GG	AA	GG	GA	AA	GG	GA	GG	GG	GG	GG	GG	GG	GG	GG	GG	GG	GG	GG	GG	GG	GG	AA	GA	GG	AA	GA	GG	GG	AA	AA
8	155437874	ZmDArTAG004490	T	C	.	.	.	GT	TC	CC	CC	TT	CC	CC	CC	TT	CC	CC	CC	CC	CC	TT	TT	CC	TT	TT	CC	CC	CC	CC	CC	CC	CC	CC	CC	CC	CC	CC	CC	CC	TT	CC	CC	CC	TT	TC	CC	CC	CC
8	156537110	ZmDArTAG004491	G	C	.	.	.	GT	GG	CC	CC	GG	GC	GG	GG	CC	GG	GG	GG	GG	GG	GG	GG	GG	CC	CC	GG	GG	GG	GC	GC	GG	GG	GG	GG	GG	GC	CC	CC	GC	CC	CC	GG	CC	GG	CC	GG	CC	CC
8	159491081	ZmDArTAG004494	C	T	.	.	.	GT	CC	TT	CC	CC	TT	TT	TT	CC	TT	TT	TT	TT	CC	CC	CC	TT	CT	CT	TT	TT	TT	TT	TT	TT	TT	TT	TT	TT	TT	TT	CT	TT	CC	CC	TT	CC	CC	CC	TT	CC	CC
8	162656233	ZmDArTAG004497	A	G	.	.	.	GT	AG	AA	GG	AA	GG	AA	AG	GG	NN	GG	GG	GG	GG	GG	GG	GG	GG	GG	GG	NN	GG	GG	GG	GG	GG	GG	GG	GG	GG	GG	AG	GG	NN	GG	GG	GG	AA	GG	GG	GG	GG
8	167593095	ZmDArTAG004502	A	G	.	.	.	GT	GG	NN	AA	AG	AA	AG	GG	AA	GG	GG	GG	AA	AA	GG	GG	GG	AA	AA	AG	GG	GG	GG	GG	GG	GG	GG	GG	NN	AG	NN	NN	GG	AA	AA	GG	AA	AA	AA	AA	AA	AA
8	172450359	ZmDArTAG004507	C	A	.	.	.	GT	CA	AA	AA	AA	AA	AA	CC	AA	CC	NN	NN	AA	CC	AA	AA	CC	AA	CA	AA	NN	NN	AA	AA	AA	NN	AA	AA	AA	CA	CC	CC	AA	AA	NN	AA	AA	AA	AA	CC	AA	AA
8	175602132	ZmDArTAG004510	G	A	.	.	.	GT	GG	GG	NN	AA	AA	GG	GA	AA	AA	AA	AA	AA	GG	AA	AA	GG	GG	GG	AA	AA	AA	GG	GA	GG	AA	AA	AA	GG	AA	GG	AA	GA	AA	AA	AA	GG	GG	GA	GG	AA	AA
8	180564970	ZmDArTAG004515	G	A	.	.	.	GT	GG	GG	GG	GG	GG	GG	GG	GG	GG	GG	GG	GG	AA	GG	GG	GG	GG	GG	GA	GG	GG	GG	GG	GG	GG	GG	GG	GG	GG	GG	GA	GG	GG	AA	GG	GG	AA	GA	GG	AA	AA
9	2594255	ZmDArTAG004518	T	C	.	.	.	GT	TC	TT	TT	CC	CC	TT	TT	CC	CC	TT	CC	CC	CC	TT	TT	TT	CC	CC	TT	TT	TT	TT	TT	TT	TT	CC	CC	TT	TT	TT	TT	TT	TT	CC	TT	CC	CC	CC	CC	CC	CC
9	3457938	ZmDArTAG004519	C	T	.	.	.	GT	TT	CC	CC	TT	TT	CC	CC	CC	TT	CC	CC	TT	CC	TT	TT	CC	CC	CC	CC	CC	CC	CC	CC	CC	CC	CC	TT	CC	CC	CC	CC	CC	CC	CC	CC	CC	TT	CC	TT	CC	CC
9	10459761	ZmDArTAG004526	G	A	.	.	.	GT	GG	AA	GG	GA	AA	AA	GA	GG	AA	GG	AA	AA	GG	AA	AA	GG	GG	GG	AA	GG	AA	AA	AA	AA	GG	AA	AA	GG	GG	AA	AA	AA	AA	GG	AA	AA	GA	AA	NN	GG	GG
9	11558409	ZmDArTAG004527	G	A	.	.	.	GT	GG	GG	AA	AA	AA	GG	GG	GG	GG	GG	GG	AA	GG	GG	GG	GG	GG	GG	GG	GG	GG	GG	GG	GG	GG	GG	GG	GG	GG	GG	GG	GG	GG	GG	GG	GG	AA	GG	AA	GG	GG
9	12693975	ZmDArTAG004528	C	T	.	.	.	GT	TT	TT	TT	TT	TT	TT	TT	CC	CC	TT	CC	TT	CC	CC	CC	TT	CT	CT	CC	TT	CC	CT	CC	CC	TT	CC	CC	TT	TT	TT	CT	CC	TT	CC	CC	CC	TT	CC	TT	CC	CC
9	15662878	ZmDArTAG004531	G	A	.	.	.	GT	GA	AA	GA	GG	AA	GG	GG	GG	GG	GG	GG	GG	GG	AA	GG	GG	GG	GG	GG	GG	GG	GG	GG	GG	GG	GG	GG	GG	GG	GG	GG	GG	GG	GG	GG	GG	GG	AA	GG	AA	AA
9	16432032	ZmDArTAG004532	A	G	.	.	.	GT	AA	AA	AA	AA	AA	AA	AA	AA	GG	GG	GG	AA	AG	GG	GG	GG	AA	AA	GG	AA	GG	GG	GG	GG	GG	AA	GG	AA	AA	AA	AG	GG	AA	AA	GG	GG	AA	AA	AA	AA	AA
9	17418165	ZmDArTAG004533	T	G	.	.	.	GT	TT	GG	TG	TT	GG	TG	TG	GG	GG	GG	GG	GG	TT	TT	TT	GG	TG	TG	GG	TT	TT	TG	TG	GG	TT	GG	TT	TT	TT	TT	TT	TG	GG	GG	GG	GG	TT	TT	GG	TT	TT
9	20522035	ZmDArTAG004536	G	T	.	.	.	GT	GG	GG	TT	TT	GG	TT	TT	TT	GG	GG	GG	GG	TT	TT	TT	GG	GT	GT	GG	GG	GG	GT	GG	GG	TT	TT	TT	GG	GG	GG	GT	GT	TT	TT	GG	GG	TT	TT	GG	TT	TT
9	28446938	ZmDArTAG004544	G	A	.	.	.	GT	GG	AA	GG	AA	AA	AA	GG	GG	GG	GG	GG	GG	GG	GG	GG	GG	GA	AA	GG	GG	GG	GG	GG	GG	GG	GG	GG	GG	GG	GG	GG	GG	GG	GG	GG	GG	GG	GG	GG	GG	GG
9	31628281	ZmDArTAG004547	A	G	.	.	.	GT	AA	AA	NN	GG	AA	GG	GG	GG	AA	AA	AA	NN	GG	GG	GG	AA	AG	GG	GG	AA	AA	GG	AA	AA	GG	GG	GG	GG	GG	GG	GG	GG	NN	GG	AA	AA	AG	AA	AA	GG	GG
9	40436378	ZmDArTAG004555	C	T	.	.	.	GT	CT	CC	TT	TT	CT	TT	TT	TT	CC	CC	CC	TT	CT	TT	TT	CC	CT	TT	TT	CC	CC	CT	CC	CC	TT	TT	TT	TT	TT	TT	TT	TT	CC	TT	CC	CC	TT	CC	TT	TT	TT
9	45484921	ZmDArTAG004559	T	C	.	.	.	GT	CC	CC	CC	TC	TT	CC	CC	CC	TT	TT	CC	TC	CC	CC	CC	TT	CC	CC	CC	CC	TT	TC	TC	TT	CC	CC	CC	CC	CC	CC	CC	CC	NN	CC	CC	TT	TC	TT	CC	CC	CC
9	52569335	ZmDArTAG004564	T	C	.	.	.	GT	TT	TT	TT	TT	TT	CC	CC	CC	TT	TT	TT	TT	CC	CC	CC	TT	TC	CC	CC	TT	TT	TC	TT	TT	CC	CC	CC	CC	CC	CC	CC	CC	TT	CC	TT	TT	TT	TT	TT	CC	CC
9	53475517	ZmDArTAG004565	T	C	.	.	.	GT	TT	CC	TT	TT	CC	TT	TT	TT	TT	TT	TT	TT	TT	TT	TT	TT	TT	TT	TT	TT	TT	TT	TT	TT	TT	TT	TT	TT	TT	TT	TC	TT	CC	TT	TT	TT	TT	TT	TT	TT	TT
9	54543876	ZmDArTAG004566	G	A	.	.	.	GT	AA	GG	AA	AA	GG	AA	AA	AA	GG	GG	AA	AA	AA	GG	GG	GG	AA	AA	AA	AA	GG	GG	GG	GG	GG	GG	GG	GG	GG	GG	GG	GA	GG	AA	AA	GG	AA	GG	AA	AA	AA
9	57468415	ZmDArTAG004569	G	A	.	.	.	GT	GG	AA	GG	GG	AA	GG	GG	GG	GG	GG	GG	GG	GG	AA	AA	GG	GG	GG	GG	GG	GG	GA	GG	GG	AA	AA	AA	AA	AA	AA	AA	GA	AA	GG	GG	GG	GG	GG	GG	GG	GG
9	60612416	ZmDArTAG004571	G	A	.	.	.	GT	GG	AA	GG	GG	AA	AA	GG	GG	GG	GG	GG	GG	GA	AA	AA	GG	GG	GG	GG	GG	GG	GA	GG	GG	AA	AA	AA	AA	AA	AA	AA	GA	AA	GG	GG	GG	GG	GG	GG	GG	GG
9	80616336	ZmDArTAG004586	G	A	.	.	.	GT	GA	GG	GG	GG	GG	AA	GG	GG	AA	AA	AA	GG	GA	AA	AA	AA	GA	GG	GG	AA	AA	AA	AA	AA	AA	GA	AA	AA	AA	AA	GA	GA	GG	GG	AA	AA	GG	AA	GG	GG	GG
9	98463864	ZmDArTAG004600	A	G	.	.	.	GT	AA	GG	AA	AA	AG	AG	GG	GG	GG	GG	GG	AA	GG	GG	GG	GG	GG	AG	GG	GG	GG	GG	GG	GG	GG	GG	GG	GG	GG	GG	GG	GG	AA	GG	GG	GG	AA	AA	AA	GG	GG
9	99413764	ZmDArTAG004601	T	C	.	.	.	GT	TT	CC	TT	TT	TT	TT	TT	TT	TT	TT	TT	TT	TT	TT	TT	TT	TT	TT	TT	TT	TT	TC	TT	TT	CC	TC	CC	CC	CC	CC	TC	TC	CC	TT	TT	TT	TT	TT	TT	TT	TT
9	106482016	ZmDArTAG004608	T	C	.	.	.	GT	TT	CC	TT	TT	TT	TC	TT	TT	TT	CC	TT	TT	TT	TT	TT	CC	TT	TC	TT	TT	CC	TC	TC	CC	TT	TT	TT	TT	TT	TT	TT	TT	TT	TT	CC	CC	TT	TT	TT	TT	TT
9	109466517	ZmDArTAG004611	C	A	.	.	.	GT	CA	AA	CC	CA	AA	AA	AA	AA	AA	AA	AA	AA	AA	AA	AA	AA	AA	AA	AA	AA	AA	AA	AA	AA	AA	AA	AA	AA	AA	AA	AA	AA	AA	AA	AA	AA	CC	CA	CA	AA	AA
9	112605157	ZmDArTAG004614	A	C	.	.	.	GT	AC	CC	AA	AA	AA	AA	AA	AA	CC	CC	CC	CC	AC	CC	CC	CC	AC	AC	AA	CC	CC	CC	CC	CC	CC	AC	CC	CC	CC	CC	CC	AA	CC	AA	AA	CC	AA	AA	CC	AA	AA
9	115641725	ZmDArTAG004617	T	C	.	.	.	GT	TT	CC	CC	CC	CC	TT	TT	TT	TT	CC	TT	TT	TT	TT	TT	CC	TT	TT	TT	TT	CC	TC	CC	CC	TT	TT	TT	TT	TC	TT	TC	TT	TT	TT	TT	CC	CC	TC	TT	TT	TT
9	140449461	ZmDArTAG004642	A	G	.	.	.	GT	GG	GG	GG	GG	GG	AA	GG	GG	GG	GG	GG	NN	GG	GG	GG	GG	GG	GG	GG	GG	GG	AG	AG	AG	NN	GG	GG	GG	GG	GG	AG	AG	AA	GG	GG	GG	GG	AG	AA	GG	GG
9	143533263	ZmDArTAG004645	G	A	.	.	.	GT	AA	GG	AA	GG	AA	AA	AA	AA	AA	GG	AA	AA	AA	AA	AA	GG	AA	AA	AA	AA	GG	GG	GA	GG	AA	AA	GG	GG	GA	GG	GA	AA	GG	AA	AA	AA	GG	AA	AA	AA	AA
9	146694824	ZmDArTAG004648	G	C	.	.	.	GT	GG	CC	GG	GG	CC	CC	GG	GG	GG	NN	GG	CC	GC	GG	GC	GG	GG	GG	GG	GG	NN	GG	GG	GG	GG	GG	NN	GG	GG	GG	CC	GG	CC	GG	GG	GG	GG	CC	GG	CC	CC
10	5634401	ZmDArTAG004665	A	G	.	.	.	GT	GG	GG	GG	GG	GG	GG	GG	AA	GG	GG	GG	GG	AA	GG	GG	GG	AG	AA	AG	GG	GG	GG	GG	GG	GG	GG	GG	GG	GG	GG	GG	GG	GG	GG	AA	GG	GG	AA	GG	AA	AA
10	22677943	ZmDArTAG004681	T	C	.	.	.	GT	CC	TT	TT	TT	TC	TT	TT	CC	TT	TT	TT	CC	CC	CC	CC	TT	CC	CC	TT	CC	TC	TC	CC	CC	CC	TC	TT	TT	TT	TT	TT	TC	TT	CC	CC	CC	CC	TC	NN	CC	CC
10	34454462	ZmDArTAG004689	A	G	.	.	.	GT	AG	AA	AA	AG	AA	AA	AA	GG	AA	GG	GG	AA	GG	GG	GG	GG	GG	GG	AG	GG	GG	GG	GG	GG	GG	GG	GG	GG	GG	GG	GG	AG	GG	GG	GG	GG	GG	GG	AA	GG	GG
10	48496531	ZmDArTAG004699	C	A	.	.	.	GT	CC	AA	CC	CC	CC	CC	CC	CC	CC	CC	CC	AA	CC	CC	CC	CC	CC	CC	CC	CC	CC	CC	CC	CC	CC	CC	CC	CC	CC	CC	CA	CC	CC	CC	CC	AA	CC	CC	AA	CC	CC
10	53529485	ZmDArTAG004702	C	A	.	.	.	GT	CC	CC	CC	CC	CC	CC	CC	AA	CC	CC	CC	AA	CA	CA	NN	CC	CA	CA	AA	AA	CC	CC	CC	CC	CC	CC	CC	CC	CC	CC	CC	CC	NN	AA	AA	AA	CA	CA	AA	AA	AA
10	58449199	ZmDArTAG004706	G	A	.	.	.	GT	GG	GG	GG	GG	GG	GG	GG	AA	GG	GG	GG	GG	GA	GG	GG	GG	GA	GA	AA	AA	GG	GG	GG	GG	GG	GG	GG	GG	GG	GG	GA	GA	GG	GA	AA	AA	GG	GA	GG	AA	AA
10	73644263	ZmDArTAG004719	T	C	.	.	.	GT	TT	CC	TC	TT	TT	TT	TT	CC	TT	CC	CC	CC	CC	TT	TT	CC	TT	TT	TT	TT	CC	TC	TT	CC	CC	TC	CC	CC	TC	CC	TT	TT	CC	TT	CC	TT	TT	CC	CC	CC	CC
10	74514131	ZmDArTAG004720	A	T	.	.	.	GT	AA	AA	TT	AT	AT	TT	TT	AA	TT	AA	AA	AA	AT	AA	AA	AA	AA	AA	AA	AA	TT	TT	TT	TT	TT	AA	AA	AA	AA	AA	AA	TT	AA	AA	AA	TT	AA	AA	AA	AA	AA
10	77602808	ZmDArTAG004723	G	A	.	.	.	GT	GG	NN	GG	GG	GG	GG	GG	GG	GG	AA	AA	NN	GG	GG	GG	AA	GG	GG	GA	GG	GG	GG	GG	GG	GG	AA	AA	AA	GA	AA	AA	GG	AA	GG	GG	GA	GG	GG	NN	GG	GG
10	83607968	ZmDArTAG004729	A	C	.	.	.	GT	CC	CC	AA	AC	AA	AC	AC	CC	CC	CC	CC	CC	CC	CC	CC	CC	AA	AA	AA	CC	AA	AA	AA	AA	AA	CC	CC	CC	AC	CC	AC	AA	AA	CC	CC	AA	AA	CC	CC	CC	CC
10	85600783	ZmDArTAG004730	A	G	.	.	.	GT	AG	NN	AA	AA	GG	AA	GG	GG	GG	AA	AA	AA	GG	AG	GG	AA	AA	AG	AG	GG	AG	AG	GG	AG	GG	AA	AA	AA	AA	AA	AA	GG	AA	AA	GG	GG	AG	AG	AA	GG	GG
10	92448899	ZmDArTAG004737	A	T	.	.	.	GT	AT	TT	TT	AA	AT	AT	TT	TT	TT	AA	AA	AA	TT	AT	TT	AA	TT	TT	TT	TT	AT	AT	TT	AT	TT	AA	AA	AA	AA	AA	AA	TT	AA	AA	TT	TT	AA	AT	AA	TT	TT
10	108601579	ZmDArTAG004749	T	C	.	.	.	GT	TT	TT	TT	TT	TT	TT	TT	CC	TT	TT	TT	NN	CC	TT	TT	TT	TC	TC	TT	CC	TT	TT	TT	TT	TT	TT	TT	TT	TT	TT	TT	TT	TT	TT	CC	CC	TT	TC	TT	CC	CC
10	109584377	ZmDArTAG004750	T	C	.	.	.	GT	CC	CC	CC	CC	CC	CC	TC	TT	NN	CC	CC	TT	TT	CC	CC	CC	CC	TC	TC	CC	TC	TC	TC	TC	TT	CC	CC	CC	CC	CC	TC	TC	TT	CC	TT	TT	CC	TC	CC	TT	TT
10	112564883	ZmDArTAG004753	G	A	.	.	.	GT	AA	GG	GG	AA	GG	GA	GA	GG	AA	GG	GG	GG	GG	AA	AA	GG	AA	AA	GG	GG	GG	GG	GG	GG	GG	GG	GG	GG	GG	GG	GG	GG	GG	AA	GG	GG	AA	GG	GG	GG	GG
10	130665191	ZmDArTAG004771	G	A	.	.	.	GT	GG	GG	GG	GG	GG	GA	AA	AA	GG	AA	AA	GG	AA	GG	AA	AA	GA	GA	AA	AA	AA	AA	AA	AA	AA	AA	AA	AA	AA	AA	AA	AA	AA	GG	AA	GG	GG	AA	GG	AA	AA
10	138682801	ZmDArTAG004778	C	A	.	.	.	GT	AA	AA	CC	CC	CC	CA	AA	AA	CC	AA	AA	CC	AA	AA	AA	AA	CA	CC	AA	CC	AA	AA	AA	AA	AA	CC	CC	AA	AA	CC	CC	AA	CC	AA	AA	AA	AA	AA	CC	AA	AA
10	143574157	ZmDArTAG004783	G	A	.	.	.	GT	GG	GG	GG	GG	GG	GG	AA	GG	GG	AA	AA	GG	GG	GG	GG	AA	GA	GG	AA	NN	AA	GG	GA	GA	AA	GG	GG	GA	GG	GG	GG	GA	AA	GG	GG	GG	GG	GA	GG	GG	GG
10	150495537	ZmDArTAG004790	C	A	.	.	.	GT	AA	CC	AA	AA	CC	CC	AA	CC	AA	AA	AA	AA	AA	CC	AA	AA	AA	AA	AA	AA	AA	AA	AA	AA	AA	CA	AA	AA	AA	AA	AA	AA	AA	CC	AA	CC	CC	AA	CC	AA	AA
10	826897	ZmDArTAG004814	A	T	.	.	.	GT	AA	AA	TT	TT	TT	AA	AA	AA	AA	AA	AA	TT	AT	AA	AA	AA	AA	AA	AA	AA	AA	AA	AA	AA	AA	AA	AA	AA	AA	AA	AA	AA	AA	AA	AA	TT	TT	AT	TT	AA	AA
10	966155	ZmDArTAG004815	C	G	.	.	.	GT	CC	CC	GG	GG	CC	CC	CC	CC	CC	CC	CC	GG	CG	CC	CC	CC	CC	CC	CC	CC	CC	CC	CC	CC	CC	CC	CC	CC	CC	CC	CG	CC	CC	CC	CC	CC	GG	CC	GG	CC	CC
10	1475501	ZmDArTAG004817	T	A	.	.	.	GT	AA	TT	TT	TT	TT	AA	AA	TT	AA	AA	AA	TT	TT	AA	AA	TT	AA	AA	TT	AA	TT	TA	TT	TT	AA	AA	AA	AA	AA	AA	TA	TA	TT	TT	TT	AA	TT	TA	TT	TT	TT
10	1808714	ZmDArTAG004819	T	C	.	.	.	GT	NN	CC	CC	CC	CC	CC	CC	CC	CC	CC	CC	CC	CC	TT	TT	CC	CC	NN	CC	CC	TT	TC	TT	TT	CC	CC	CC	CC	CC	CC	TC	TC	CC	CC	CC	CC	CC	CC	CC	CC	CC
10	1810417	ZmDArTAG004820	C	T	.	.	.	GT	CC	TT	CC	CC	CC	CC	CC	CC	CC	CC	CC	NN	CC	CC	CC	CC	TT	TT	CC	CC	TT	CT	TT	TT	CC	CC	CC	CC	CC	CC	CT	CT	CC	CC	CC	CC	CC	CC	TT	CC	CC
10	2028072	ZmDArTAG004821	T	C	.	.	.	GT	CC	CC	CC	CC	CC	CC	CC	CC	TT	TT	CC	CC	CC	CC	CC	TT	CC	CC	CC	TT	NN	TT	TC	TC	TT	TT	TT	CC	CC	TT	TT	CC	CC	CC	CC	CC	CC	CC	CC	CC	CC
10	3620568	ZmDArTAG004829	C	T	.	.	.	GT	TT	TT	TT	TT	TT	CC	CC	CC	CC	CC	CC	CC	CT	CC	CC	CC	CC	CC	CC	CC	CC	CT	CT	CT	CC	CC	CC	CC	CC	CC	CC	CC	TT	CC	CC	TT	TT	CT	CC	CC	CC
10	4184535	ZmDArTAG004835	A	C	.	.	.	GT	CC	CC	CC	CC	AC	CC	CC	AA	CC	CC	CC	CC	AC	CC	CC	CC	CC	CC	AA	CC	CC	CC	CC	CC	CC	CC	CC	CC	CC	CC	AC	AC	CC	AA	AC	CC	CC	AC	CC	AA	AC
10	4262659	ZmDArTAG004836	C	A	.	.	.	GT	AA	AA	AA	AA	CC	CC	CA	AA	AA	AA	CC	AA	AA	AA	AA	AA	CA	AA	CA	AA	AA	AA	AA	AA	AA	CC	CC	AA	CA	CC	CA	AA	CC	AA	CC	AA	AA	AA	AA	NN	NN
10	4420445	ZmDArTAG004838	A	C	.	.	.	GT	CC	CC	NN	AA	AC	CC	CC	AA	CC	AA	CC	CC	AA	AC	AC	AA	CC	AA	AA	AA	AA	AA	AA	AA	AA	CC	CC	AA	AA	AA	AA	AA	CC	AA	AA	CC	AC	AA	CC	AA	AA
10	7359475	ZmDArTAG004849	T	C	.	.	.	GT	TT	TT	TT	TT	TT	TT	TT	TT	TT	TT	TT	NN	TT	TT	TT	TT	NN	CC	TT	TT	TT	TT	TT	TT	TT	TT	TT	TT	TT	TT	TT	TT	CC	TT	TT	NN	TT	TT	NN	TT	TT
10	1232305	ZmDArTAG004858	G	C	.	.	.	GT	CC	CC	CC	CC	CC	CC	CC	CC	CC	CC	CC	CC	CC	CC	CC	CC	CC	CC	CC	CC	GG	GC	GG	GG	CC	CC	CC	CC	CC	CC	CC	GC	GG	CC	CC	CC	CC	CC	CC	CC	CC
9	155238301	ZmDArTAG004917	G	A	.	.	.	GT	AA	GG	GG	GG	AA	GG	AA	AA	AA	AA	AA	AA	AA	AA	AA	GG	GA	GA	GA	GG	AA	AA	AA	AA	GG	GG	GG	GG	GG	AA	GA	GA	AA	GG	AA	AA	GG	GG	GG	GG	GG
9	155238649	ZmDArTAG004918	A	G	.	.	.	GT	GG	AA	AA	AA	GG	AA	GG	GG	GG	GG	GG	GG	GG	GG	GG	AA	AG	AG	GG	AG	GG	GG	GG	GG	AA	AA	AA	AA	AA	GG	AG	AG	GG	AA	GG	GG	AA	AA	AA	AA	AA
9	155238793	ZmDArTAG004919	A	G	.	.	.	GT	GG	AA	AA	AA	GG	AA	GG	GG	GG	GG	GG	GG	GG	GG	GG	AA	AG	AG	GG	AA	GG	GG	GG	GG	AA	AA	AA	AA	AA	GG	AG	AG	GG	AA	GG	GG	AA	AA	AA	AA	AA
9	155239811	ZmDArTAG004937	A	C	.	.	.	GT	CC	AA	AA	AA	CC	AA	CC	CC	CC	CC	CC	CC	CC	CC	CC	AA	AC	AC	CC	AA	CC	CC	CC	CC	AA	AA	AA	AA	AA	CC	AC	AC	CC	AA	CC	CC	AA	AA	AA	AA	AA
10	2456610	ZmDArTAG004984	C	G	.	.	.	GT	GG	CC	CC	CC	GG	GG	GG	GG	CC	CC	GG	CC	GG	NN	NN	CC	GG	GG	GG	CC	NN	CC	CG	GG	CC	CC	CC	GG	GG	CC	CC	GG	CC	GG	GG	GG	CC	GG	GG	GG	GG
10	2803046	ZmDArTAG004986	T	C	.	.	.	GT	CC	TT	TT	TT	TT	CC	CC	TT	CC	CC	CC	CC	TC	CC	CC	CC	TC	TT	TT	CC	CC	CC	CC	CC	CC	CC	CC	CC	CC	CC	CC	CC	CC	TT	TT	TT	TT	TT	CC	TT	TT
10	4530461	ZmDArTAG004988	A	G	.	.	.	GT	AG	AA	GG	GG	AA	AA	AA	AA	AA	GG	AA	GG	AA	GG	GG	NN	AG	GG	AA	NN	GG	GG	GG	GG	AA	AA	AA	AA	AA	AA	AG	AG	GG	AA	AA	GG	GG	AG	GG	AA	AA
10	11909822	ZmDArTAG004995	C	T	.	.	.	GT	TT	CC	CC	CC	CC	TT	TT	TT	TT	CC	CC	CC	TT	CC	CC	CC	CC	CT	CC	NN	CC	CC	CC	CC	NN	CC	CC	CC	CC	CC	CC	CC	CC	TT	TT	TT	CC	CT	CC	TT	TT
10	18675341	ZmDArTAG005002	G	A	.	.	.	GT	AA	GG	AA	AA	AA	AA	AA	GG	AA	AA	AA	GG	GA	AA	AA	AA	AA	GA	AA	GG	AA	AA	AA	AA	AA	AA	AA	AA	AA	AA	GA	AA	AA	GG	GG	AA	AA	GA	GG	GG	GG
10	23793796	ZmDArTAG005007	T	C	.	.	.	GT	TC	CC	TT	TT	CC	CC	CC	CC	CC	CC	CC	CC	TC	TT	TT	CC	TC	TC	TT	CC	CC	CC	CC	CC	CC	CC	CC	CC	CC	CC	CC	TC	TT	TC	CC	CC	TT	CC	CC	CC	CC
10	26143318	ZmDArTAG005010	T	C	.	.	.	GT	TT	TT	TT	TT	TC	TC	TC	TT	CC	TT	TT	TT	TT	TT	TT	TT	TT	TT	TT	TT	TT	TT	TT	TT	TT	TT	TT	TT	TT	TT	TT	TT	CC	TT	TT	TT	TT	TT	TT	TT	TT
10	39971348	ZmDArTAG005019	T	C	.	.	.	GT	CC	TT	CC	CC	TT	TC	CC	CC	CC	TT	TT	TT	TC	CC	CC	TT	CC	CC	CC	CC	TC	TC	CC	TC	CC	TT	TT	TT	TT	TT	TC	CC	CC	CC	CC	CC	CC	TC	TT	CC	CC
10	47308213	ZmDArTAG005024	C	A	.	.	.	GT	CC	CC	CC	CC	AA	CC	CC	AA	CC	CC	CC	CC	CA	CC	CC	CC	CA	CA	CC	AA	CC	CC	CC	CC	CC	CC	CC	CC	CC	CC	CC	CC	CC	CA	AA	CC	CC	CA	CC	AA	AA
10	49274441	ZmDArTAG005025	T	C	.	.	.	GT	TT	NN	TT	TT	CC	CC	CC	CC	CC	TT	TT	NN	CC	TT	TT	TT	CC	CC	TC	CC	TC	TC	CC	TC	CC	TT	TT	TT	TT	TT	TT	TC	TT	CC	CC	CC	TT	TC	NN	CC	CC
10	55164580	ZmDArTAG005030	G	A	.	.	.	GT	AA	NN	GG	GA	AA	AA	AA	AA	AA	GG	GG	AA	AA	AA	AA	GG	AA	AA	AA	AA	GA	GA	AA	GA	AA	GG	GG	GG	GG	GG	GG	AA	AA	AA	AA	AA	AA	GA	AA	AA	AA
10	59144160	ZmDArTAG005032	G	T	.	.	.	GT	GG	GG	TT	GT	GG	GG	GG	GG	GG	TT	TT	GG	GT	GG	GG	TT	GG	GG	GG	GG	GT	GT	GG	GT	GG	TT	TT	TT	TT	TT	GT	GG	GG	GG	GG	GG	GG	GT	GG	GG	GG
10	61506200	ZmDArTAG005034	G	A	.	.	.	GT	GG	GG	GA	GA	GG	GG	GG	GG	GG	AA	AA	GG	GG	GG	GG	AA	GG	GG	GG	GG	GA	GG	GG	GA	GG	GA	AA	GA	GA	GA	GA	GG	GG	GG	GG	GG	GG	GA	GG	GG	GG
10	61806106	ZmDArTAG005035	A	C	.	.	.	GT	NN	CC	CC	AC	CC	CC	CC	AA	CC	CC	CC	AA	AA	CC	CC	CC	AC	AA	AA	CC	CC	CC	CC	CC	CC	CC	CC	CC	CC	CC	AC	AC	AA	AA	AA	AA	AA	AC	AA	AA	AA
10	66189044	ZmDArTAG005041	A	C	.	.	.	GT	AA	CC	AA	AA	CC	AA	AA	AA	AA	CC	CC	CC	AA	AA	AA	CC	AC	AC	AA	AA	AC	AC	AA	AC	AA	CC	CC	CC	CC	CC	AC	AA	AA	AA	AA	AA	AA	AC	CC	AA	AA
10	66733742	ZmDArTAG005042	A	G	.	.	.	GT	GG	GG	AA	AG	GG	GG	GG	AA	GG	AA	AA	GG	AA	GG	GG	AA	AG	AG	GG	GG	AA	AA	AA	AA	AA	AA	AA	AA	AA	AA	AA	AG	GG	GG	AA	AA	GG	AA	GG	AA	AA
10	69102003	ZmDArTAG005044	G	A	.	.	.	GT	AA	GG	AA	AA	GG	AA	AA	GA	AA	AA	AA	AA	GG	AA	AA	AA	GG	GG	GG	GG	GA	GA	GG	GA	GG	AA	AA	AA	AA	AA	AA	GG	AA	AA	AA	AA	AA	AA	AA	AA	AA
10	70553124	ZmDArTAG005045	T	C	.	.	.	GT	TT	CC	TT	TT	TT	TT	TT	TT	TT	TT	TT	CC	TC	TT	TT	TT	CC	TC	TT	CC	TT	TT	TT	TT	TT	TT	TT	TT	TT	TT	TT	TT	CC	TT	TT	CC	TT	TT	CC	TT	TT
10	82863909	ZmDArTAG005056	A	C	.	.	.	GT	CC	AA	CC	CC	CC	AA	CC	CC	CC	AA	AA	CC	CC	CC	CC	AA	CC	CC	AA	AA	AC	AC	CC	AC	CC	AA	AA	AA	AA	AA	AC	AC	CC	CC	CC	AA	CC	AC	AA	CC	CC
10	87284261	ZmDArTAG005061	G	T	.	.	.	GT	TT	TT	TT	TT	GG	TT	TT	TT	TT	TT	TT	TT	TT	TT	TT	TT	GT	GT	TT	TT	TT	TT	TT	TT	TT	TT	TT	TT	TT	TT	TT	TT	TT	TT	TT	GG	TT	TT	GG	TT	TT
10	88700337	ZmDArTAG005062	T	C	.	.	.	GT	CC	TT	CC	CC	CC	TC	CC	TT	CC	TT	TT	CC	TT	CC	CC	TT	TC	TC	TT	TT	TC	TC	CC	TC	CC	TT	TT	TT	TT	TT	TC	TC	CC	CC	TT	TT	CC	TT	CC	TT	TT
10	96776505	ZmDArTAG005068	C	T	.	.	.	GT	CC	TT	TT	CC	CC	TT	TT	TT	TT	TT	TT	TT	TT	CT	TT	TT	CC	CT	TT	TT	TT	TT	TT	TT	TT	TT	TT	TT	TT	TT	TT	TT	TT	CC	TT	TT	CC	TT	TT	TT	TT
10	99620214	ZmDArTAG005071	G	A	.	.	.	GT	GG	GG	GG	GG	AA	GA	GG	AA	GG	AA	AA	AA	AA	GG	GG	AA	GA	GA	GG	AA	AA	AA	AA	AA	AA	AA	AA	AA	AA	AA	AA	GA	AA	GG	AA	GG	GG	AA	AA	AA	AA
10	101950302	ZmDArTAG005073	G	A	.	.	.	GT	GA	AA	GG	AA	GG	GG	GG	GG	GG	GG	GG	GG	GG	AA	AA	GG	AA	GA	GA	GG	GA	GA	AA	GA	AA	GG	GG	GG	GG	GG	GA	AA	GG	AA	GG	GG	AA	GG	GG	GG	GG
10	106812424	ZmDArTAG005078	C	T	.	.	.	GT	CT	TT	TT	TT	TT	CT	CC	TT	CC	TT	TT	TT	TT	TT	TT	TT	TT	TT	TT	TT	TT	TT	TT	TT	TT	TT	TT	TT	TT	TT	TT	TT	TT	TT	TT	TT	TT	TT	TT	TT	TT
10	114977747	ZmDArTAG005084	A	G	.	.	.	GT	AA	GG	AA	AA	AG	AA	AG	GG	AA	GG	GG	NN	GG	AG	AG	AA	AA	AA	NN	AA	AA	AA	AA	AA	AA	GG	GG	GG	AG	GG	AA	AA	GG	GG	GG	AA	AG	GG	GG	GG	GG
10	117594427	ZmDArTAG005086	A	G	.	.	.	GT	AA	AA	GG	AA	GG	AG	AG	GG	GG	AA	AA	GG	GG	AA	AA	AA	GG	GG	GG	GG	AG	AG	AG	AG	GG	AA	AA	AA	AA	AA	AG	GG	GG	AA	GG	GG	AA	AG	GG	GG	GG
10	120844558	ZmDArTAG005090	G	A	.	.	.	GT	AA	AA	GA	AA	GA	GA	GG	AA	AA	GG	GG	AA	AA	GA	GG	GG	AA	AA	AA	AA	GG	GG	GG	GG	GG	GG	GG	GG	GG	GG	GA	GA	GG	AA	AA	AA	AA	GA	AA	AA	AA
10	125923866	ZmDArTAG005095	T	G	.	.	.	GT	GG	TT	GG	GG	GG	GG	GG	GG	GG	NN	NN	GG	GG	GG	GG	GG	GG	GG	TT	GG	GG	GG	GG	GG	GG	GG	NN	NN	GG	NN	TT	TG	GG	GG	GG	TT	GG	GG	GG	GG	GG
10	129034078	ZmDArTAG005097	A	G	.	.	.	GT	GG	GG	GG	GG	GG	GG	GG	AA	GG	GG	GG	GG	AA	GG	GG	GG	GG	AG	GG	AA	GG	GG	GG	GG	GG	GG	GG	GG	GG	GG	GG	GG	GG	NN	AA	GG	GG	AG	NN	AA	AA
10	130365383	ZmDArTAG005098	T	C	.	.	.	GT	TT	CC	NN	TT	CC	TT	TT	CC	TT	TT	TT	TT	CC	TT	TC	TT	CC	CC	TC	TT	TT	TT	TT	TT	TT	TT	TT	TT	TT	TT	TT	TT	TT	TT	CC	CC	TT	TC	TC	CC	CC
10	133400558	ZmDArTAG005101	G	A	.	.	.	GT	GA	GG	AA	GA	AA	GA	GG	AA	AA	GG	GG	AA	AA	GG	AA	GG	GG	NN	AA	AA	GG	GA	GA	GG	GG	GG	GG	GG	GG	GG	GG	AA	NN	GG	AA	AA	GA	AA	AA	AA	AA
10	135699641	ZmDArTAG005104	G	A	.	.	.	GT	GG	GG	GG	GG	GG	GA	GG	GG	GG	GG	GG	AA	GG	GG	GG	GG	GG	GG	GA	GG	GG	GG	GG	GG	GG	GG	GG	GG	GG	GG	GG	GA	AA	GG	GG	NN	GG	GG	GG	GG	GG
10	136965507	ZmDArTAG005106	T	C	.	.	.	GT	TT	TT	TT	TT	TT	TC	TT	TT	CC	TT	TT	TT	TT	TT	CC	TT	TC	TC	TT	CC	TT	TT	TT	TT	TT	CC	TT	TT	TT	TT	TT	TT	TT	TT	TT	TT	TT	TT	CC	TT	TT
10	137525417	ZmDArTAG005107	C	T	.	.	.	GT	CT	TT	TT	TT	TT	CT	CT	TT	TT	CC	CC	TT	TT	TT	TT	CC	CT	CT	CC	CC	CT	TT	CT	CC	CC	TT	TT	CC	CC	TT	TT	TT	TT	CC	TT	TT	CC	TT	TT	TT	TT
10	140934652	ZmDArTAG005113	G	A	.	.	.	GT	GA	AA	GG	GG	AA	AA	GG	GG	GG	GG	GG	GG	GA	GG	GG	GG	GG	GA	GG	AA	GG	AA	GA	GA	GG	AA	AA	GG	GA	AA	GA	GA	GG	GG	GG	GG	AA	GG	GG	GG	GG
10	141614803	ZmDArTAG005114	G	A	.	.	.	GT	AA	AA	AA	AA	GG	GG	GG	AA	AA	GG	GG	AA	AA	GG	GA	GG	GA	GA	GG	GG	GG	AA	GA	GA	GG	AA	GG	GA	AA	AA	AA	GA	GG	AA	AA	AA	AA	GA	AA	AA	AA
10	142684833	ZmDArTAG005121	T	C	.	.	.	GT	CC	TT	CC	CC	TC	TC	TC	CC	CC	CC	CC	CC	TC	TT	TC	CC	TT	TC	CC	CC	CC	CC	CC	CC	CC	TT	TT	CC	CC	CC	CC	CC	TT	CC	CC	CC	CC	CC	CC	CC	CC
10	143100941	ZmDArTAG005122	G	A	.	.	.	GT	GG	GG	GA	AA	GG	GG	GG	GA	GG	GG	GG	GG	AA	AA	AA	GG	GA	AA	GG	GG	GG	AA	GA	GA	GG	GG	GG	AA	AA	AA	AA	GA	AA	AA	AA	AA	GG	GG	AA	AA	AA
10	144162976	ZmDArTAG005124	G	A	.	.	.	GT	AA	GG	GG	GG	GG	GG	GG	GG	AA	AA	AA	GG	GG	AA	GA	AA	GA	GG	GG	GG	AA	GG	GA	GG	AA	GG	GG	GG	GG	GG	GG	GG	AA	GG	GG	GG	GG	GA	GG	GG	GG
10	144895890	ZmDArTAG005127	A	C	.	.	.	GT	AC	AA	CC	CC	AA	CC	CC	CC	CC	CC	CC	CC	CC	AA	AA	CC	CC	CC	CC	CC	CC	CC	CC	CC	CC	CC	CC	CC	CC	CC	CC	CC	CC	CC	CC	CC	AA	CC	CC	CC	CC
10	148529605	ZmDArTAG005135	A	T	.	.	.	GT	TT	TT	TT	TT	AA	TT	TT	AA	TT	TT	TT	TT	AA	AA	TT	TT	AA	AA	TT	TT	TT	TT	TT	TT	TT	TT	TT	TT	TT	TT	TT	TT	AA	TT	TT	TT	TT	TT	TT	AA	AA
1	16580577	ZmDArTAG005155	C	T	.	.	.	GT	TT	TT	TT	CC	CC	TT	CC	TT	TT	TT	TT	TT	TT	CT	CT	TT	CT	TT	CT	TT	TT	TT	TT	TT	TT	TT	TT	TT	TT	TT	TT	CT	CC	TT	TT	TT	CC	CC	CC	CC	CC
1	20634343	ZmDArTAG005159	T	C	.	.	.	GT	TC	TT	TT	CC	CC	CC	CC	CC	CC	CC	CC	CC	CC	TT	TC	CC	CC	CC	CC	CC	CC	CC	CC	CC	CC	CC	CC	CC	CC	CC	CC	CC	CC	CC	CC	TT	CC	CC	CC	CC	CC
1	21382480	ZmDArTAG005160	T	G	.	.	.	GT	TG	TT	TT	TT	TT	GG	GG	GG	GG	GG	GG	TT	GG	TT	TG	TT	GG	GG	GG	GG	GG	GG	GG	GG	GG	GG	GG	GG	GG	GG	TG	GG	NN	GG	GG	TT	TT	GG	TT	GG	GG
1	56749230	ZmDArTAG005202	T	C	.	.	.	GT	CC	CC	CC	CC	CC	CC	CC	CC	CC	CC	CC	CC	CC	CC	CC	CC	CC	CC	TC	CC	CC	CC	CC	CC	CC	CC	CC	CC	CC	CC	CC	CC	NN	TT	CC	CC	CC	CC	TT	TT	TT
1	57351301	ZmDArTAG005203	T	G	.	.	.	GT	GG	GG	GG	TT	GG	GG	TG	GG	GG	GG	GG	TT	NN	GG	GG	GG	GG	GG	TT	GG	GG	GG	GG	GG	GG	GG	GG	GG	GG	GG	GG	TG	TT	TT	TT	TT	GG	TT	TT	TT	TT
1	58453198	ZmDArTAG005204	A	C	.	.	.	GT	CC	CC	CC	AA	CC	CC	CC	CC	CC	CC	CC	CC	AA	AA	CC	CC	CC	CC	CC	CC	CC	CC	CC	CC	AA	AA	CC	AA	CC	AA	AC	CC	AA	CC	NN	NN	CC	AC	CC	CC	CC
1	60834738	ZmDArTAG005207	A	G	.	.	.	GT	GG	GG	GG	GG	GG	GG	GG	GG	GG	GG	GG	GG	GG	GG	GG	GG	GG	GG	GG	GG	GG	GG	GG	GG	GG	GG	GG	GG	GG	GG	GG	GG	GG	AA	GG	GG	GG	GG	GG	AA	AA
1	64245994	ZmDArTAG005210	A	G	.	.	.	GT	GG	AA	GG	GG	GG	GG	GG	GG	GG	GG	GG	GG	NN	GG	GG	GG	GG	GG	GG	GG	GG	GG	GG	GG	NN	NN	GG	NN	GG	GG	GG	GG	GG	AA	GG	GG	GG	GG	GG	AA	AA
1	65487433	ZmDArTAG005211	C	T	.	.	.	GT	TT	CC	TT	TT	TT	TT	TT	TT	TT	TT	TT	CC	TT	TT	TT	TT	TT	TT	TT	TT	TT	TT	TT	TT	NN	TT	TT	NN	TT	TT	CC	TT	TT	TT	TT	TT	TT	TT	CC	TT	TT
1	80512432	ZmDArTAG005224	T	C	.	.	.	GT	CC	CC	CC	TT	CC	CC	CC	CC	CC	CC	CC	TT	CC	CC	CC	CC	CC	CC	CC	CC	CC	CC	CC	CC	CC	CC	CC	CC	CC	CC	CC	CC	CC	TT	CC	CC	CC	TC	TT	TT	TT
1	93278192	ZmDArTAG005237	A	C	.	.	.	GT	CC	CC	CC	CC	CC	CC	CC	CC	CC	CC	CC	CC	CC	CC	CC	CC	CC	CC	CC	CC	CC	CC	CC	CC	AA	AC	CC	AA	CC	AA	AA	CC	CC	CC	CC	CC	CC	CC	CC	CC	CC
1	96844934	ZmDArTAG005241	T	C	.	.	.	GT	TT	CC	TT	CC	TT	TT	TC	TT	TT	TT	TT	CC	CC	TC	TT	TT	TC	TC	CC	TT	TT	TC	TT	TT	CC	TT	TT	CC	TT	TC	TC	TC	CC	CC	CC	CC	TT	CC	CC	CC	CC
1	111281866	ZmDArTAG005255	T	G	.	.	.	GT	TG	TT	TT	TT	TT	GG	TT	GG	GG	GG	GG	TT	TT	TG	GG	GG	TG	GG	TT	GG	GG	GG	GG	GG	GG	GG	GG	GG	GG	GG	GG	TG	TT	TT	TT	TT	TT	TT	GG	TT	TT
1	113578891	ZmDArTAG005257	A	G	.	.	.	GT	AA	GG	AA	AA	AA	AA	AA	AA	AA	AA	AA	GG	AA	AA	AA	AA	AA	AA	GG	AA	AA	AA	AA	AA	AA	AA	AA	AA	AA	AA	AA	AA	AA	GG	GG	AA	AA	AA	GG	GG	GG
1	119163115	ZmDArTAG005262	T	C	.	.	.	GT	TT	CC	TT	TT	TT	TT	TC	TT	TT	TT	TT	CC	TT	TT	TT	TT	TT	TT	TT	TT	TT	TC	TC	TT	TT	TT	TT	TT	TT	TT	TT	TT	TT	CC	TT	CC	TT	TC	CC	TT	TT
1	125083983	ZmDArTAG005268	C	T	.	.	.	GT	CC	TT	CC	CC	CC	CC	CC	CC	CC	CC	CC	TT	CC	CC	CC	CC	CC	CC	CC	CC	CC	CC	CC	CC	CC	CC	CC	CC	CC	CC	CC	CC	CC	TT	CC	CC	CC	CT	CC	CC	CC
1	126663596	ZmDArTAG005269	T	C	.	.	.	GT	TT	CC	TT	TT	TT	TT	TT	TT	TT	TT	TT	CC	TT	TT	TT	TT	TT	TT	TT	TT	TT	TT	TT	TT	TT	TT	TT	TT	TT	TT	TT	TT	TT	CC	TT	TT	TT	TC	TT	TT	TT
1	129024412	ZmDArTAG005270	C	A	.	.	.	GT	CC	AA	CC	CC	CC	CC	CC	CC	CC	CC	CC	AA	CC	CC	CC	CC	CC	CC	CC	CC	CC	CC	CC	CC	CC	CC	CC	CC	CC	CC	CC	CC	CC	AA	CC	CC	CC	CA	CC	CC	CC
1	288054492	ZmDArTAG005425	C	T	.	.	.	GT	TT	TT	CT	TT	TT	TT	CC	TT	TT	TT	TT	TT	CC	TT	TT	TT	TT	CC	CC	TT	TT	TT	TT	TT	TT	CT	TT	TT	TT	TT	TT	CT	TT	CC	TT	CC	CC	CC	CC	CC	CC
1	289419264	ZmDArTAG005426	G	A	.	.	.	GT	GG	GG	GA	GG	GG	GG	GA	GG	GG	GG	GG	AA	AA	GG	GG	GG	AA	GG	AA	GG	GG	AA	AA	AA	GG	GA	GG	GG	GG	GG	GG	AA	GG	AA	AA	AA	AA	AA	GG	AA	AA
1	293874077	ZmDArTAG005432	G	A	.	.	.	GT	GG	AA	GG	GG	GG	GA	GA	GG	GG	GG	GG	AA	GG	GG	GG	AA	GA	GG	GG	GG	GG	GG	GG	GG	GG	GA	GG	GG	GG	GG	GA	GG	GG	GG	GG	AA	GG	GA	AA	GG	GG
1	295668864	ZmDArTAG005435	G	A	.	.	.	GT	AA	AA	AA	AA	AA	AA	AA	AA	AA	AA	AA	AA	GG	AA	AA	GG	AA	AA	GG	AA	AA	AA	AA	AA	AA	AA	AA	AA	AA	AA	AA	GA	AA	GG	GG	AA	AA	GG	AA	AA	AA
1	298959010	ZmDArTAG005441	G	A	.	.	.	GT	AA	AA	AA	GG	AA	AA	GA	AA	AA	AA	AA	GG	AA	AA	AA	GG	GA	GA	AA	AA	AA	AA	AA	AA	AA	AA	GG	GG	GG	GA	GA	AA	AA	AA	AA	AA	GG	AA	GG	AA	AA
1	299049227	ZmDArTAG005442	C	T	.	.	.	GT	TT	TT	TT	CC	TT	TT	CT	TT	TT	TT	TT	TT	TT	CC	CC	TT	TT	TT	TT	TT	CC	CC	CT	TT	TT	TT	NN	TT	TT	TT	CT	TT	TT	TT	TT	TT	CC	TT	CC	TT	TT
2	139801	ZmDArTAG005444	T	G	.	.	.	GT	TG	GG	GG	GG	GG	GG	TG	GG	GG	TT	GG	TT	TG	GG	GG	GG	GG	GG	GG	GG	TT	TT	TT	TT	GG	GG	GG	GG	GG	GG	GG	GG	GG	TT	TT	TT	GG	TT	TT	TT	TT
2	846945	ZmDArTAG005445	G	A	.	.	.	GT	AA	GG	AA	AA	AA	AA	GG	GG	AA	AA	AA	GG	GA	AA	AA	GG	GA	AA	AA	AA	GG	AA	AA	AA	AA	AA	AA	AA	AA	AA	AA	AA	AA	GG	GG	AA	AA	GA	GG	GA	GA
2	1142960	ZmDArTAG005447	A	C	.	.	.	GT	CC	CC	AA	AA	CC	CC	CC	CC	CC	CC	CC	NN	CC	CC	CC	AA	CC	CC	CC	CC	CC	CC	CC	CC	CC	CC	CC	CC	CC	CC	AC	CC	CC	CC	CC	CC	CC	AC	CC	AC	AC
2	1281572	ZmDArTAG005449	G	C	.	.	.	GT	GC	GG	CC	CC	GG	CC	CC	GG	CC	GG	CC	GG	CC	CC	CC	GG	GC	CC	CC	CC	CC	GG	GG	GG	CC	CC	CC	CC	CC	CC	GC	CC	GG	CC	CC	GG	CC	CC	CC	CC	CC
2	1287187	ZmDArTAG005450	A	G	.	.	.	GT	GG	AA	AA	AA	GG	GG	AG	NN	GG	GG	GG	NN	AG	GG	GG	AA	AG	GG	GG	GG	AA	GG	GG	GG	GG	GG	GG	GG	GG	GG	AG	GG	GG	AA	AA	GG	AA	AG	AA	AG	AG
2	1820537	ZmDArTAG005451	C	G	.	.	.	GT	CG	CC	CC	CC	CC	GG	GG	GG	GG	CC	GG	GG	GG	CC	CC	GG	GG	GG	GG	GG	CC	CC	CC	CC	CC	GG	GG	GG	GG	GG	GG	GG	CC	GG	GG	CC	CC	GG	GG	GG	GG
2	3864255	ZmDArTAG005455	A	G	.	.	.	GT	AG	GG	AA	GG	GG	GG	GG	GG	GG	GG	GG	AA	GG	GG	GG	GG	GG	GG	AG	GG	AA	AA	AG	AA	GG	AA	GG	GG	GG	GG	GG	GG	GG	AA	GG	GG	GG	GG	AA	GG	GG
2	9113334	ZmDArTAG005461	G	A	.	.	.	GT	GG	GG	GA	GG	GG	GG	GA	GG	GG	GG	GG	NN	AA	GG	GG	AA	GG	GG	GG	GG	AA	GA	GA	GG	GG	GG	GG	GG	GG	GG	GG	GG	AA	AA	AA	AA	GG	GA	AA	AA	AA
2	9450228	ZmDArTAG005462	G	T	.	.	.	GT	GT	TT	TT	TT	TT	TT	GT	GG	TT	GG	GG	GG	GG	TT	TT	GG	GG	GG	GT	TT	GG	GG	GT	GG	GG	GG	TT	GT	GT	GG	GG	GG	TT	TT	GG	GG	TT	TT	GG	GG	GG
2	10391974	ZmDArTAG005466	G	C	.	.	.	GT	GC	GG	GG	GG	GG	GG	GG	GG	GG	CC	CC	GG	GG	GG	GG	GG	NN	NN	GC	GG	GG	GG	GG	CC	CC	GG	GG	GG	GC	CC	GC	CC	GG	CC	GG	GG	GG	GG	GG	GG	GG
2	11064640	ZmDArTAG005468	C	T	.	.	.	GT	TT	TT	TT	TT	CC	CC	TT	TT	CC	TT	TT	TT	TT	TT	TT	TT	CC	CT	CT	CC	TT	TT	TT	TT	TT	TT	CC	TT	TT	TT	TT	TT	TT	CC	TT	TT	CC	TT	TT	TT	TT
2	12273188	ZmDArTAG005469	T	C	.	.	.	GT	TC	TT	TT	TT	TT	TT	TC	TT	TT	TT	TT	CC	TC	TT	TT	CC	TT	TT	CC	TT	CC	CC	TC	TT	TT	TT	TT	TT	TT	TT	TC	TC	CC	TT	CC	TT	TT	TC	CC	CC	CC
2	13602635	ZmDArTAG005470	G	A	.	.	.	GT	AA	GG	AA	AA	AA	AA	AA	AA	AA	AA	AA	GG	AA	AA	AA	NN	AA	GA	AA	NN	GG	GG	GG	AA	AA	AA	AA	AA	AA	AA	AA	AA	AA	NN	AA	NN	AA	AA	GG	AA	AA
2	15920468	ZmDArTAG005475	C	A	.	.	.	GT	AA	CC	CA	CA	AA	AA	CC	CC	AA	AA	AA	AA	CA	AA	AA	AA	CA	CA	CC	AA	CC	CA	CA	AA	AA	AA	AA	AA	AA	AA	AA	CA	CC	CC	CC	CC	AA	CA	AA	CC	CC
2	21350240	ZmDArTAG005481	G	A	.	.	.	GT	AA	AA	GG	GA	GG	GA	GA	AA	AA	AA	AA	AA	AA	AA	AA	AA	GA	GG	GA	GG	NN	AA	AA	AA	AA	AA	AA	AA	GG	GG	GG	GG	GG	GG	AA	AA	GG	AA	AA	AA	AA
2	22816730	ZmDArTAG005482	C	T	.	.	.	GT	CC	TT	CC	CC	TT	CT	TT	CC	CC	CC	CC	CC	TT	TT	TT	CC	TT	TT	TT	TT	CC	CC	CC	CC	CC	CC	CC	CC	TT	TT	CT	CT	CC	TT	TT	CC	CC	CT	CC	CC	CC
2	29894336	ZmDArTAG005487	G	A	.	.	.	GT	AA	GG	GG	GG	GA	AA	AA	GG	AA	AA	AA	AA	GG	AA	AA	GG	AA	AA	AA	GG	AA	AA	AA	AA	AA	AA	AA	AA	AA	AA	GA	AA	AA	AA	AA	GG	GA	GA	AA	GG	GG
2	32223181	ZmDArTAG005489	C	T	.	.	.	GT	TT	CC	TT	TT	TT	TT	CC	TT	TT	TT	TT	CC	CC	TT	TT	CC	CT	CC	CC	CC	TT	TT	TT	TT	TT	TT	TT	TT	TT	TT	TT	CT	CC	TT	CC	TT	TT	CT	CC	TT	TT
2	34989836	ZmDArTAG005491	C	T	.	.	.	GT	CT	CC	CC	CC	CC	TT	TT	CC	TT	TT	TT	TT	TT	TT	TT	TT	TT	TT	TT	TT	TT	TT	TT	TT	TT	TT	TT	TT	TT	TT	TT	TT	TT	TT	TT	CC	CC	CT	TT	CC	CC
2	38203927	ZmDArTAG005493	A	G	.	.	.	GT	GG	AA	GG	GG	GG	GG	GG	GG	GG	GG	GG	AA	AA	AA	GG	GG	GG	GG	GG	GG	AG	AG	GG	AG	GG	AA	GG	GG	AG	AA	AG	GG	GG	GG	GG	GG	GG	GG	AA	GG	GG
2	38954451	ZmDArTAG005495	T	G	.	.	.	GT	TT	TT	GG	GG	GG	TT	TG	TT	TT	TT	TT	TT	TT	GG	GG	GG	TT	GG	TG	GG	TG	TT	TT	TG	TT	GG	TT	TT	TG	GG	TG	TT	TT	GG	TT	TT	GG	TT	TT	TT	TT
2	41131437	ZmDArTAG005498	G	A	.	.	.	GT	AA	AA	GG	GG	GG	AA	GG	AA	AA	AA	AA	NN	AA	GG	GG	AA	AA	AA	GG	GG	AA	AA	AA	GA	AA	GG	AA	AA	GA	GG	GG	GA	GG	AA	GG	AA	GG	GA	NN	AA	AA
2	42742618	ZmDArTAG005499	G	A	.	.	.	GT	GA	AA	AA	AA	AA	GA	GG	AA	AA	GG	GG	GG	GG	AA	AA	GG	AA	GA	GG	GG	GA	GG	GG	GA	GG	AA	GG	GG	GA	AA	AA	GG	AA	AA	GG	AA	AA	GA	GG	AA	AA
2	44903724	ZmDArTAG005500	G	C	.	.	.	GT	CC	CC	CC	CC	CC	CC	CC	CC	CC	CC	CC	GG	CC	CC	CC	CC	CC	CC	CC	CC	CC	CC	CC	CC	CC	CC	CC	CC	CC	CC	CC	CC	CC	GG	CC	CC	CC	CC	GG	CC	CC
2	55587863	ZmDArTAG005511	C	T	.	.	.	GT	TT	TT	CC	CC	CC	CC	CC	TT	TT	TT	TT	CC	CC	CT	CC	TT	CC	CC	CC	TT	TT	TT	TT	TT	TT	TT	TT	TT	CT	TT	CC	CC	NN	CC	CC	TT	CC	CC	CC	TT	TT
2	58291425	ZmDArTAG005513	C	A	.	.	.	GT	AA	AA	AA	CA	CA	CC	CA	AA	AA	CC	AA	CC	AA	CA	AA	CC	CC	CA	AA	CC	CC	CC	CC	CC	CC	AA	CC	CC	CC	CC	AA	CC	AA	AA	AA	AA	CA	CA	CC	AA	AA
2	61400365	ZmDArTAG005515	C	T	.	.	.	GT	TT	TT	TT	TT	CC	TT	TT	TT	TT	TT	TT	CC	TT	TT	CC	TT	TT	CC	TT	TT	TT	TT	TT	TT	TT	TT	TT	TT	TT	TT	CT	TT	TT	TT	TT	TT	TT	TT	CC	CC	CC
2	65236168	ZmDArTAG005520	G	T	.	.	.	GT	GG	TT	GG	GG	GG	GG	TT	TT	GG	GG	GG	GG	TT	GG	GG	GG	GG	GT	TT	TT	GG	GG	GG	GG	GG	GG	GG	GG	GG	GG	GT	GT	TT	GG	TT	TT	GG	TT	GG	GG	GG
2	67252943	ZmDArTAG005521	G	A	.	.	.	GT	GG	GG	GG	GG	GG	GG	GG	GG	GG	GG	GG	GG	GG	GG	GG	GG	GG	GG	GG	GG	GG	GG	GG	GG	GG	AA	GG	GG	GG	GG	GG	GG	AA	GG	GG	GG	GG	GG	GG	AA	AA
2	70916164	ZmDArTAG005524	A	C	.	.	.	GT	AA	CC	AA	AA	AA	AA	AC	CC	AA	CC	AA	AA	AA	AA	AA	CC	AA	AA	AA	CC	CC	AC	AC	AA	CC	AA	CC	CC	CC	AC	AA	AC	AA	AA	AA	CC	AA	CC	AA	AA	AA
2	220529078	ZmDArTAG005651	G	A	.	.	.	GT	GG	GG	GG	GG	GG	AA	GG	AA	AA	GG	GG	AA	GG	GA	GG	GG	GA	GA	GG	GG	GG	GG	GA	AA	GG	AA	GG	GG	GA	AA	AA	GA	AA	AA	GG	AA	GG	AA	GG	GG	GG
2	234585862	ZmDArTAG005664	T	C	.	.	.	GT	CC	CC	CC	CC	CC	CC	CC	CC	CC	CC	TT	CC	CC	CC	CC	CC	CC	CC	CC	CC	CC	CC	CC	CC	CC	CC	CC	CC	CC	CC	CC	CC	TT	CC	CC	CC	CC	TC	CC	CC	CC
2	235397771	ZmDArTAG005665	G	A	.	.	.	GT	GG	AA	NN	GA	GG	GG	GG	GG	GG	GG	AA	AA	GG	NN	GG	GG	GG	GG	GA	GG	GG	GG	GG	GG	GG	GG	GG	GG	GG	GG	GA	GG	GG	AA	GG	GG	GG	GA	GA	GG	GG
2	236523698	ZmDArTAG005666	T	C	.	.	.	GT	TT	CC	TT	TC	CC	CC	CC	TT	TT	CC	CC	CC	CC	TC	TT	CC	CC	CC	CC	CC	CC	CC	CC	CC	CC	CC	CC	CC	CC	CC	CC	CC	TT	TT	CC	TT	TC	TC	CC	CC	CC
3	4844718	ZmDArTAG005677	A	G	.	.	.	GT	AG	NN	AA	AA	AG	AA	AA	GG	AA	AA	GG	NN	AA	AA	AA	AA	AG	AA	AA	AA	AA	AA	AA	AA	AA	AA	GG	AA	AA	AA	AA	AG	GG	GG	AA	AA	AA	AA	GG	AA	AA
3	5674923	ZmDArTAG005678	T	C	.	.	.	GT	TC	CC	TT	TT	TC	TT	TT	TC	CC	CC	TT	CC	CC	CC	CC	CC	TT	TT	TT	CC	CC	TT	TT	TC	CC	TT	TT	TT	TT	TT	TT	TT	TT	TT	TT	CC	TC	TT	TT	TT	TT
3	17616325	ZmDArTAG005694	C	T	.	.	.	GT	CC	TT	CC	CC	CT	CC	CT	TT	CC	CC	CC	TT	TT	CC	CC	TT	CT	CT	TT	CC	CC	CC	CC	CC	CC	CC	CC	CC	CC	CC	CC	CT	CC	CC	CC	TT	CC	CT	CC	TT	TT
3	21566507	ZmDArTAG005698	C	T	.	.	.	GT	TT	TT	TT	CC	CC	TT	TT	TT	TT	TT	TT	CC	CC	TT	TT	TT	TT	TT	CT	TT	TT	TT	TT	TT	TT	TT	TT	TT	TT	TT	TT	TT	NN	CC	TT	TT	CC	TT	NN	TT	TT
3	24225425	ZmDArTAG005699	A	G	.	.	.	GT	GG	GG	AA	AA	AA	GG	GG	AA	GG	GG	GG	AA	AA	GG	GG	GG	GG	GG	GG	GG	GG	GG	GG	GG	GG	GG	GG	GG	GG	GG	GG	GG	AA	AA	GG	GG	AA	GG	GG	GG	GG
3	36834143	ZmDArTAG005712	G	A	.	.	.	GT	AA	AA	AA	AA	AA	GG	GG	AA	AA	AA	GG	GG	GG	GG	GG	GA	GG	GG	AA	AA	AA	AA	AA	AA	GG	GG	GG	AA	AA	AA	AA	AA	AA	AA	AA	AA	AA	GA	GG	GG	GG
3	41406603	ZmDArTAG005716	C	T	.	.	.	GT	CT	TT	CC	CC	CC	TT	CC	CC	CC	CC	TT	TT	CT	CC	CT	CC	CC	CC	TT	CC	TT	TT	TT	TT	TT	TT	TT	TT	TT	TT	TT	TT	CC	CC	TT	CC	CC	TT	TT	CC	CC
3	46178535	ZmDArTAG005719	G	C	.	.	.	GT	CC	CC	GG	CC	CC	CC	CC	CC	CC	CC	CC	CC	CC	CC	CC	CC	CC	CC	CC	CC	CC	CC	CC	CC	CC	CC	CC	CC	CC	CC	CC	CC	NN	NN	CC	CC	CC	CC	CC	CC	CC
3	50431497	ZmDArTAG005723	G	C	.	.	.	GT	GC	CC	CC	CC	CC	CC	CC	CC	GG	GG	CC	CC	CC	GG	GC	GG	CC	CC	GG	GG	GG	GG	GG	GG	CC	CC	CC	GG	GG	GG	GG	GC	CC	CC	GG	GG	CC	GG	CC	CC	CC
3	53892836	ZmDArTAG005727	A	G	.	.	.	GT	AG	GG	AA	GG	AG	GG	GG	AA	AA	AA	GG	AA	AA	GG	GG	AA	GG	GG	GG	AA	GG	GG	GG	GG	GG	GG	GG	GG	GG	GG	GG	GG	GG	GG	GG	AA	GG	GG	AA	GG	GG
3	60254106	ZmDArTAG005732	G	C	.	.	.	GT	GG	GG	CC	CC	CC	CC	CC	CC	GG	GG	CC	CC	CC	GG	GC	GG	GC	CC	CC	GG	CC	CC	CC	CC	CC	CC	CC	CC	CC	CC	CC	GC	GG	CC	CC	GG	CC	GC	GG	GG	GG
3	69416885	ZmDArTAG005739	G	A	.	.	.	GT	AA	GG	GG	GG	GA	AA	GG	AA	AA	AA	AA	GG	GG	GG	GG	AA	GA	GA	GG	AA	GG	GG	GG	GG	AA	AA	AA	GG	GG	GG	GG	GG	GG	GG	GG	AA	GG	GG	GG	GG	GG
3	79008589	ZmDArTAG005745	C	T	.	.	.	GT	CT	CC	CC	CC	CT	CC	CC	TT	TT	TT	TT	CC	CC	CC	CC	TT	CC	CC	CC	TT	CC	CC	CC	CC	CC	CC	CC	CC	CC	CC	CC	CC	TT	CC	CC	TT	CC	CC	CC	CC	CC
3	80527654	ZmDArTAG005746	C	A	.	.	.	GT	CC	CC	CC	CC	CC	CC	CC	CC	CC	CC	CC	AA	AA	CC	CC	CC	CA	CC	CA	CC	CC	CC	CC	CC	CC	CC	CC	CC	CC	CC	CC	CA	CC	CC	CC	CC	CC	CC	CC	AA	AA
3	81544027	ZmDArTAG005747	T	C	.	.	.	GT	TT	TT	TT	TT	TT	TT	TT	CC	CC	CC	CC	TT	TT	TT	TT	TC	TT	TT	TT	CC	TT	TT	TT	TT	TT	TT	TT	TT	TT	TT	TT	TT	CC	TT	TT	TC	TT	TT	TT	TT	TT
3	86916604	ZmDArTAG005750	G	A	.	.	.	GT	AA	AA	AA	AA	AA	AA	GG	AA	AA	AA	AA	GG	GG	GG	GG	AA	GA	GA	GA	AA	GG	GG	GG	GG	GG	GG	GG	GG	GG	GG	GA	GG	AA	AA	GG	AA	AA	GG	GG	GG	GG
3	94714981	ZmDArTAG005756	A	G	.	.	.	GT	AA	AA	AA	AA	AA	AA	GG	AA	AA	AA	AA	AA	AA	GG	GG	AA	AG	AG	GG	AA	GG	GG	GG	GG	GG	GG	GG	GG	GG	GG	GG	GG	AA	AA	GG	AA	AA	GG	AA	GG	GG
3	97596855	ZmDArTAG005757	T	C	.	.	.	GT	TC	CC	CC	CC	CC	CC	CC	CC	CC	CC	CC	TT	TT	CC	CC	CC	TC	TC	CC	CC	CC	CC	CC	CC	CC	CC	CC	CC	CC	CC	CC	CC	CC	CC	CC	CC	CC	CC	TT	CC	CC
3	100285279	ZmDArTAG005761	T	C	.	.	.	GT	TC	TT	TT	TT	TC	TT	TT	CC	CC	CC	CC	TT	TT	TT	TT	CC	TT	TT	TT	CC	TT	TT	TT	TT	TT	TT	TT	TT	TT	TT	TT	TT	CC	TT	TT	CC	TT	TT	TT	TT	TT
3	102500552	ZmDArTAG005762	G	A	.	.	.	GT	GA	GG	GG	GG	GA	GG	GG	AA	AA	AA	AA	GG	GG	GG	GG	AA	GG	GG	GG	AA	GG	GG	GG	GG	GG	GG	GG	GG	GG	GG	GG	GG	AA	GG	GG	AA	GG	GG	GG	GG	GG
3	105361644	ZmDArTAG005764	T	C	.	.	.	GT	TC	CC	TT	CC	TC	TT	TT	TT	CC	CC	CC	TT	TT	CC	CC	CC	TC	TT	TT	CC	TT	TT	TT	TT	TT	TT	TT	TT	TT	TT	TT	TT	TT	CC	TT	CC	CC	TT	TT	TT	TT
3	108809207	ZmDArTAG005766	A	C	.	.	.	GT	AC	CC	AA	AA	AC	CC	AA	CC	CC	CC	CC	AA	AA	CC	CC	CC	AC	AA	AC	CC	AA	AA	AA	AA	AA	AA	AA	AA	AA	AA	AA	AC	AA	AA	AA	CC	AA	AA	AA	CC	CC
3	110203402	ZmDArTAG005767	C	A	.	.	.	GT	CC	AA	CC	CA	CA	CC	CC	CC	CC	CC	CC	CC	CC	CC	CC	CC	CA	CC	CA	CC	CC	CC	CC	CC	CC	CC	CC	CC	CC	CC	CC	CA	CC	AA	CC	CC	AA	CC	CC	AA	AA
3	112063031	ZmDArTAG005769	C	A	.	.	.	GT	CA	CC	CC	CC	CA	CC	CC	AA	AA	AA	AA	AA	AA	AA	AA	AA	CA	CA	CC	AA	CC	CC	CC	CC	CC	CC	CC	CC	CC	CC	CC	CC	CC	CC	CC	AA	CC	CC	CC	CC	CC
3	113612165	ZmDArTAG005770	T	C	.	.	.	GT	CC	TT	TT	TT	TC	CC	TT	CC	CC	CC	CC	TT	TT	TT	TT	CC	TC	TT	TT	CC	TT	TT	TT	TT	TT	TT	TT	TT	TT	TT	TC	TT	TT	TT	TT	CC	TT	TT	TT	TT	TT
3	117097854	ZmDArTAG005773	A	G	.	.	.	GT	AA	AA	GG	AA	AG	GG	AA	GG	AA	AA	AA	AA	AA	AA	AA	AA	AG	AG	AG	AA	AA	AA	AA	AA	AA	AA	AA	AA	AA	AA	AG	AA	GG	AA	AA	AA	AA	AA	AA	GG	GG
3	119636124	ZmDArTAG005775	T	C	.	.	.	GT	TC	TT	TT	TT	TT	TT	TT	TT	CC	CC	CC	TT	TT	TT	TT	CC	TC	TT	TT	CC	TT	TT	TT	TT	TT	TT	TT	TT	TT	TT	TT	TT	TT	TT	TT	CC	TT	TT	TT	TT	TT
3	119995774	ZmDArTAG005776	A	C	.	.	.	GT	AC	AA	CC	CC	AC	AA	AA	AA	CC	CC	CC	AA	AA	AA	AA	CC	AC	AA	AC	CC	AA	AA	AA	AA	AA	AA	AA	AA	AA	AA	AA	AA	AA	CC	AA	CC	AC	AA	AA	CC	CC
3	125733857	ZmDArTAG005780	C	T	.	.	.	GT	TT	TT	TT	CC	CT	TT	TT	TT	TT	TT	TT	CC	TT	CC	CC	TT	TT	TT	TT	TT	TT	TT	TT	TT	TT	TT	TT	TT	TT	TT	TT	TT	TT	CC	TT	TT	CC	TT	TT	TT	TT
3	131357519	ZmDArTAG005786	C	T	.	.	.	GT	TT	CC	TT	TT	CT	CC	TT	CC	TT	TT	TT	TT	TT	TT	CT	CT	TT	TT	TT	TT	CC	CC	CC	CC	CC	CC	CC	CC	CC	CC	CC	CC	TT	TT	CC	TT	TT	CT	TT	TT	TT
3	133213279	ZmDArTAG005787	T	C	.	.	.	GT	TC	TT	TT	CC	CC	CC	CC	CC	CC	CC	CC	CC	TC	TT	TT	CC	CC	CC	TT	CC	TT	TT	TT	TT	TT	CC	TT	TT	TT	TT	TC	TT	TT	CC	CC	CC	CC	CC	CC	TT	TT
3	134943409	ZmDArTAG005789	T	C	.	.	.	GT	CC	TT	CC	TC	TT	CC	CC	TT	CC	CC	CC	NN	CC	CC	TC	CC	CC	CC	CC	CC	TT	TT	TT	TT	TT	CC	TT	TT	TT	TT	TC	TC	NN	NN	CC	CC	TC	CC	CC	CC	CC
3	141590164	ZmDArTAG005795	A	C	.	.	.	GT	CC	CC	CC	CC	CC	CC	AC	AA	AA	AA	AA	CC	CC	CC	CC	AA	AC	AA	CC	AA	AA	CC	CC	CC	CC	CC	CC	CC	CC	CC	CC	CC	AA	CC	CC	AA	CC	CC	AC	AA	AA
3	146635286	ZmDArTAG005799	T	A	.	.	.	GT	TA	AA	AA	TT	AA	AA	TT	TT	TT	TT	TT	TT	TT	TT	TT	TT	TT	TT	TT	TT	TT	TT	TT	TT	TT	AA	TT	TT	TT	TT	TT	TT	TT	TT	AA	TT	TT	TT	TT	TT	TT
3	149016912	ZmDArTAG005802	G	T	.	.	.	GT	GG	TT	TT	TT	GG	GG	GG	TT	GG	GG	GG	TT	TT	GG	GT	GG	GT	GG	GG	GG	GG	GG	GG	GG	GG	GG	GG	GG	GG	GG	GT	GG	GG	TT	TT	GG	TT	TT	TT	GG	GG
3	154138240	ZmDArTAG005806	T	C	.	.	.	GT	CC	CC	CC	TT	CC	CC	TT	TT	CC	CC	CC	TT	TT	TC	TC	TT	TC	TT	TT	CC	CC	CC	CC	CC	CC	CC	CC	CC	CC	CC	CC	TC	TT	TT	TT	TC	TT	TT	TT	TT	TT
3	156011887	ZmDArTAG005808	T	C	.	.	.	GT	TT	TT	TT	TT	TT	TT	TT	TT	TT	CC	NN	TT	TT	TT	TT	TT	TT	TT	TT	CC	NN	TT	TT	TT	TT	TT	TT	TT	TT	TT	TT	TT	NN	TT	TT	TT	TT	TT	TT	TT	TT
3	156832891	ZmDArTAG005809	T	G	.	.	.	GT	GG	GG	TT	GG	GG	GG	GG	GG	GG	GG	GG	GG	GG	GG	GG	GG	GG	GG	GG	GG	GG	GG	GG	GG	GG	GG	GG	GG	GG	GG	GG	GG	TT	GG	GG	GG	GG	GG	GG	GG	GG
3	157690974	ZmDArTAG005810	A	G	.	.	.	GT	AA	GG	GG	GG	AA	AG	AA	AA	GG	GG	GG	NN	AA	AG	GG	AA	AA	AA	AA	GG	GG	AG	GG	AG	GG	GG	GG	GG	GG	GG	GG	AA	AA	GG	AA	AA	AG	AA	AG	AA	AA
3	158554753	ZmDArTAG005811	T	G	.	.	.	GT	GG	GG	GG	TG	TT	GG	GG	TG	TT	TT	TT	GG	GG	GG	GG	GG	GG	GG	GG	TT	NN	GG	GG	GG	GG	GG	NN	GG	GG	GG	TT	GG	GG	NN	GG	GG	GG	GG	GG	GG	GG
3	160346446	ZmDArTAG005812	A	C	.	.	.	GT	CC	CC	AA	CC	AA	CC	CC	AC	CC	CC	CC	CC	CC	CC	CC	CC	CC	CC	CC	CC	CC	CC	CC	CC	CC	CC	CC	CC	CC	CC	AC	CC	AA	CC	CC	AA	CC	CC	CC	CC	CC
3	160714150	ZmDArTAG005813	T	C	.	.	.	GT	TT	CC	TT	CC	CC	TT	TT	TC	TT	TT	TT	CC	TC	TT	TT	CC	TT	TT	CC	TT	CC	CC	CC	CC	CC	CC	CC	CC	CC	CC	CC	CC	CC	CC	CC	CC	CC	TT	CC	CC	CC
3	165773404	ZmDArTAG005819	C	A	.	.	.	GT	AA	AA	CC	CC	CC	CC	CC	CC	AA	AA	AA	CC	CC	CC	CC	CC	CA	CA	CC	AA	AA	CC	CC	CC	CC	CC	CC	CC	CC	CC	CA	CC	CC	CC	CC	CC	CC	CA	CC	CC	CC
3	169394400	ZmDArTAG005822	A	C	.	.	.	GT	AA	CC	AA	AA	AC	CC	AA	AA	AA	AA	AA	CC	AA	CC	CC	AA	AA	AA	AA	AA	AA	CC	CC	CC	CC	CC	CC	CC	CC	CC	CC	AC	CC	AA	AA	CC	AA	AA	CC	AA	AA
3	171487608	ZmDArTAG005824	C	T	.	.	.	GT	CC	TT	CC	CC	TT	TT	CC	CT	CC	CC	CC	CC	CC	TT	TT	CC	CC	CT	CC	CC	CC	TT	TT	TT	TT	TT	TT	TT	TT	TT	CT	CT	TT	CC	CC	CC	CC	CC	CC	CC	CC
3	173251736	ZmDArTAG005826	C	A	.	.	.	GT	CC	CC	CC	CC	CC	CC	CC	CC	CC	CC	CC	AA	CC	CC	CC	CC	CC	CC	CC	CC	CC	CC	CC	CC	CC	CC	CC	CC	CC	CC	CC	CC	CC	CC	CC	CC	CC	CC	AA	CC	CC
3	176527928	ZmDArTAG005829	A	G	.	.	.	GT	AG	GG	AA	GG	GG	GG	AA	AA	GG	AA	AA	AA	AA	GG	GG	AA	AA	AA	AA	GG	AA	GG	GG	GG	GG	GG	GG	GG	GG	GG	GG	AG	AA	GG	AA	AA	GG	AA	GG	AA	AA
3	178651458	ZmDArTAG005830	T	C	.	.	.	GT	CC	TT	TT	CC	TT	TC	TT	TC	CC	CC	CC	TT	TT	TT	TT	CC	TT	CC	TT	CC	CC	TT	TT	TT	CC	CC	CC	TT	TT	TT	TC	TT	TT	CC	TT	TT	CC	TT	TT	TT	TT
3	180569532	ZmDArTAG005834	G	T	.	.	.	GT	GT	GG	TT	GG	GG	GT	GG	GT	GG	TT	TT	GG	GG	GG	GG	TT	GG	GG	GG	GG	TT	GG	GG	GG	GT	GG	GG	GG	GG	GG	GG	GG	GG	GG	GG	GG	GG	GT	GG	GG	GG
3	184270117	ZmDArTAG005840	A	G	.	.	.	GT	GG	GG	GG	GG	GG	GG	GG	GG	GG	GG	GG	AA	AA	GG	GG	GG	GG	GG	GG	GG	GG	GG	GG	GG	GG	GG	GG	GG	GG	GG	GG	GG	GG	GG	GG	GG	GG	AG	AA	AA	AA
3	185365446	ZmDArTAG005841	C	G	.	.	.	GT	CG	CC	CC	CC	CC	CG	CC	GG	CC	GG	GG	CC	CC	CC	CC	GG	CC	CC	CC	CC	GG	CC	CC	CC	GG	CC	CC	CC	CC	CC	CC	CC	CC	CC	CC	CC	CC	CC	CC	CC	CC
3	186807836	ZmDArTAG005842	C	T	.	.	.	GT	TT	TT	CC	CC	CC	TT	TT	TT	TT	TT	TT	CC	CT	TT	CC	TT	TT	TT	TT	TT	TT	TT	TT	TT	TT	TT	TT	TT	TT	TT	CT	TT	CC	CC	TT	CC	CC	CT	CC	CC	CC
3	187063230	ZmDArTAG005843	A	G	.	.	.	GT	AG	AA	GG	GG	AA	AG	GG	AA	GG	AA	AA	GG	GG	GG	GG	AA	AG	GG	GG	GG	AA	GG	GG	GG	AA	GG	GG	GG	GG	GG	GG	GG	GG	GG	GG	AA	GG	GG	GG	GG	GG
3	192083566	ZmDArTAG005849	G	A	.	.	.	GT	GA	GG	GG	GG	GG	GG	GG	GA	GG	AA	AA	AA	GG	GG	GG	GA	GG	GA	GG	GG	AA	GG	GG	GG	AA	GG	GG	GG	GG	GG	GG	GG	GG	GG	GG	GA	GG	GG	GG	GG	GG
3	201375661	ZmDArTAG005857	T	A	.	.	.	GT	AA	TT	AA	TT	TT	TT	TA	AA	AA	AA	AA	TT	TT	TT	TT	TA	TT	TT	TT	NN	AA	TT	TT	TT	AA	TT	TT	TT	TT	TT	TT	NN	AA	TT	AA	TT	TT	TA	AA	AA	AA
3	205065958	ZmDArTAG005861	G	A	.	.	.	GT	GA	AA	AA	AA	GG	AA	AA	AA	GG	GG	GG	GG	AA	AA	AA	GG	AA	GA	AA	AA	GG	AA	AA	AA	GG	AA	AA	AA	AA	AA	AA	AA	AA	AA	AA	GG	AA	AA	AA	AA	AA
3	207038148	ZmDArTAG005862	C	T	.	.	.	GT	CT	CC	TT	TT	TT	TT	TT	TT	CC	CC	CC	CC	CT	TT	TT	CC	TT	TT	TT	TT	CC	TT	TT	TT	CC	TT	TT	TT	TT	TT	TT	TT	TT	TT	TT	CC	TT	TT	CC	TT	TT
3	208552279	ZmDArTAG005865	T	C	.	.	.	GT	TT	TT	TT	CC	CC	TC	CC	CC	TT	TT	TT	TT	CC	CC	CC	TT	CC	TC	CC	TT	TT	CC	CC	CC	TT	CC	TT	CC	CC	CC	TC	TC	CC	CC	CC	TT	CC	CC	CC	CC	CC
3	211806652	ZmDArTAG005869	G	A	.	.	.	GT	AA	GG	GG	GG	GG	GA	GG	AA	AA	AA	AA	AA	GG	GG	GG	AA	GA	GG	AA	GG	AA	GG	GG	GG	AA	GG	GG	GG	GG	GG	GA	GA	GG	AA	AA	GG	GG	GG	GG	GG	GG
3	214361217	ZmDArTAG005872	G	C	.	.	.	GT	GG	GG	GG	GG	GG	GG	GG	GG	GG	GG	GG	GG	GG	GG	GG	GG	GC	GG	GG	GG	GG	GG	GG	GG	GG	GG	GG	GG	GG	GG	GG	GG	GG	GG	GG	CC	GG	GG	GG	GG	GG
3	216496258	ZmDArTAG005874	A	C	.	.	.	GT	AA	AA	CC	CC	AA	AC	CC	AA	AA	AA	AA	AA	CC	CC	CC	AA	AC	AC	CC	CC	AA	AC	AC	AA	CC	CC	AA	AA	CC	CC	AC	CC	AA	CC	CC	AA	CC	CC	CC	AA	AA
3	225185636	ZmDArTAG005887	G	C	.	.	.	GT	CC	CC	CC	CC	CC	CC	CC	CC	CC	CC	CC	CC	GG	CC	CC	GG	CC	CC	CC	CC	CC	CC	CC	CC	CC	CC	CC	CC	CC	CC	CC	CC	CC	GG	CC	CC	CC	GC	CC	CC	CC
3	229172879	ZmDArTAG005891	A	C	.	.	.	GT	AC	AC	CC	CC	AA	CC	AA	CC	CC	CC	CC	CC	AC	AA	AC	AC	AA	AA	AC	CC	CC	CC	CC	CC	CC	CC	CC	CC	CC	CC	AC	CC	CC	AA	CC	CC	CC	AA	CC	AA	AA
4	4859981	ZmDArTAG005896	G	A	.	.	.	GT	GA	GG	GG	GG	GG	GG	GG	GG	GG	GG	GG	GG	GA	AA	AA	GG	GG	GA	AA	GG	GA	GA	GG	GG	GG	AA	AA	GG	GG	GG	GG	GA	AA	AA	AA	GG	AA	GG	GG	AA	AA
4	5795408	ZmDArTAG005898	A	G	.	.	.	GT	GG	AA	AG	AA	AA	GG	GG	AA	GG	GG	GG	AA	GG	GG	NN	GG	GG	GG	GG	GG	GG	GG	GG	GG	NN	GG	NN	GG	GG	GG	GG	GG	AA	GG	GG	GG	GG	GG	AA	GG	GG
4	6606069	ZmDArTAG005900	T	G	.	.	.	GT	TT	TT	TT	TT	TT	TT	TT	TT	TT	TT	TT	TT	TG	TT	TT	TT	TT	TT	TT	TT	TT	TT	TT	TT	TT	TT	TT	TT	TT	TT	TG	TT	TT	TT	GG	TT	TT	TT	TT	TT	TT
4	7177090	ZmDArTAG005902	A	G	.	.	.	GT	AA	AA	AA	AA	AA	AA	AA	GG	AA	AA	AA	AA	AA	AA	AA	AA	AA	AA	AA	AA	AA	AA	AA	AA	AA	AA	AA	AA	AA	AA	AA	AA	AA	AA	AA	GG	AA	NN	AA	AA	AA
4	11403636	ZmDArTAG005905	T	C	.	.	.	GT	CC	TT	TT	TT	TT	CC	TT	CC	NN	NN	NN	TT	CC	CC	CC	NN	TC	CC	CC	TT	NN	CC	CC	CC	CC	CC	CC	CC	CC	CC	CC	CC	TT	TT	TT	TT	TT	TT	CC	TT	TT
4	11930848	ZmDArTAG005906	T	A	.	.	.	GT	TT	AA	TA	TA	TA	TA	TT	TT	TT	AA	AA	AA	TT	TT	TT	AA	TA	TT	TT	AA	AA	TT	TT	TT	TT	TT	TT	TT	TT	TT	TT	TT	TT	TT	TT	AA	TA	TA	TT	AA	AA
4	13837951	ZmDArTAG005908	G	A	.	.	.	GT	GG	AA	AA	AA	AA	GG	GG	AA	GG	GG	GG	AA	GG	GG	GG	GG	GG	GG	GA	GG	GG	GG	GG	GG	GG	GG	GG	GG	GG	GG	GG	GA	GG	GG	GG	AA	AA	AA	GG	AA	AA
4	21243534	ZmDArTAG005915	G	A	.	.	.	GT	GG	AA	AA	AA	AA	GG	AA	AA	GG	GG	GG	AA	GA	AA	AA	GG	GA	GA	GG	GG	GG	GG	GG	GG	GG	GG	GG	GG	GG	GG	GA	GG	AA	GG	GG	AA	AA	GA	GG	AA	AA
4	24213367	ZmDArTAG005917	G	A	.	.	.	GT	GG	GG	GG	GG	GG	GG	AA	GG	GG	GG	GG	GG	GA	GG	GG	GG	GA	AA	GG	GG	GG	GA	GA	GA	GG	GG	GG	GG	GG	GG	GG	GA	GG	AA	GG	AA	AA	GA	GG	AA	AA
4	31640285	ZmDArTAG005923	T	C	.	.	.	GT	CC	TT	CC	CC	CC	CC	TC	CC	CC	CC	CC	TT	TC	CC	CC	CC	TC	TT	TC	CC	CC	TC	CC	TC	CC	CC	CC	CC	CC	CC	CC	TT	TT	CC	CC	TC	CC	TT	CC	TT	TT
4	40377201	ZmDArTAG005933	C	T	.	.	.	GT	TT	TT	TT	TT	TT	TT	TT	TT	TT	TT	TT	TT	TT	TT	TT	TT	TT	CT	TT	CC	TT	TT	TT	TT	TT	TT	TT	TT	TT	TT	TT	TT	CC	TT	TT	TT	TT	TT	CC	TT	TT
4	42288134	ZmDArTAG005934	A	G	.	.	.	GT	GG	GG	GG	GG	AG	GG	AA	GG	GG	GG	GG	GG	AG	GG	GG	GG	AG	AG	AA	AA	GG	AA	AA	AA	GG	GG	GG	GG	GG	GG	AG	AA	AA	AA	GG	AA	AA	AG	AA	AG	AG
4	44984500	ZmDArTAG005936	T	C	.	.	.	GT	CC	CC	CC	CC	TT	CC	CC	TT	CC	CC	CC	CC	CC	CC	CC	CC	CC	TT	CC	CC	CC	TT	TT	TT	CC	CC	CC	CC	CC	CC	CC	TT	TT	CC	CC	CC	CC	CC	CC	CC	CC
4	47620129	ZmDArTAG005938	G	A	.	.	.	GT	AA	GG	AA	AA	GG	AA	GA	GG	AA	AA	AA	GG	GA	AA	AA	AA	GA	GG	GG	GG	AA	AA	AA	AA	AA	AA	AA	AA	AA	AA	GA	GA	GG	GG	AA	GG	GG	GG	GG	GG	GG
4	54570852	ZmDArTAG005943	T	C	.	.	.	GT	CC	TT	CC	CC	CC	CC	CC	CC	CC	CC	CC	CC	CC	CC	CC	CC	CC	CC	CC	CC	CC	CC	CC	CC	CC	CC	CC	CC	CC	CC	TC	CC	TT	TT	CC	CC	TT	CC	CC	CC	CC
4	55889651	ZmDArTAG005944	C	T	.	.	.	GT	CC	TT	CC	CC	CC	CC	CT	CC	CC	CC	CC	TT	TT	CC	CC	CC	CT	CT	TT	CC	CC	TT	TT	TT	CC	CC	CC	CC	CC	CC	CT	TT	CC	TT	CC	TT	TT	TT	CC	TT	TT
4	60832745	ZmDArTAG005949	G	A	.	.	.	GT	GG	GG	GG	GG	AA	GG	AA	AA	GG	GG	GG	AA	AA	GG	GG	GG	GA	AA	AA	AA	GG	GG	GG	GG	GG	GG	GG	GG	GG	GG	GG	GA	GG	GG	GG	AA	GG	AA	GG	AA	AA
4	71083572	ZmDArTAG005958	T	G	.	.	.	GT	TT	TT	GG	GG	TT	TT	GG	TT	TT	TT	TT	GG	TG	GG	GG	TT	TG	TG	GG	GG	TT	TT	TT	TT	TT	TT	TT	TT	TT	TT	TG	TG	TT	GG	TT	GG	GG	GG	GG	GG	GG
4	71667575	ZmDArTAG005959	A	G	.	.	.	GT	GG	GG	AA	AA	AG	GG	GG	GG	GG	GG	GG	GG	GG	AA	AA	GG	GG	GG	GG	NN	GG	GG	GG	GG	GG	GG	GG	GG	GG	GG	GG	GG	GG	GG	GG	GG	GG	GG	GG	GG	GG
4	75565130	ZmDArTAG005962	C	T	.	.	.	GT	TT	TT	TT	TT	CC	TT	CC	CC	TT	TT	TT	TT	CT	TT	TT	TT	CT	CT	CC	TT	TT	TT	TT	TT	TT	TT	TT	TT	TT	TT	TT	CT	TT	TT	TT	CC	TT	CT	CC	CC	CC
4	77387826	ZmDArTAG005963	A	C	.	.	.	GT	AA	CC	CC	CC	CC	AA	AA	CC	AA	AA	AA	CC	AA	CC	CC	AA	AA	AC	AA	AA	AA	CC	CC	CC	AA	AA	AA	AA	AA	AA	AA	AC	AA	CC	AA	AA	CC	AC	CC	AA	AA
4	78806771	ZmDArTAG005964	T	C	.	.	.	GT	CC	TT	TT	TT	CC	CC	CC	CC	CC	CC	CC	CC	CC	TT	TT	CC	CC	TC	CC	CC	CC	CC	CC	CC	CC	CC	CC	CC	CC	CC	CC	CC	TT	CC	CC	CC	TT	CC	CC	CC	CC
4	82772820	ZmDArTAG005967	A	G	.	.	.	GT	GG	GG	GG	GG	GG	GG	AA	GG	GG	GG	GG	AG	AG	GG	GG	GG	AG	AA	AA	AA	GG	GG	GG	GG	GG	GG	GG	GG	GG	GG	AG	AG	AA	AA	GG	AA	AA	AA	AA	AA	AA
4	84052372	ZmDArTAG005969	A	C	.	.	.	GT	AA	AA	CC	AC	AA	AA	AA	AA	AA	AA	AA	AA	AA	AC	AC	AA	AA	AA	AA	NN	AA	AA	AA	AA	AA	AA	AA	AA	AA	AA	AA	AA	CC	NN	AA	AA	CC	AA	AA	AA	AA
4	85702837	ZmDArTAG005970	T	G	.	.	.	GT	GG	TT	GG	GG	TG	GG	TG	TG	GG	GG	GG	TT	TG	GG	GG	GG	TG	TT	TT	GG	GG	GG	GG	GG	GG	GG	GG	GG	GG	GG	GG	GG	GG	TT	GG	TG	TT	TT	TT	TT	TT
4	91451221	ZmDArTAG005974	T	C	.	.	.	GT	TT	CC	CC	CC	TT	TT	TT	TT	TT	TT	TT	TC	TT	CC	CC	TT	TT	TT	TT	TT	TT	CC	CC	CC	TT	TT	TT	TT	TT	TT	TT	TC	TT	TT	TT	TT	TT	TT	TC	TT	TT
4	92820161	ZmDArTAG005975	G	T	.	.	.	GT	GG	TT	TT	TT	GG	GG	GG	GG	GG	GG	GG	GT	GG	TT	TT	GG	GG	GG	GG	GG	GG	GG	GG	GG	GG	GG	GG	GG	GG	GG	GG	GG	GG	GG	GG	GG	GG	GG	GG	GG	GG
4	111258268	ZmDArTAG005982	C	T	.	.	.	GT	CC	CC	CC	CC	TT	CC	TT	TT	CC	CC	CC	CC	CC	CC	CC	CC	CT	CT	TT	CC	CC	TT	TT	TT	CC	CC	CC	CC	CC	CC	CC	TT	CC	CC	CC	TT	CC	CT	CC	TT	TT
4	112549363	ZmDArTAG005983	G	A	.	.	.	GT	GG	GG	GG	GG	AA	GG	AA	AA	GG	GG	GG	GG	GG	GG	GG	GG	GA	GA	AA	GG	GG	AA	AA	AA	GG	GG	GG	GG	GG	GG	GG	AA	GG	GG	GG	AA	GG	AA	GG	AA	AA
4	113091085	ZmDArTAG005984	A	C	.	.	.	GT	CC	AA	AA	AA	CC	CC	CC	CC	CC	CC	CC	AA	CC	AA	AA	CC	CC	CC	CC	CC	CC	CC	CC	CC	CC	CC	CC	CC	CC	CC	CC	CC	AA	AA	CC	CC	AA	CC	AA	CC	CC
4	119427873	ZmDArTAG005988	A	G	.	.	.	GT	AA	GG	GG	GG	AG	AA	AG	AA	AA	AA	AA	AG	AA	GG	GG	AA	AA	AA	AA	GG	AA	AA	AA	AA	AA	AA	AA	AA	AA	AA	AA	AA	GG	AA	AA	AA	AA	AA	AA	NN	NN
4	120909690	ZmDArTAG005989	C	T	.	.	.	GT	CC	TT	TT	TT	CC	CC	CC	CC	CC	CC	CC	TT	CC	TT	TT	CC	CC	CT	CC	CC	CC	CC	CC	CC	CC	CC	CC	CC	CC	CC	CC	CC	CC	TT	CC	CC	CT	CT	TT	CC	CC
4	124196903	ZmDArTAG005993	A	C	.	.	.	GT	AA	CC	AA	AA	AA	AA	AA	AA	AA	AA	AA	CC	AA	AA	AA	AA	AA	AC	AA	AA	AA	AA	AA	AA	AA	AA	AA	AA	AA	AA	AA	AA	CC	AA	AA	AA	AA	AA	CC	AA	AA
4	129025212	ZmDArTAG005996	G	A	.	.	.	GT	GG	AA	AA	AA	GG	GG	GA	GG	GG	GG	GG	GA	GG	AA	AA	GG	GA	AA	GA	GG	GG	GG	GG	GG	GG	GG	GG	GG	GG	GG	GA	GG	AA	GG	GG	AA	GG	AA	GG	AA	AA
4	130598431	ZmDArTAG005998	G	A	.	.	.	GT	GG	GG	AA	AA	AA	GG	GG	AA	GG	GG	GG	GG	GG	AA	AA	GG	GG	GA	GG	AA	GG	GG	GG	GG	GG	GG	GG	GG	GG	GG	GG	GG	GG	AA	GG	GG	AA	GA	GG	GG	GG
4	157022396	ZmDArTAG006021	C	T	.	.	.	GT	CC	TT	TT	TT	TT	TT	CC	CC	CC	CC	CC	TT	CT	CC	CC	CC	CC	CT	CC	CC	CC	CC	CC	CC	CC	CC	CC	CC	CC	CC	CC	CC	CC	CC	CC	CC	CC	CC	TT	CC	CC
4	159095003	ZmDArTAG006022	A	C	.	.	.	GT	AA	AA	CC	CC	CC	CC	CC	CC	AA	AA	AA	CC	CC	AC	AC	AC	CC	CC	AA	CC	AA	CC	CC	AA	AA	CC	AA	AA	AC	AA	AC	CC	CC	AA	CC	CC	CC	AC	CC	CC	CC
4	159099990	ZmDArTAG006023	T	C	.	.	.	GT	CC	TT	CC	CC	CC	CC	CC	CC	CC	CC	CC	CC	CC	CC	CC	CC	CC	CC	CC	CC	CC	CC	CC	CC	CC	CC	CC	CC	CC	CC	CC	CC	CC	TT	CC	CC	CC	TC	CC	CC	CC
4	161339542	ZmDArTAG006025	T	C	.	.	.	GT	CC	TT	NN	TC	TT	TC	TT	CC	CC	CC	CC	TT	TT	CC	CC	CC	TC	TT	CC	TT	CC	NN	CC	CC	CC	TT	CC	CC	CC	CC	CC	CC	TT	TT	TT	TT	TT	TT	TT	TT	TT
4	163302245	ZmDArTAG006026	T	C	.	.	.	GT	TC	TT	CC	CC	CC	CC	TT	TT	TT	TT	TT	TT	TT	TT	TT	TT	TT	TT	TT	TT	TT	CC	TC	TT	TT	TT	TT	TT	TT	TT	TC	TC	CC	TT	TT	TT	CC	TT	TT	TT	TT
4	175308381	ZmDArTAG006039	A	C	.	.	.	GT	AA	NN	AA	AA	AA	AA	CC	CC	AA	AA	AA	AA	AC	AA	CC	AA	AC	AC	AA	AA	AA	AA	AA	AA	AA	CC	AA	AA	AA	AA	AA	AA	AA	AA	AA	CC	AA	AC	AA	CC	CC
4	178696744	ZmDArTAG006045	C	T	.	.	.	GT	TT	TT	TT	TT	TT	TT	CT	TT	TT	TT	TT	TT	TT	CC	TT	TT	CT	TT	TT	TT	TT	TT	TT	TT	TT	CC	TT	TT	TT	TT	TT	TT	TT	TT	TT	CC	TT	TT	TT	TT	TT
4	180459355	ZmDArTAG006046	A	C	.	.	.	GT	AA	CC	AA	AA	AC	AA	AA	CC	AA	AA	AA	AC	AA	AA	AC	AA	AA	AA	AA	AA	AA	AA	AA	AA	AA	AA	AA	AA	AA	AA	AA	AA	AA	CC	AA	AA	AA	AA	AC	AA	AA
4	186687909	ZmDArTAG006056	G	A	.	.	.	GT	GA	GG	GG	GG	GG	GA	AA	AA	AA	GG	GG	GG	AA	GG	GG	GG	GG	GA	GG	AA	GA	GG	GG	GG	AA	GG	AA	AA	GG	GA	GA	GG	GG	GG	GG	GG	GG	GA	GG	AA	AA
4	188490834	ZmDArTAG006057	C	T	.	.	.	GT	CT	CC	TT	TT	TT	TT	CC	TT	CC	TT	TT	TT	TT	TT	TT	TT	TT	TT	TT	CC	TT	TT	TT	TT	CC	TT	CC	CC	TT	TT	TT	TT	CC	TT	TT	TT	TT	TT	TT	TT	TT
4	195382956	ZmDArTAG006062	C	G	.	.	.	GT	CG	CC	CC	GG	GG	CC	CG	GG	CC	CC	CC	CC	CG	CC	CC	CC	CG	CG	CC	GG	CC	CC	CC	CC	CC	GG	CC	CC	CC	CC	CG	CC	GG	CC	CC	CC	CC	CG	CC	CC	CC
4	196693999	ZmDArTAG006064	T	C	.	.	.	GT	CC	NN	CC	CC	CC	CC	CC	CC	CC	CC	CC	CC	CC	CC	CC	CC	CC	CC	CC	CC	CC	CC	CC	CC	CC	CC	CC	CC	CC	CC	CC	CC	CC	TT	CC	CC	CC	TC	CC	TT	TT
4	204470998	ZmDArTAG006072	A	G	.	.	.	GT	AG	AA	GG	AA	AA	GG	GG	GG	GG	GG	GG	GG	GG	GG	GG	GG	GG	GG	GG	GG	GG	GG	GG	GG	GG	GG	GG	GG	GG	GG	AG	GG	GG	GG	GG	GG	GG	GG	GG	GG	GG
4	206255834	ZmDArTAG006075	C	A	.	.	.	GT	CC	AA	AA	CC	CC	CC	CC	AA	CC	CC	CC	AA	CC	CC	CC	CC	CC	CC	CC	AA	CC	CC	CC	CC	CC	CC	CC	CC	CC	CC	CA	CC	AA	CC	CC	CC	AA	CC	AA	CC	CC
4	209429698	ZmDArTAG006077	G	A	.	.	.	GT	GG	GG	GG	GG	GG	GA	GG	GG	GG	GG	GG	GG	GG	AA	AA	GG	GG	GG	GG	GG	GA	GG	GG	GG	GG	GG	GG	GG	GG	GG	GG	GG	GG	AA	GG	GG	GG	GA	GG	AA	AA
4	209975096	ZmDArTAG006078	G	C	.	.	.	GT	GC	CC	CC	GG	GG	GC	CC	CC	CC	GG	GG	CC	CC	CC	CC	GG	GC	GC	CC	CC	GC	GG	GG	GG	CC	CC	CC	CC	CC	CC	GC	GC	CC	CC	CC	GG	CC	CC	CC	CC	CC
4	209975288	ZmDArTAG006079	G	T	.	.	.	GT	GG	GG	TT	GG	GG	GT	TT	GG	GG	GG	GG	TT	TT	GG	GG	GG	GT	GT	GG	TT	GT	GG	GG	GG	GG	TT	GG	GG	GG	GG	GG	GG	GG	GG	GG	GG	TT	GT	TT	GG	GG
4	212182728	ZmDArTAG006081	C	G	.	.	.	GT	CG	GG	GG	CC	CC	CG	GG	GG	GG	GG	GG	GG	GG	GG	GG	GG	GG	GG	GG	GG	GG	GG	GG	GG	GG	GG	GG	GG	GG	GG	GG	GG	GG	GG	GG	GG	GG	GG	GG	GG	GG
4	215441457	ZmDArTAG006084	A	G	.	.	.	GT	AG	GG	GG	AA	AA	GG	AA	AA	GG	GG	GG	GG	AA	AA	AA	GG	AG	AG	GG	GG	AG	GG	GG	GG	GG	AA	GG	GG	GG	GG	GG	GG	GG	GG	GG	GG	GG	AG	GG	GG	GG
4	229881940	ZmDArTAG006098	G	A	.	.	.	GT	GA	GG	AA	GG	GG	GG	AA	GG	AA	GG	GG	GG	AA	AA	AA	GG	AA	GA	AA	GG	GG	GG	GG	GG	GG	AA	AA	AA	AA	AA	AA	GA	AA	GG	AA	GG	AA	GA	GG	GG	GG
4	231573715	ZmDArTAG006099	A	T	.	.	.	GT	TT	TT	AA	TT	TT	AA	AA	TT	TT	AA	AA	TT	AA	AA	AA	AA	AA	AA	TT	TT	AA	AA	AA	AA	AA	AA	TT	TT	TT	TT	AT	TT	AA	TT	TT	AA	AA	TT	TT	TT	TT
4	235366465	ZmDArTAG006105	T	C	.	.	.	GT	CC	CC	CC	CC	CC	TC	CC	TT	CC	CC	CC	TT	CC	CC	TC	TT	CC	TC	CC	CC	TT	TT	TT	TT	TT	CC	CC	CC	TT	TC	TC	TT	TT	TT	CC	TT	CC	TT	TT	TT	TT
4	238238218	ZmDArTAG006115	G	A	.	.	.	GT	AA	AA	AA	GG	AA	GA	AA	AA	AA	AA	AA	AA	AA	AA	AA	AA	AA	GA	AA	AA	GG	AA	AA	GA	AA	AA	GG	GG	GG	AA	GA	GA	AA	AA	AA	AA	AA	GA	AA	GG	GG
4	238444031	ZmDArTAG006116	A	G	.	.	.	GT	AA	AA	AA	AG	AA	AG	AG	AG	AA	AA	AA	AA	AG	AA	AA	AA	AA	GG	GG	AA	GG	AA	AA	AG	AA	GG	GG	GG	AG	AA	GG	GG	GG	AA	AA	AA	AA	AG	AA	GG	GG
4	239761848	ZmDArTAG006119	G	A	.	.	.	GT	AA	AA	GG	GG	AA	AA	AA	AA	AA	AA	AA	GG	AA	AA	AA	AA	AA	GA	AA	AA	GG	AA	GA	GA	AA	AA	AA	AA	AA	AA	AA	AA	AA	AA	AA	AA	AA	AA	GG	AA	AA
4	239975948	ZmDArTAG006120	A	C	.	.	.	GT	CC	AA	CC	CC	CC	CC	AA	AA	CC	CC	CC	AA	AA	CC	CC	CC	AC	AA	AA	CC	CC	CC	CC	CC	CC	CC	CC	AA	CC	CC	CC	AA	CC	AC	CC	AA	CC	AA	AA	NN	NN
4	240048629	ZmDArTAG006121	A	G	.	.	.	GT	GG	AA	GG	GG	GG	GG	GG	GG	GG	GG	GG	GG	AG	GG	GG	AA	AG	AG	GG	GG	AA	GG	AG	AG	GG	GG	GG	GG	GG	GG	AG	GG	GG	GG	GG	GG	GG	GG	GG	AA	AA
4	240340027	ZmDArTAG006123	A	G	.	.	.	GT	AA	GG	AA	AA	AA	AA	AG	GG	AA	GG	AA	AA	GG	AA	AA	AA	GG	GG	GG	AA	GG	GG	AG	AG	AA	AA	AA	GG	AA	AA	AA	GG	GG	AG	AA	AA	AA	GG	AA	GG	GG
5	1061386	ZmDArTAG006126	A	T	.	.	.	GT	AA	TT	AA	AA	AA	AA	AA	TT	AA	AA	AA	AA	AA	AA	AA	AA	AT	AT	TT	AA	AA	AA	AA	AA	AA	TT	AA	AA	AA	AA	AA	AT	AA	TT	TT	TT	AT	TT	AA	TT	TT
5	3405095	ZmDArTAG006132	G	A	.	.	.	GT	GG	GG	GG	GG	GG	GG	GG	AA	GG	GG	GG	GG	GG	GG	GG	GG	GG	GG	GG	GG	GG	GG	GG	GG	GG	AA	GG	GG	GG	GG	GG	GG	GG	AA	GG	GG	GG	GA	GG	GG	GG
5	4312467	ZmDArTAG006134	G	A	.	.	.	GT	GA	GG	AA	AA	AA	AA	GA	AA	GG	AA	AA	AA	AA	AA	AA	AA	GA	GA	AA	GG	AA	AA	AA	AA	GG	AA	GG	AA	AA	AA	AA	AA	GG	AA	AA	AA	AA	AA	GG	AA	AA
5	8626876	ZmDArTAG006143	C	A	.	.	.	GT	AA	AA	CC	CC	CC	CA	AA	AA	AA	AA	NN	AA	AA	CC	CA	AA	AA	AA	AA	AA	AA	AA	AA	AA	NN	NN	NN	AA	AA	AA	AA	AA	AA	AA	AA	AA	CC	AA	AA	AA	AA
5	11402617	ZmDArTAG006146	G	A	.	.	.	GT	AA	AA	GG	GG	GG	GA	GA	GG	AA	AA	AA	GG	AA	GG	GG	AA	GG	GA	AA	AA	GG	AA	AA	AA	AA	AA	AA	AA	AA	AA	GA	GA	AA	AA	GG	GG	AA	GA	GG	AA	AA
5	21914192	ZmDArTAG006159	T	G	.	.	.	GT	TT	GG	GG	GG	TT	GG	TT	GG	TT	TT	TT	GG	TT	TT	GG	TG	TT	TT	GG	GG	GG	TT	TT	TT	TT	TT	GG	GG	GG	GG	GG	GG	GG	GG	GG	TT	GG	TG	GG	GG	GG
5	24563243	ZmDArTAG006163	A	G	.	.	.	GT	GG	GG	GG	GG	GG	GG	GG	AA	AA	AA	AA	AA	GG	GG	GG	GG	GG	GG	AA	GG	AA	AA	AA	AA	AA	GG	AA	GG	GG	AG	GG	GG	AA	AA	AA	AA	GG	AG	GG	AA	AA
5	27076446	ZmDArTAG006164	A	G	.	.	.	GT	AA	AA	AA	AA	GG	AA	AA	GG	GG	GG	GG	GG	AA	GG	GG	AA	AA	AA	AA	AA	AA	GG	GG	GG	GG	AA	AA	AA	AA	AA	AA	AA	GG	AA	AA	GG	AA	AA	AA	AA	AA
5	27663265	ZmDArTAG006165	A	G	.	.	.	GT	AA	AA	AA	AA	GG	AA	AA	GG	GG	GG	GG	GG	AA	GG	GG	AA	AA	AA	AA	AA	AA	GG	GG	GG	GG	AA	AA	AA	AA	AA	AA	AA	AA	AA	AA	GG	AA	AA	AA	AA	AA
5	29298998	ZmDArTAG006166	A	G	.	.	.	GT	AA	GG	AA	AA	GG	AG	GG	GG	GG	GG	GG	GG	GG	GG	GG	GG	GG	GG	GG	GG	GG	GG	GG	GG	GG	GG	GG	AA	AA	GG	GG	AG	AA	AA	GG	GG	AA	AG	AA	AA	AA
5	31677330	ZmDArTAG006169	T	C	.	.	.	GT	TT	TT	CC	CC	CC	TC	CC	TT	CC	CC	CC	TT	CC	CC	CC	CC	CC	CC	CC	CC	CC	CC	CC	CC	CC	CC	CC	TT	TT	CC	CC	TC	TT	TT	CC	TT	CC	CC	CC	CC	CC
5	33513889	ZmDArTAG006171	G	A	.	.	.	GT	AA	AA	AA	AA	AA	AA	AA	GG	AA	AA	AA	GG	AA	AA	AA	AA	AA	AA	AA	AA	AA	AA	AA	AA	AA	AA	AA	AA	AA	AA	AA	AA	AA	AA	AA	GG	AA	AA	GG	AA	AA
5	34986936	ZmDArTAG006172	C	T	.	.	.	GT	TT	TT	TT	TT	TT	TT	TT	CC	TT	TT	TT	CC	TT	TT	TT	TT	TT	TT	CT	TT	TT	TT	TT	TT	TT	TT	TT	TT	TT	TT	TT	TT	TT	CC	TT	CC	TT	CT	TT	TT	TT
5	38506714	ZmDArTAG006177	T	A	.	.	.	GT	AA	AA	AA	AA	AA	TA	AA	AA	AA	AA	AA	AA	AA	TA	AA	AA	AA	AA	TT	AA	TT	AA	AA	AA	AA	AA	TT	AA	AA	TT	TA	TA	AA	TT	AA	AA	AA	TA	TT	AA	AA
5	39699224	ZmDArTAG006178	C	T	.	.	.	GT	CT	CC	TT	TT	CC	CT	TT	TT	TT	TT	TT	TT	TT	CC	CC	TT	TT	TT	CC	TT	CC	TT	TT	TT	TT	TT	CC	TT	TT	CC	CC	CT	TT	CC	TT	TT	TT	CT	CC	TT	TT
5	41715286	ZmDArTAG006179	T	A	.	.	.	GT	TA	TT	TT	TT	TT	TA	TA	TT	TT	TT	TT	TT	AA	TT	TT	AA	AA	AA	TT	AA	TT	TT	TT	TT	TT	AA	TT	AA	AA	TT	TA	TA	TT	TT	AA	TT	TT	TA	TT	AA	AA
5	43676372	ZmDArTAG006182	A	G	.	.	.	GT	GG	GG	GG	GG	GG	GG	AA	GG	GG	GG	GG	AA	AA	AA	GG	AA	AA	AA	AA	AA	AA	GG	GG	GG	GG	AA	AA	GG	GG	AA	AA	AG	AA	GG	AA	GG	GG	AA	AA	AA	AA
5	45996652	ZmDArTAG006183	C	T	.	.	.	GT	CC	CC	TT	TT	CC	CC	CC	TT	CT	TT	TT	TT	CC	CC	CC	CC	CC	CC	CC	CC	CC	TT	TT	TT	TT	CC	CC	CC	CC	CC	CC	CC	CC	TT	CC	TT	TT	CC	CC	CC	CC
5	46913729	ZmDArTAG006184	A	C	.	.	.	GT	CC	CC	AC	AC	CC	CC	CC	CC	CC	CC	CC	AA	CC	AA	CC	CC	CC	CC	AA	CC	AA	CC	CC	CC	CC	CC	AA	CC	CC	AA	AA	AC	AA	AA	CC	CC	AC	AC	AA	CC	CC
5	52306510	ZmDArTAG006188	T	G	.	.	.	GT	TG	GG	TT	TT	TG	GG	TG	TT	TT	TT	TT	GG	GG	TT	TT	GG	GG	GG	TT	GG	TT	TT	TT	TT	TT	GG	TT	GG	GG	TT	TG	TG	TT	GG	GG	TT	TT	GG	TT	GG	GG
5	55811457	ZmDArTAG006191	G	A	.	.	.	GT	GG	GG	GG	GG	GG	GG	GG	GG	GG	GG	GG	GG	GG	GG	GG	GG	GG	GG	GG	GG	GG	GG	GG	GG	GG	GG	GG	GG	GG	GG	GG	GG	GG	AA	GG	GG	GG	GA	GG	GG	GG
5	58557917	ZmDArTAG006192	C	T	.	.	.	GT	TT	TT	TT	TT	TT	TT	CT	TT	TT	TT	TT	CC	CC	TT	TT	TT	CC	CC	TT	NN	NN	TT	TT	TT	TT	CC	NN	TT	TT	NN	TT	TT	NN	TT	CC	TT	TT	CT	CC	CC	CC
5	60802729	ZmDArTAG006196	A	G	.	.	.	GT	GG	AA	AA	AA	GG	GG	AA	AA	GG	GG	GG	AA	AA	AA	GG	AA	AA	AA	AA	AA	AA	GG	GG	GG	AG	AA	AA	GG	GG	AA	AG	AG	AA	AA	AA	AA	AG	AA	AA	AA	AA
5	64144456	ZmDArTAG006201	A	G	.	.	.	GT	AG	AA	AA	AA	GG	AA	GG	GG	GG	GG	GG	GG	GG	GG	GG	GG	GG	GG	AA	GG	GG	GG	GG	GG	GG	GG	GG	AA	AA	GG	AG	AG	GG	GG	GG	GG	AA	GG	GG	GG	GG
5	64651284	ZmDArTAG006202	C	T	.	.	.	GT	CT	CC	CC	CC	TT	CC	TT	TT	TT	TT	TT	TT	CC	TT	TT	TT	CC	CC	CT	CC	TT	TT	TT	TT	TT	CC	TT	CC	CC	TT	CT	CT	TT	TT	CC	CC	CC	CT	TT	CC	CC
5	66139666	ZmDArTAG006203	G	A	.	.	.	GT	AA	AA	GG	GG	AA	AA	AA	AA	AA	AA	AA	AA	AA	AA	AA	AA	AA	AA	AA	AA	AA	AA	AA	AA	AA	AA	AA	AA	AA	AA	AA	AA	AA	AA	AA	AA	GG	AA	AA	AA	AA
5	67660420	ZmDArTAG006205	G	A	.	.	.	GT	AA	AA	GG	GG	AA	AA	GG	GG	AA	AA	AA	GG	AA	GG	AA	AA	AA	AA	AA	AA	GG	AA	AA	AA	GA	AA	GG	AA	AA	GG	GG	GA	AA	AA	AA	AA	GG	AA	GG	AA	AA
5	70577630	ZmDArTAG006207	T	C	.	.	.	GT	CC	CC	TT	TC	CC	CC	CC	CC	NN	NN	NN	CC	CC	CC	CC	CC	CC	TT	CC	CC	CC	CC	CC	CC	CC	CC	CC	CC	CC	CC	CC	CC	CC	CC	CC	CC	TC	CC	CC	CC	CC
5	71875241	ZmDArTAG006208	T	C	.	.	.	GT	CC	CC	CC	CC	TC	CC	CC	CC	CC	CC	CC	CC	CC	CC	TT	CC	CC	CC	TC	CC	CC	CC	CC	CC	CC	CC	CC	CC	CC	CC	CC	CC	CC	TT	CC	CC	TC	TC	CC	CC	CC
5	76653609	ZmDArTAG006214	G	A	.	.	.	GT	NN	GG	GG	GG	GG	GG	GG	GG	AA	AA	AA	GG	GG	GA	GG	GG	GG	GG	GG	GG	GG	AA	AA	AA	AA	GG	NN	NN	GG	NN	AA	GG	GG	GG	GG	GG	GG	GG	GG	GG	GG
5	82123324	ZmDArTAG006218	G	A	.	.	.	GT	GG	AA	AA	AA	GG	GG	AA	AA	AA	AA	AA	AA	AA	GG	AA	AA	AA	AA	GG	AA	AA	AA	AA	AA	GA	AA	GG	GG	GG	GG	GG	GA	AA	GG	AA	AA	AA	GA	AA	AA	AA
5	85777876	ZmDArTAG006221	G	T	.	.	.	GT	GG	TT	GG	GG	TT	GG	TT	TT	GG	GG	GG	TT	TT	GG	TT	TT	TT	GG	GG	TT	TT	TT	TT	TT	GG	TT	GG	GG	GG	GG	GT	GT	GG	GG	TT	TT	GG	GT	GG	TT	TT
5	98688721	ZmDArTAG006230	A	C	.	.	.	GT	CC	AA	CC	CC	CC	CC	CC	CC	AA	AA	AA	CC	CC	CC	CC	CC	CC	CC	CC	CC	CC	CC	CC	CC	AC	CC	CC	CC	CC	AA	AC	CC	CC	CC	CC	CC	CC	CC	CC	CC	CC
5	101774096	ZmDArTAG006233	G	A	.	.	.	GT	GG	GG	AA	AA	AA	GA	AA	AA	AA	AA	AA	AA	AA	GG	AA	AA	GA	AA	GG	AA	AA	AA	AA	AA	GA	AA	GG	GG	GG	AA	AA	AA	NN	NN	AA	AA	AA	AA	GG	AA	AA
5	109607895	ZmDArTAG006236	T	C	.	.	.	GT	TT	TT	CC	CC	CC	TC	CC	CC	CC	CC	CC	CC	CC	TT	CC	CC	CC	CC	TC	CC	CC	CC	CC	CC	CC	CC	TT	TT	TT	CC	CC	TC	CC	CC	CC	CC	CC	CC	TT	CC	CC
5	113799242	ZmDArTAG006240	C	G	.	.	.	GT	GG	CC	CC	CC	GG	CG	CC	CC	CC	CC	CC	CC	CC	GG	CC	CC	CC	CC	GG	CC	CC	CC	CC	CC	CG	CC	GG	GG	GG	CC	CC	CG	CC	GG	CC	CC	CC	CG	GG	CC	CC
5	115185909	ZmDArTAG006241	C	T	.	.	.	GT	TT	TT	TT	TT	CC	TT	CC	CC	CC	CC	CC	CC	CC	TT	CC	CC	CC	CC	CT	CC	CC	CC	CC	CC	CT	CC	TT	TT	TT	CC	CC	CT	TT	CC	CC	CC	TT	CC	CC	CC	CC
5	117141678	ZmDArTAG006242	A	G	.	.	.	GT	GG	GG	GG	GG	GG	GG	AG	AA	GG	GG	GG	AA	GG	GG	AA	AA	GG	GG	GG	GG	AA	AA	AA	AG	GG	GG	GG	GG	GG	GG	GG	AG	GG	GG	GG	GG	GG	GG	GG	GG	GG
5	126063869	ZmDArTAG006244	A	C	.	.	.	GT	CC	CC	AC	AC	AC	AC	AA	AA	AA	AA	AA	AA	AA	AC	AA	AA	AA	CC	AC	AA	AA	AA	AA	AA	AA	AA	CC	CC	AC	AA	AA	AA	AA	AA	AA	AA	AC	AA	CC	AA	AA
5	134230225	ZmDArTAG006249	C	T	.	.	.	GT	NN	TT	CC	CC	TT	TT	TT	TT	TT	TT	TT	TT	TT	TT	TT	TT	TT	CC	CC	TT	TT	TT	TT	TT	TT	TT	NN	TT	TT	TT	TT	TT	TT	CC	TT	TT	CC	CT	TT	TT	TT
5	142893379	ZmDArTAG006255	A	C	.	.	.	GT	CC	CC	AA	AA	CC	CC	CC	AA	CC	CC	CC	AA	AA	CC	AA	CC	AA	CC	AC	AA	AA	AA	AA	AC	CC	AA	CC	CC	CC	CC	CC	AC	AA	AA	AA	AA	AA	AA	AA	AA	AA
5	145254542	ZmDArTAG006257	C	T	.	.	.	GT	CC	NN	CC	CC	CC	CC	TT	TT	CC	CC	CC	TT	CC	CC	TT	TT	CC	TT	CC	CC	TT	TT	CT	CC	CC	CC	CC	CC	CC	CC	CT	CT	CC	CC	CC	CC	CC	CC	CC	CC	CC
5	148345225	ZmDArTAG006260	A	G	.	.	.	GT	GG	GG	GG	GG	GG	GG	GG	AA	GG	GG	GG	AA	GG	GG	AA	GG	GG	GG	GG	GG	GG	GG	GG	GG	GG	GG	GG	GG	GG	GG	GG	GG	GG	AA	GG	GG	GG	AG	AA	GG	GG
5	152785955	ZmDArTAG006264	G	A	.	.	.	GT	GG	GG	AA	AA	GG	GG	GG	GG	GG	GG	GG	GG	AA	GG	GG	GG	GA	GG	GG	GG	GG	GG	GG	GG	GG	AA	GG	GG	GG	GG	GG	GG	GG	GG	GG	AA	AA	GA	GG	AA	AA
5	153984895	ZmDArTAG006265	T	C	.	.	.	GT	CC	TT	CC	TC	TT	CC	TC	TT	TT	TT	TT	TT	CC	TT	TT	CC	CC	CC	TC	TT	CC	CC	TT	TT	TT	CC	CC	CC	CC	TT	TT	CC	CC	TT	CC	CC	CC	TC	TT	CC	CC
5	157485088	ZmDArTAG006268	G	A	.	.	.	GT	AA	GG	AA	AA	GG	AA	AA	AA	GG	GG	GG	AA	AA	AA	AA	AA	AA	AA	AA	GG	AA	AA	GA	GG	GG	AA	AA	AA	AA	GG	GA	AA	AA	GA	AA	AA	AA	GA	GG	AA	AA
5	161216687	ZmDArTAG006273	G	C	.	.	.	GT	CC	GG	GG	GG	CC	CC	CC	CC	CC	GG	GG	CC	GG	CC	CC	GG	GG	CC	CC	CC	CC	CC	GC	GG	GG	GG	CC	CC	CC	GG	GC	CC	GG	GC	GG	GG	GG	GC	GG	GG	GG
5	164021438	ZmDArTAG006275	T	C	.	.	.	GT	TT	TT	TT	TT	CC	TT	TT	CC	TT	TT	TT	CC	CC	TT	TT	CC	CC	TT	TT	CC	TT	TT	TT	TT	TT	CC	TT	TT	TT	TT	TT	TT	CC	TT	CC	CC	TT	CC	TT	CC	CC
5	164767928	ZmDArTAG006276	C	A	.	.	.	GT	AA	CC	CC	CC	CC	AA	CA	CC	AA	AA	AA	CC	CC	CC	AA	CC	CA	CC	AA	AA	CC	CC	CA	AA	AA	CC	AA	AA	AA	AA	CA	AA	AA	CA	AA	CC	CC	CC	CC	CC	CC
5	166016700	ZmDArTAG006277	A	C	.	.	.	GT	CC	CC	AA	AA	AC	CC	AC	AA	CC	CC	CC	NN	CC	CC	CC	AA	NN	CC	CC	CC	CC	CC	AC	AC	CC	CC	CC	CC	CC	CC	AC	CC	CC	CC	CC	CC	AA	AC	AA	CC	CC
5	168492435	ZmDArTAG006280	T	C	.	.	.	GT	TT	CC	CC	CC	TT	TC	TT	TT	TT	CC	CC	TT	TT	CC	TT	TT	CC	CC	TC	CC	CC	CC	CC	CC	CC	CC	TT	CC	CC	CC	TC	TC	TT	CC	CC	TT	CC	TT	CC	CC	CC
5	170867560	ZmDArTAG006283	T	C	.	.	.	GT	TC	CC	TT	TT	TT	TC	TT	CC	TT	CC	TT	TT	TT	TT	TT	CC	TT	TT	TT	CC	TT	TT	TC	TT	CC	TT	TT	CC	CC	CC	CC	TC	TT	TT	TT	CC	TT	TT	TT	TT	TT
5	172852124	ZmDArTAG006288	G	A	.	.	.	GT	GG	GG	GG	GG	GG	GA	GG	AA	GG	AA	GG	GG	GG	GG	GG	AA	GG	GG	GG	GG	AA	AA	AA	AA	AA	GG	GG	AA	AA	AA	AA	GA	GG	GG	GG	AA	GG	GA	GG	GG	GG
5	175663058	ZmDArTAG006291	T	C	.	.	.	GT	TT	CC	TC	CC	TT	TT	TT	CC	TT	TT	TT	CC	CC	TC	CC	TT	TT	CC	TC	CC	TT	TT	TC	TT	TT	TT	TT	TT	TT	TT	TT	TT	CC	CC	TT	CC	CC	TT	CC	TT	TT
5	181244527	ZmDArTAG006295	T	C	.	.	.	GT	CC	TT	CC	TC	CC	CC	TT	TT	CC	CC	CC	NN	NN	TC	TT	CC	TT	TT	TC	CC	TT	TT	TT	TT	CC	TT	CC	CC	CC	CC	TC	TC	TT	TT	TT	TT	CC	TC	NN	TT	TT
5	183569248	ZmDArTAG006301	T	A	.	.	.	GT	AA	AA	AA	AA	AA	AA	AA	AA	AA	AA	AA	AA	AA	AA	AA	AA	AA	TT	AA	AA	AA	TA	AA	AA	AA	AA	AA	AA	AA	AA	AA	AA	AA	TA	AA	AA	AA	AA	AA	AA	AA
5	184481750	ZmDArTAG006303	G	T	.	.	.	GT	GG	GG	GG	GG	GG	GG	TT	GT	GG	TT	GG	TT	TT	GT	GT	TT	TT	NN	GT	GG	TT	TT	TT	TT	TT	TT	GG	TT	TT	GG	GG	TT	TT	GG	TT	GG	GG	TT	TT	TT	TT
5	185620253	ZmDArTAG006304	T	C	.	.	.	GT	TT	CC	TT	CC	TT	TT	TT	CC	TT	TT	TT	TT	TT	TC	TC	TT	TC	CC	TT	TT	CC	CC	CC	CC	TT	TT	TT	TT	TT	TT	TT	TT	CC	CC	TT	CC	TT	TT	TT	TT	TT
5	189451850	ZmDArTAG006307	C	T	.	.	.	GT	TT	CC	CC	TT	TT	TT	TT	TT	TT	CC	TT	TT	TT	TT	TT	CC	TT	TT	CT	TT	CC	TT	TT	TT	CC	TT	TT	CC	CT	TT	TT	CT	TT	TT	TT	TT	TT	TT	TT	TT	TT
5	194885909	ZmDArTAG006315	C	T	.	.	.	GT	TT	TT	TT	TT	TT	TT	CC	CT	TT	TT	TT	TT	CT	TT	TT	TT	CC	CT	CT	TT	TT	CC	CC	CC	TT	CC	TT	TT	TT	TT	TT	CT	CC	CC	CC	CC	CC	CC	TT	CC	CC
5	196853693	ZmDArTAG006317	G	A	.	.	.	GT	GG	GG	GG	GG	GG	GG	GA	GA	GG	GG	GG	GG	AA	GG	GG	GG	GA	GG	GA	GG	GG	GG	GG	GG	GG	AA	GG	GG	GG	GG	GG	GA	GG	GG	AA	AA	GG	GA	GG	AA	AA
5	200423544	ZmDArTAG006320	A	C	.	.	.	GT	CC	AA	CC	CC	AA	CC	AA	CC	CC	CC	CC	AA	AA	AA	AA	CC	AA	AC	AC	CC	CC	AA	AA	AA	CC	AA	AA	AA	CC	AA	AA	AC	CC	CC	AA	AA	CC	AA	AA	AA	AA
5	204816181	ZmDArTAG006325	C	T	.	.	.	GT	TT	TT	TT	CC	CC	CC	CC	TT	TT	TT	TT	TT	CC	CC	CC	TT	CC	CT	CT	TT	TT	CT	CC	CC	TT	CC	TT	CC	TT	TT	CT	CT	CC	TT	CC	CC	TT	CT	TT	CC	CC
5	204881761	ZmDArTAG006326	G	A	.	.	.	GT	GG	AA	GG	GG	GG	GG	GG	GG	GG	GG	AA	GG	GG	GG	GG	GG	GG	GG	GG	GG	GG	GG	GG	GG	GG	GG	GG	GG	GG	GG	GG	GG	GG	GG	GG	GG	GG	GA	GG	GG	GG
5	206894340	ZmDArTAG006329	C	A	.	.	.	GT	CC	CC	CC	CC	CC	CC	AA	CC	CC	CC	CC	AA	CA	CC	CC	CC	CC	CC	CC	CC	CC	CA	AA	AA	CC	CC	CC	CC	CC	CC	CC	CC	NN	CC	CC	CC	AA	CA	AA	CC	CC
5	206972405	ZmDArTAG006330	G	T	.	.	.	GT	GG	TT	GG	GG	GG	GG	GG	GG	GG	GG	GG	TT	TT	TT	TT	GG	TT	GT	GG	GG	GG	GT	TT	TT	GG	TT	GG	GG	GG	GG	GG	GG	NN	GG	TT	GG	GG	TT	TT	TT	TT
5	208398577	ZmDArTAG006332	C	T	.	.	.	GT	CC	CC	CC	CC	CC	CC	CC	CC	CC	CC	CC	TT	CC	CC	CC	CC	CT	CC	CC	CC	CC	TT	TT	TT	CC	TT	CC	CC	CC	CC	CC	CC	CC	CC	TT	CC	CC	TT	TT	TT	TT
5	209312764	ZmDArTAG006334	G	A	.	.	.	GT	AA	GG	AA	AA	GG	GG	GG	AA	AA	AA	AA	GG	GA	GG	GG	AA	GG	GA	GG	AA	AA	AA	GA	GG	AA	GG	AA	AA	AA	AA	AA	GA	AA	AA	GG	AA	AA	GA	GG	GG	GG
5	211493576	ZmDArTAG006337	G	C	.	.	.	GT	GG	GG	CC	CC	GG	GG	CC	GG	GG	GG	GG	GG	GC	CC	CC	GG	CC	CC	CC	GG	GG	GG	GG	GG	GG	GG	GG	GG	GG	GG	GC	GC	GG	CC	CC	GG	CC	CC	GG	CC	CC
5	212866762	ZmDArTAG006338	T	C	.	.	.	GT	CC	TT	TT	TT	TC	CC	TC	CC	CC	CC	CC	TT	TC	CC	CC	CC	TC	CC	TC	CC	CC	CC	CC	CC	CC	CC	CC	CC	CC	CC	CC	CC	TT	TT	CC	TT	TT	TC	TT	TT	TT
6	3046164	ZmDArTAG006351	G	T	.	.	.	GT	GT	TT	TT	TT	TT	TT	TT	TT	TT	TT	TT	TT	GT	TT	GG	TT	TT	TT	TT	TT	TT	TT	TT	TT	TT	TT	TT	TT	TT	TT	TT	TT	TT	TT	TT	TT	TT	GG	GG	GG	GG
6	4843862	ZmDArTAG006352	T	C	.	.	.	GT	CC	CC	CC	CC	CC	CC	CC	CC	CC	CC	CC	CC	CC	CC	CC	CC	TC	CC	CC	CC	CC	CC	CC	CC	CC	CC	CC	CC	CC	CC	CC	CC	CC	CC	CC	CC	CC	TC	TT	TT	TT
6	7153996	ZmDArTAG006354	C	A	.	.	.	GT	CA	AA	CC	CC	CC	CC	CA	AA	CC	CC	CC	AA	AA	AA	AA	CC	CC	CC	AA	CC	CC	CC	CC	CC	CC	AA	CC	CC	CC	CC	CC	CC	AA	AA	AA	AA	CC	CA	CC	CC	CC
6	8402113	ZmDArTAG006355	C	T	.	.	.	GT	TT	TT	TT	TT	TT	TT	TT	TT	TT	TT	TT	TT	TT	TT	TT	TT	TT	TT	TT	TT	TT	TT	TT	TT	TT	TT	TT	TT	TT	TT	TT	TT	TT	TT	TT	TT	TT	CT	TT	CC	CC
6	9497482	ZmDArTAG006356	T	C	.	.	.	GT	CC	CC	CC	CC	CC	CC	TT	TT	CC	CC	CC	CC	TT	CC	TT	CC	TT	TC	TT	CC	CC	CC	CC	CC	CC	TT	CC	CC	CC	CC	TC	TC	CC	TT	TT	TT	CC	TT	TT	TT	TT
6	9508191	ZmDArTAG006358	C	T	.	.	.	GT	CC	CC	CC	CC	CC	CC	CC	NN	CC	CC	CC	CC	CC	CC	CC	CC	CT	CC	NN	CC	CC	CT	CC	CT	CC	CC	CC	CC	CC	CC	CC	CC	CC	CC	NN	CC	CC	CC	TT	CC	CC
6	18990004	ZmDArTAG006361	A	C	.	.	.	GT	AA	CC	AA	AA	AA	AA	AA	AA	AA	AA	AA	AA	AA	AC	AC	AA	AA	AA	AA	AA	AA	AA	AA	AA	AA	AA	AA	AA	AA	AA	AA	AA	AA	AA	AA	CC	AA	CC	AA	AA	AA
6	24609986	ZmDArTAG006365	C	A	.	.	.	GT	CA	CC	AA	CC	CC	CC	CC	CC	CC	CC	CC	CC	CA	AA	AA	CC	CC	CC	CC	CC	CC	CC	CC	CC	CC	CC	CC	CC	CC	CC	CC	CC	CC	CC	CC	CC	CC	CC	CC	CC	CC
6	30148317	ZmDArTAG006369	T	G	.	.	.	GT	TT	TT	TT	TT	TT	TT	GG	GG	TT	TT	TT	TT	GG	TT	TT	TT	TG	TT	GG	TT	TT	TG	TT	GG	TT	GG	TT	TT	TT	TT	TG	GG	GG	GG	GG	GG	TT	GG	TT	GG	GG
6	34668466	ZmDArTAG006374	T	G	.	.	.	GT	TT	TT	TT	TT	TT	TT	TT	TT	GG	TT	TT	TT	TT	TT	TT	TT	GG	GG	TT	TT	TT	TT	TT	TT	TT	TT	TT	TT	TT	TT	TT	TT	TT	TT	TT	GG	TT	TT	TT	TT	TT
6	36152917	ZmDArTAG006376	G	A	.	.	.	GT	GA	AA	GG	AA	AA	AA	AA	AA	GG	AA	AA	AA	GA	GG	GG	AA	GG	GG	AA	AA	AA	AA	AA	AA	AA	AA	AA	AA	AA	AA	AA	AA	AA	AA	AA	GG	GA	GG	AA	AA	AA
6	38406570	ZmDArTAG006377	C	T	.	.	.	GT	CT	TT	CC	TT	TT	TT	TT	TT	CC	TT	TT	TT	CT	CC	CC	TT	CT	CT	TT	TT	TT	TT	TT	TT	TT	TT	TT	TT	TT	TT	TT	TT	CC	TT	TT	TT	TT	CC	TT	TT	TT
6	40051095	ZmDArTAG006380	G	T	.	.	.	GT	GG	GG	GG	GG	GG	GG	GG	GG	TT	GG	GG	GG	GT	GT	GT	GG	GG	GT	GG	GG	GG	GG	GG	GG	GG	GG	GG	GG	GG	GG	GG	GG	TT	GG	GG	GG	GG	TT	GG	GG	GG
6	41854611	ZmDArTAG006381	C	T	.	.	.	GT	CC	CC	CC	CC	CC	CC	CC	CC	CT	CC	CC	CC	CC	CT	CT	CC	CC	CT	CC	CC	CC	CC	CC	CC	CC	CC	CC	CC	CC	CC	CC	CC	CT	CC	CC	CC	CC	NN	CC	CC	CC
6	42092285	ZmDArTAG006382	C	G	.	.	.	GT	CG	CC	CC	CG	CC	CC	CC	CC	GG	CC	CC	CC	CG	GG	GG	CC	CC	GG	CC	CC	CC	CC	CC	CC	CC	CC	CC	CC	CC	CC	CC	CC	GG	CC	CC	GG	CG	GG	CC	CC	CC
6	42768621	ZmDArTAG006383	T	G	.	.	.	GT	TG	TT	TT	TT	TT	TT	TT	TT	GG	TT	TT	TT	TG	GG	GG	TT	TT	TG	TT	TT	TT	TT	TT	TT	TT	TT	TT	TT	TT	TT	TT	TT	GG	TT	TT	GG	TT	GG	TT	TT	TT
6	44574931	ZmDArTAG006384	C	T	.	.	.	GT	CC	CC	CC	CC	CC	CC	CC	CC	TT	CC	CC	CC	CC	CC	CC	CC	CT	CT	CC	CC	CC	CC	CC	CC	CC	CC	CC	CC	CC	CC	CC	CC	CC	CC	CC	TT	CC	TT	CC	CC	CC
6	45437985	ZmDArTAG006385	T	C	.	.	.	GT	TC	TT	TT	TT	TT	TT	CC	CC	CC	TT	TT	TT	CC	CC	CC	TT	TC	TC	CC	TT	TT	TC	TC	TC	TT	CC	TT	TT	TT	TT	TC	CC	CC	CC	CC	TT	TT	TT	TT	CC	CC
6	56037634	ZmDArTAG006390	T	C	.	.	.	GT	TC	TT	TT	TT	TT	TT	TT	TT	CC	TT	TT	TT	TC	CC	CC	TT	CC	CC	TT	TT	TT	TC	TC	TC	TT	TT	TT	TT	TT	TT	TC	TC	CC	TT	TT	CC	TT	CC	TT	TT	TT
6	66313142	ZmDArTAG006399	T	G	.	.	.	GT	GG	GG	GG	GG	GG	GG	TG	TT	GG	GG	GG	GG	TG	GG	GG	GG	TT	GG	TG	GG	GG	GG	GG	GG	GG	TT	GG	GG	GG	GG	GG	TG	GG	TG	TT	GG	GG	GG	GG	TT	TT
6	72082037	ZmDArTAG006403	G	A	.	.	.	GT	AA	AA	AA	AA	AA	AA	AA	AA	AA	AA	AA	AA	AA	GG	GG	AA	GG	GG	AA	AA	AA	AA	AA	AA	AA	AA	AA	AA	AA	AA	AA	AA	AA	AA	AA	AA	AA	GG	AA	AA	AA
6	75674331	ZmDArTAG006405	C	T	.	.	.	GT	CT	TT	CC	CC	CC	CC	CT	TT	CC	CC	CC	TT	TT	CC	CC	CC	CT	CC	CT	CC	CC	CT	TT	CT	CC	TT	CC	CC	CC	CC	CC	CT	CC	CT	TT	CC	CC	TT	TT	TT	TT
6	76399475	ZmDArTAG006406	A	G	.	.	.	GT	AG	GG	AA	AA	AA	AA	AA	AA	GG	AA	AA	GG	AA	AA	AA	AA	AA	AG	AA	AA	AA	AG	GG	AG	AA	AA	AA	AA	AA	AA	AG	AG	AA	AA	AA	GG	AA	GG	GG	AA	AA
6	86498424	ZmDArTAG006416	G	A	.	.	.	GT	GA	GG	GG	GG	GG	GG	GG	GG	GG	GG	GG	GG	GG	GG	GG	GG	GG	GG	GG	GG	GG	GA	AA	GA	GG	GG	GG	GG	GG	GG	GG	GA	GG	GG	GG	AA	GG	GG	GG	GG	GG
6	89161879	ZmDArTAG006417	T	G	.	.	.	GT	TT	GG	TT	TT	TT	TT	GG	GG	TT	TT	TT	TT	GG	TT	TT	TT	TG	TT	GG	TT	TT	TG	GG	TG	TT	GG	TT	TT	TT	TT	TT	GG	GG	GG	GG	GG	TT	GG	TT	GG	GG
6	89849399	ZmDArTAG006418	T	C	.	.	.	GT	TC	CC	TT	TT	TT	TT	TC	CC	TT	TT	TT	CC	CC	TT	TT	TT	TC	TT	CC	TT	TT	TC	CC	TC	TT	TT	TT	TT	TT	TT	TC	CC	CC	CC	CC	TT	TT	TT	CC	CC	CC
6	94664506	ZmDArTAG006422	C	T	.	.	.	GT	CT	TT	TT	CC	CT	CC	CT	TT	CC	CC	CC	CC	CC	CC	CC	CC	TT	TT	TT	CC	CC	CC	CT	CC	CC	TT	CC	CC	CC	CC	CC	TT	CC	TT	TT	TT	TT	CC	CC	TT	TT
6	99934741	ZmDArTAG006427	A	G	.	.	.	GT	GG	GG	GG	GG	AA	GG	AA	GG	GG	GG	GG	GG	AA	AA	AA	GG	AA	AA	AA	GG	GG	AA	AA	AA	GG	GG	GG	GG	GG	GG	AG	AA	GG	AA	GG	GG	GG	GG	GG	AA	AA
6	102563370	ZmDArTAG006428	G	A	.	.	.	GT	NN	AA	AA	AA	GG	GA	AA	AA	GA	GG	NN	GG	AA	AA	AA	GG	AA	AA	AA	NN	GG	GG	GG	GG	GG	AA	GG	GG	GG	GG	GG	GA	GG	AA	NN	AA	AA	GG	GG	AA	AA
6	102991450	ZmDArTAG006431	A	G	.	.	.	GT	GG	AA	AA	AA	AA	GG	GG	AA	GG	AA	GG	GG	AG	AA	AA	AA	GG	GG	GG	GG	AA	AA	AA	AA	AA	AA	AA	AA	AA	AA	AG	AG	AA	GG	GG	AA	AA	AG	GG	GG	GG
6	107209326	ZmDArTAG006436	C	T	.	.	.	GT	CT	CC	TT	TT	TT	CC	CC	TT	CC	TT	CC	TT	CC	CC	CC	CC	CT	CT	CC	CC	TT	TT	TT	TT	TT	TT	TT	TT	TT	TT	TT	CT	TT	CC	CC	TT	TT	CT	TT	CC	CC
6	111230604	ZmDArTAG006439	C	T	.	.	.	GT	TT	TT	CC	CC	TT	TT	TT	TT	TT	TT	TT	TT	TT	TT	TT	TT	TT	TT	TT	TT	TT	CC	CC	TT	TT	TT	TT	TT	CC	TT	TT	CC	TT	TT	TT	CT	CT	TT	TT	TT	TT
6	114113787	ZmDArTAG006442	A	C	.	.	.	GT	CC	AA	AA	AA	CC	AC	AA	AA	CC	AA	CC	AA	CC	AC	CC	CC	AA	AA	AA	CC	AA	CC	CC	AA	AA	AA	AA	AA	CC	AA	AA	AC	AA	AA	CC	AA	AA	AC	AC	AA	AA
6	114919469	ZmDArTAG006443	T	G	.	.	.	GT	TG	TT	GG	GG	TT	TG	TG	TT	GG	GG	GG	GG	TT	TT	TT	GG	TG	TG	TT	GG	GG	GG	TG	GG	GG	TT	GG	GG	GG	GG	TG	TG	TT	TT	GG	TT	GG	TT	TT	TT	TT
6	116356247	ZmDArTAG006444	G	T	.	.	.	GT	TT	GG	GG	GG	TT	TT	GG	TT	TT	TT	TT	NN	GG	NN	NN	TT	GT	GT	GG	GG	TT	GG	GG	TT	TT	TT	TT	TT	GG	TT	GT	GT	GG	GG	TT	TT	GG	GG	NN	GG	GG
6	123567027	ZmDArTAG006450	C	T	.	.	.	GT	CT	CC	CC	CC	TT	CC	CC	CC	CC	CC	CC	TT	CC	TT	TT	CC	CC	CC	CC	TT	CC	CC	TT	CC	CC	CC	CC	CC	TT	CC	CC	CT	CC	CC	CC	CC	CC	CC	TT	CC	CC
6	129697630	ZmDArTAG006455	A	C	.	.	.	GT	AA	AA	AA	AA	CC	AA	AA	AA	AA	AA	AA	AA	AA	AA	AA	CC	AA	AA	AA	AA	AA	AA	AA	AA	AA	AA	AA	AA	AA	AA	AC	AA	CC	AA	AA	AA	AA	AA	AA	CC	CC
6	132643789	ZmDArTAG006461	G	A	.	.	.	GT	AA	AA	AA	AA	GG	AA	GG	GG	AA	GG	GG	AA	GA	AA	AA	GG	GA	GA	AA	AA	GG	GG	GG	GG	GG	GG	GG	GG	GG	GG	GA	GA	AA	GG	GG	GG	AA	GG	AA	AA	AA
6	134073548	ZmDArTAG006462	T	C	.	.	.	GT	TT	TT	TC	TC	TT	TT	TT	TT	TT	TT	TT	TC	TC	TT	TT	TT	TT	TT	TT	TT	TC	TT	TC	TT	TT	TT	TT	TT	CC	CC	TC	TC	TT	TT	TT	TT	TC	TT	CC	TT	TT
6	136548391	ZmDArTAG006463	T	C	.	.	.	GT	TC	TT	TT	TT	TC	TT	CC	TT	TT	TT	TT	CC	TC	TT	TT	TT	TC	CC	CC	TT	TT	TT	TT	TT	TT	TT	TT	TT	TT	TT	TT	TC	TT	CC	CC	CC	TC	CC	CC	CC	CC
6	136605946	ZmDArTAG006464	A	G	.	.	.	GT	AG	AA	GG	GG	GG	AA	AA	AA	AA	AA	AA	GG	AA	AA	AA	AA	AA	AA	AA	AA	AA	AA	AA	AA	AA	AA	AA	AA	AA	AA	AA	AA	AA	AA	AA	AA	GG	AA	GG	AA	AA
6	137832880	ZmDArTAG006465	A	G	.	.	.	GT	AG	GG	AA	AA	AA	GG	AA	AA	GG	AA	AA	GG	AA	GG	GG	AA	AG	AG	AA	GG	AG	AA	GG	AA	AA	AA	AA	AA	AA	GG	AG	AG	AA	AA	AA	AA	AA	AA	GG	GG	GG
6	142638328	ZmDArTAG006471	A	G	.	.	.	GT	AG	GG	GG	GG	GG	GG	AA	AA	AA	AA	AA	AA	GG	GG	GG	GG	AG	AG	GG	GG	AG	AA	GG	AG	AA	AA	AA	AA	AA	GG	AG	GG	AA	GG	GG	GG	GG	GG	AA	GG	GG
6	153960055	ZmDArTAG006481	G	A	.	.	.	GT	GA	AA	AA	AA	AA	AA	GG	GG	GG	AA	GG	AA	GA	GG	GA	GG	GA	GG	GG	GG	AA	AA	AA	AA	AA	GG	GG	GG	GG	AA	AA	GA	AA	GG	GG	GG	AA	GA	AA	AA	AA
6	154517663	ZmDArTAG006482	A	G	.	.	.	GT	AA	GG	GG	GG	AA	AA	AG	AA	AA	AA	AA	GG	AG	AA	AG	AA	GG	AA	AA	AA	AG	AA	AA	AA	AA	AA	AA	AA	AA	GG	GG	AA	AA	AA	AA	AA	GG	AG	GG	GG	GG
6	154540045	ZmDArTAG006483	A	G	.	.	.	GT	AG	NN	GG	AG	AA	AA	GG	GG	GG	AA	GG	GG	GG	GG	GG	GG	GG	GG	GG	GG	AG	AA	AA	AA	AA	GG	GG	GG	GG	GG	GG	AG	GG	GG	GG	GG	AA	AG	NN	GG	NN
6	155788011	ZmDArTAG006485	T	C	.	.	.	GT	TC	CC	CC	CC	CC	CC	CC	TT	CC	CC	TT	CC	CC	CC	CC	CC	TC	TC	CC	TT	CC	CC	CC	CC	CC	TT	TT	TT	TT	CC	CC	CC	NN	CC	CC	CC	CC	CC	CC	CC	CC
6	158640354	ZmDArTAG006492	G	A	.	.	.	GT	GG	AA	AA	GG	GG	GG	GA	AA	GG	GG	AA	AA	GA	GG	GG	AA	GG	GG	GG	GG	GG	GG	GG	GG	GG	AA	GG	AA	AA	GG	GG	GG	AA	GG	GG	GG	GG	GG	AA	GG	GG
6	160804862	ZmDArTAG006493	C	T	.	.	.	GT	CT	TT	TT	TT	CC	CC	TT	TT	TT	CC	TT	TT	TT	TT	TT	TT	CT	CT	CC	TT	CT	CC	CC	CC	TT	TT	TT	TT	CT	TT	TT	CT	TT	TT	TT	TT	TT	TT	TT	TT	TT
6	164682031	ZmDArTAG006504	G	A	.	.	.	GT	GG	GG	GG	GG	GG	GG	GG	GG	GG	AA	AA	GG	NN	GG	GG	AA	GG	GG	GG	GG	GG	GG	GG	GG	GG	GG	GG	GG	GG	GG	GG	GG	GG	GG	GG	GG	GG	GG	GG	GG	GG
6	164876298	ZmDArTAG006505	G	A	.	.	.	GT	GG	AA	GG	GG	GG	GG	GG	GG	GG	GG	GG	AA	GG	GG	GG	GG	GG	GG	GG	GG	GG	GG	GG	GG	GG	GG	GG	GG	GG	GG	GG	GG	GG	GG	GG	GG	GG	GG	AA	GG	GG
7	4121659	ZmDArTAG006517	A	G	.	.	.	GT	GG	GG	AA	AA	AA	GG	AG	GG	GG	GG	GG	GG	GG	GG	GG	GG	GG	AG	GG	GG	GG	GG	GG	GG	GG	GG	GG	GG	GG	GG	GG	GG	NN	GG	AA	GG	GG	AG	NN	AA	AA
7	9546389	ZmDArTAG006525	G	A	.	.	.	GT	GG	AA	AA	AA	GG	GG	GA	GG	GG	GG	GG	GG	GA	GG	GG	GG	GA	GA	AA	GG	GG	GG	GG	GG	GG	GG	GG	GG	GG	GG	GG	GG	GG	AA	GG	AA	AA	GA	AA	AA	AA
7	9918046	ZmDArTAG006527	T	C	.	.	.	GT	TT	CC	CC	CC	CC	TC	TC	CC	TT	TT	TT	CC	CC	TT	TT	TT	TT	TT	CC	TT	TT	TT	TT	TT	TT	TT	TT	TT	TT	TC	TT	TT	CC	CC	TT	CC	CC	TT	TT	CC	CC
7	10522439	ZmDArTAG006528	A	G	.	.	.	GT	GG	GG	GG	GG	GG	GG	GG	GG	GG	GG	GG	GG	AA	GG	GG	AA	GG	GG	GG	GG	AA	GG	GG	GG	GG	GG	GG	AG	AG	GG	GG	AG	AA	GG	GG	GG	GG	AA	GG	GG	GG
7	16676992	ZmDArTAG006533	G	A	.	.	.	GT	AA	AA	AA	AA	AA	AA	GA	GG	AA	AA	AA	AA	AA	AA	AA	GG	GA	GA	GG	AA	AA	AA	AA	AA	AA	AA	AA	AA	AA	AA	GA	GA	AA	GG	AA	AA	AA	GG	AA	GG	GG
7	17713254	ZmDArTAG006535	C	T	.	.	.	GT	CC	NN	CC	CC	CC	CC	CC	CC	CC	CC	CC	NN	CC	CC	CC	TT	CC	CC	CC	CC	TT	CC	CC	CC	CC	CC	CC	TT	CT	CC	CC	CC	TT	CC	CC	CC	CC	TT	CT	TT	TT
7	25820372	ZmDArTAG006543	A	C	.	.	.	GT	CC	AA	AA	AA	CC	CC	CC	CC	CC	CC	CC	AA	CC	CC	CC	AA	CC	AC	CC	CC	AA	CC	AC	AC	CC	CC	CC	AA	AC	CC	CC	CC	CC	CC	CC	AA	AA	CC	AC	CC	CC
7	28602485	ZmDArTAG006545	A	G	.	.	.	GT	GG	AA	GG	GG	GG	GG	AA	GG	GG	GG	GG	AA	AG	GG	GG	GG	GG	GG	AG	GG	GG	GG	GG	GG	GG	GG	GG	GG	GG	GG	GG	AG	GG	AA	AA	AA	GG	GG	AA	GG	GG
7	35092923	ZmDArTAG006551	G	A	.	.	.	GT	GG	GG	AA	AA	GG	GG	GG	GG	GG	GG	GG	GG	GG	AA	AA	AA	GA	GA	GG	GG	AA	GG	GA	GA	GG	GG	GG	AA	GA	GG	GG	GG	GG	GG	GG	GG	AA	AA	GA	AA	AA
7	41806995	ZmDArTAG006556	C	T	.	.	.	GT	CC	TT	CC	CC	CC	CC	CC	TT	CC	CC	CC	TT	CC	TT	TT	TT	CT	CT	CC	CC	TT	CC	CT	CT	CC	CC	CC	TT	CT	CC	CC	CC	TT	CC	CC	CC	CC	TT	TT	TT	TT
7	42972713	ZmDArTAG006557	T	C	.	.	.	GT	TT	CC	TT	TT	TT	TT	TT	TT	TT	TT	TT	CC	TT	CC	CC	TT	TT	TT	TT	TT	TT	TT	TT	TT	TT	TT	TT	TT	TT	TT	TT	TT	CC	TT	TT	TT	TT	CC	TT	CC	CC
7	47940724	ZmDArTAG006561	T	C	.	.	.	GT	TT	CC	CC	CC	TT	TT	CC	CC	TT	TT	TT	CC	TC	CC	CC	TT	TC	TC	TT	TT	CC	TT	TC	TC	TT	TT	TT	CC	TC	TT	TC	TC	CC	CC	CC	TT	CC	TT	CC	TT	TT
7	50030954	ZmDArTAG006562	A	G	.	.	.	GT	GG	GG	AA	AA	GG	GG	GG	GG	GG	GG	GG	GG	GG	GG	GG	GG	AG	AG	GG	GG	AA	GG	AG	AG	GG	GG	GG	AA	AG	GG	GG	GG	GG	GG	GG	AA	AA	AA	AG	AA	AA
7	50539530	ZmDArTAG006563	G	A	.	.	.	GT	AA	GG	GG	GG	AA	AA	AA	AA	AA	AA	AA	GG	AA	AA	AA	AA	GA	GA	AA	AA	AA	AA	AA	AA	AA	AA	AA	AA	AA	AA	AA	AA	GG	AA	AA	GG	GG	AA	GA	AA	AA
7	52015284	ZmDArTAG006565	A	G	.	.	.	GT	GG	AA	AA	AA	GG	GG	AA	AA	GG	GG	GG	AA	AG	GG	GG	AA	GG	AG	GG	GG	AA	GG	AG	AG	GG	GG	GG	AA	AG	GG	GG	AG	AA	AA	AA	GG	AA	GG	AA	GG	GG
7	55292722	ZmDArTAG006566	A	G	.	.	.	GT	AA	GG	GG	GG	AA	AA	GG	GG	AA	AA	AA	GG	AG	AG	GG	GG	AA	AA	AA	AA	AA	AA	AA	AA	AA	AA	AA	AA	AA	AA	AA	AG	AA	GG	GG	GG	GG	AA	AG	AA	AA
7	56085777	ZmDArTAG006567	A	G	.	.	.	GT	AA	GG	GG	GG	AA	AA	GG	GG	AA	AA	AA	GG	AG	GG	GG	GG	AA	AG	AA	AA	AA	AA	AA	AA	AA	AA	AA	AA	AA	AA	AA	AG	AA	GG	GG	GG	GG	AA	AG	AA	AA
7	64412218	ZmDArTAG006573	G	A	.	.	.	GT	GG	AA	AA	AA	GG	GG	AA	AA	GG	GG	GG	AA	GA	AA	AA	AA	GA	GA	GG	GG	AA	GG	GA	GA	GG	GG	GG	AA	GA	GG	GA	GA	GG	AA	AA	AA	AA	AA	GA	AA	AA
7	68883723	ZmDArTAG006574	A	G	.	.	.	GT	GG	GG	AA	AA	GG	GG	AA	AA	GG	GG	GG	GG	AG	AA	AA	GG	GG	GG	GG	GG	AA	GG	AG	AG	GG	GG	GG	AA	AG	GG	GG	GG	AA	AA	AA	AA	AA	AA	AG	AA	AA
7	74910441	ZmDArTAG006577	G	A	.	.	.	GT	GG	AA	AA	AA	GG	GG	AA	AA	GG	GG	GG	AA	GA	AA	AA	GG	GA	GA	GG	GG	AA	GG	GA	GA	GG	GG	GG	AA	GA	GG	GG	GA	GG	AA	AA	GG	AA	GG	AA	GG	GG
7	78583391	ZmDArTAG006579	C	T	.	.	.	GT	TT	TT	TT	CT	TT	TT	CC	CC	TT	TT	TT	CT	CC	TT	TT	TT	CC	CC	CC	TT	TT	TT	TT	CT	TT	CT	TT	TT	CT	TT	TT	CC	TT	CC	CC	CC	CC	CC	CT	CC	CC
7	82593545	ZmDArTAG006582	A	G	.	.	.	GT	GG	GG	GG	GG	GG	GG	AA	AA	GG	GG	GG	GG	AG	GG	GG	GG	AG	AG	GG	GG	GG	GG	GG	GG	GG	GG	GG	GG	GG	GG	GG	AG	GG	AA	AA	AA	GG	AA	GG	AA	AA
7	82672871	ZmDArTAG006583	C	T	.	.	.	GT	TT	TT	TT	TT	CT	TT	CC	CC	TT	TT	TT	TT	CC	TT	TT	TT	CT	CT	CT	TT	TT	TT	TT	CT	TT	TT	TT	TT	CT	TT	CT	CT	TT	CC	CC	CC	CT	CC	TT	CC	CC
7	83295079	ZmDArTAG006585	C	T	.	.	.	GT	CC	CC	TT	TT	CC	CC	CC	CC	CC	CC	CC	CC	CC	CC	CC	CC	CC	CC	CC	CC	CC	CC	CC	CC	CC	CC	CC	CC	CC	CC	CC	CC	CC	CC	CC	CC	TT	CC	CC	CC	CC
7	85908258	ZmDArTAG006588	C	T	.	.	.	GT	TT	CC	TT	TT	TT	TT	CC	CC	TT	TT	TT	CC	CT	CC	CC	CC	CT	CT	TT	TT	TT	TT	TT	TT	TT	TT	TT	TT	TT	TT	CT	CT	TT	CC	CC	CC	TT	CC	CC	CC	CC
7	89982618	ZmDArTAG006591	A	C	.	.	.	GT	CC	CC	CC	CC	CC	CC	CC	CC	CC	CC	CC	CC	CC	CC	CC	CC	CC	CC	CC	CC	CC	CC	CC	CC	CC	CC	CC	CC	CC	CC	CC	CC	CC	CC	CC	AA	CC	CC	CC	CC	CC
7	90830928	ZmDArTAG006592	G	C	.	.	.	GT	CC	CC	CC	CC	CC	CC	CC	CC	CC	CC	CC	CC	CC	CC	CC	CC	CC	CC	CC	CC	CC	CC	CC	CC	CC	CC	CC	CC	CC	CC	CC	CC	CC	CC	CC	GG	CC	CC	CC	CC	CC
7	91998890	ZmDArTAG006593	C	T	.	.	.	GT	CC	CC	CC	CC	CC	CC	CC	CC	CC	CC	CC	CC	CC	CT	CT	CC	CC	CC	CC	CC	CC	CC	CC	CC	CC	CC	CC	CC	CC	CC	CC	CC	CC	CC	CC	CC	CC	CT	TT	TT	TT
7	97189920	ZmDArTAG006596	T	C	.	.	.	GT	TT	CC	TT	TT	TT	TT	TT	TT	TT	TT	TT	CC	TT	TT	TT	TT	TC	TC	TT	TT	TT	TT	TT	TT	TT	TT	TT	TT	TT	TT	TC	TT	TT	TT	TT	TT	TT	CC	CC	CC	CC
7	98584329	ZmDArTAG006598	G	T	.	.	.	GT	GG	GG	TT	TT	GG	GG	GG	GG	GG	GG	GG	GG	GG	GG	GG	TT	GT	GT	GG	GG	GG	GG	GG	GG	GG	GG	GG	GG	GG	GG	GG	GG	GG	GG	GG	GG	TT	GT	GG	TT	TT
7	103663937	ZmDArTAG006603	G	A	.	.	.	GT	GG	GG	GG	GG	GG	GG	AA	GG	GG	GG	GG	GG	GG	AA	AA	GG	GG	GG	GA	AA	AA	GG	GA	GA	GG	GG	GG	AA	GG	GG	GG	GA	GG	AA	AA	AA	GG	GG	GG	GG	GG
7	107389525	ZmDArTAG006607	T	G	.	.	.	GT	GG	GG	GG	GG	GG	GG	GG	GG	GG	GG	GG	NN	GG	GG	GG	GG	GG	GG	GG	GG	GG	GG	GG	GG	GG	GG	GG	GG	GG	GG	GG	GG	GG	GG	GG	GG	GG	TT	GG	TT	TT
7	109562970	ZmDArTAG006608	G	A	.	.	.	GT	GG	AA	GG	GG	GG	GG	GG	AA	GG	GG	GG	AA	GG	AA	AA	AA	GG	GA	GG	AA	AA	AA	AA	AA	GG	GG	GG	AA	GG	GG	GG	GG	GG	GG	GG	AA	GG	AA	GG	AA	AA
7	111012188	ZmDArTAG006609	G	A	.	.	.	GT	GG	GG	GA	GA	GG	GG	GG	GG	GG	GG	GG	GG	GG	GG	GG	AA	GG	GG	GG	GG	GG	GG	GG	GG	GG	GG	GG	GG	GG	GG	GG	GG	AA	AA	GG	GG	GA	GA	GG	AA	AA
7	113192150	ZmDArTAG006611	G	T	.	.	.	GT	TT	TT	TT	TT	TT	TT	GT	TT	TT	TT	TT	GG	TT	GG	GG	TT	TT	TT	GT	GG	TT	TT	TT	TT	TT	TT	TT	TT	TT	TT	TT	TT	TT	TT	GG	GG	TT	GG	TT	GG	GG
7	116316774	ZmDArTAG006613	C	T	.	.	.	GT	CC	CC	CC	CC	CC	CC	CC	NN	CC	CC	CC	CC	CC	CC	CC	CC	CC	CC	CC	TT	CC	CC	CC	CC	CC	CC	CC	CC	CC	CC	CC	CC	CC	CC	CC	CC	CC	CC	CC	TT	TT
7	125393272	ZmDArTAG006621	T	G	.	.	.	GT	GG	GG	GG	GG	GG	GG	GG	NN	GG	GG	GG	TT	GG	GG	GG	TT	GG	GG	GG	GG	TG	TT	TT	TT	GG	GG	GG	TT	TT	GG	TG	TG	GG	GG	GG	GG	TG	TT	TT	TT	TT
7	127894769	ZmDArTAG006623	T	G	.	.	.	GT	TT	TT	TT	TT	TG	TT	TT	GG	TT	TT	TT	TT	TT	TT	TT	TT	TT	TT	TT	GG	TT	TT	TT	TT	TT	TT	TT	TT	TT	TT	TT	TT	GG	TT	TT	GG	TT	TT	TT	TT	TT
7	134174332	ZmDArTAG006632	T	A	.	.	.	GT	TT	AA	TT	TT	TT	TT	TT	AA	TT	TT	TT	AA	TT	TT	TT	TT	TT	TT	TT	TT	TT	TT	TT	TT	TT	TT	TT	TT	TT	TT	TA	TT	TT	TT	TT	AA	AA	AA	AA	TT	TT
7	135542736	ZmDArTAG006633	T	C	.	.	.	GT	TC	CC	TT	TT	CC	CC	CC	TT	CC	CC	CC	CC	TC	CC	CC	CC	CC	CC	CC	CC	CC	CC	CC	CC	CC	CC	CC	CC	CC	CC	CC	CC	NN	CC	CC	TT	TT	TT	TT	CC	CC
7	136296321	ZmDArTAG006634	A	G	.	.	.	GT	GG	GG	GG	GG	GG	GG	GG	GG	GG	GG	GG	AA	GG	GG	GG	GG	GG	GG	GG	GG	GG	GG	GG	GG	GG	GG	GG	GG	GG	GG	AG	GG	AA	GG	GG	GG	GG	GG	GG	AG	AG
7	138407644	ZmDArTAG006637	C	T	.	.	.	GT	CC	NN	NN	CT	CC	CC	TT	TT	CC	CC	CC	TT	TT	CC	CC	CC	TT	TT	TT	CC	CC	CC	CC	CC	CC	CC	CC	CC	CC	CC	CT	CT	CC	TT	CC	TT	TT	TT	TT	TT	TT
7	144166200	ZmDArTAG006642	G	C	.	.	.	GT	CC	GG	CC	CC	CC	CC	CC	CC	CC	CC	CC	CC	CC	GG	GG	CC	CC	CC	CC	CC	CC	CC	CC	CC	GG	CC	GG	CC	CC	GG	GG	CC	CC	CC	CC	CC	CC	CC	CC	CC	CC
7	147097739	ZmDArTAG006645	G	A	.	.	.	GT	AA	AA	AA	AA	GA	AA	AA	GG	AA	AA	AA	AA	GG	AA	AA	AA	AA	AA	AA	AA	AA	AA	AA	AA	AA	AA	AA	AA	AA	AA	AA	AA	AA	AA	AA	GG	GG	AA	AA	AA	AA
7	148887561	ZmDArTAG006647	G	A	.	.	.	GT	GA	AA	AA	AA	GG	GG	GG	AA	GG	GG	GG	AA	AA	GG	GG	GG	GG	GA	GG	GG	GG	GG	GG	GG	GG	GG	GG	GG	GG	GG	GG	GG	AA	GG	GG	AA	GG	AA	AA	GG	GG
7	154499134	ZmDArTAG006653	G	A	.	.	.	GT	GA	AA	AA	AA	AA	GG	GG	AA	GG	GG	GG	AA	AA	AA	AA	GG	GG	GA	GG	GG	GA	AA	AA	AA	AA	GG	GG	AA	AA	AA	AA	GG	AA	GG	GG	AA	AA	GG	AA	GG	GG
7	155806575	ZmDArTAG006654	G	C	.	.	.	GT	GC	GG	GG	GG	CC	CC	CC	CC	CC	CC	CC	CC	GG	GG	GG	CC	CC	CC	GC	CC	CC	CC	CC	CC	GG	CC	CC	CC	GG	GG	GG	CC	CC	GG	CC	CC	GG	GG	CC	CC	CC
7	156707407	ZmDArTAG006655	A	G	.	.	.	GT	GG	GG	GG	GG	GG	GG	GG	GG	GG	GG	GG	GG	GG	GG	GG	GG	GG	GG	GG	GG	GG	GG	GG	GG	GG	GG	GG	GG	GG	GG	AG	GG	GG	AA	GG	GG	AA	AA	AA	GG	GG
7	158194385	ZmDArTAG006657	T	C	.	.	.	GT	TT	TT	TT	TT	TT	TC	CC	CC	CC	CC	CC	TT	CC	CC	CC	CC	CC	CC	CC	CC	CC	CC	CC	CC	CC	CC	CC	CC	CC	CC	CC	CC	CC	CC	CC	CC	CC	CC	TT	CC	CC
7	159799133	ZmDArTAG006658	G	A	.	.	.	GT	GA	GG	GG	GG	GG	GA	GA	GG	AA	AA	AA	GG	GG	AA	AA	AA	GA	GA	GG	AA	GA	GG	GG	GG	AA	AA	AA	GG	AA	AA	GA	GA	GG	GG	AA	GG	GG	GG	GG	GG	GG
7	160641462	ZmDArTAG006660	A	C	.	.	.	GT	CC	CC	CC	CC	CC	CC	CC	CC	CC	CC	CC	CC	CC	AA	AA	CC	CC	CC	CC	CC	CC	CC	CC	CC	AA	CC	AC	CC	AA	AA	AA	CC	CC	CC	CC	CC	CC	CC	AA	CC	CC
7	166885199	ZmDArTAG006665	C	T	.	.	.	GT	CC	CC	CC	CC	TT	CC	CC	CC	CC	CC	CC	TT	CC	CT	CC	CC	CC	CC	CC	CC	CC	CC	CC	CC	CC	CC	CC	CC	CC	CC	CC	CC	NN	TT	TT	CC	CC	CC	CC	CC	CC
7	171003241	ZmDArTAG006670	C	T	.	.	.	GT	CC	TT	CC	TT	CC	CC	TT	CC	CC	CC	CC	TT	CC	CC	CC	CC	CC	CT	CC	TT	CC	CC	CC	CC	CC	CC	CC	CC	CC	CC	CT	CC	TT	CC	CC	TT	CC	TT	CC	TT	TT
7	171587314	ZmDArTAG006673	A	G	.	.	.	GT	AA	AA	AA	GG	AA	AG	GG	AA	AA	AA	AA	GG	AA	GG	GG	AA	AA	AA	GG	AA	AA	AA	AA	AA	GG	AA	AA	GG	AA	AA	AG	GG	GG	AA	GG	AA	AA	AG	GG	GG	GG
7	173323056	ZmDArTAG006676	T	A	.	.	.	GT	TT	TT	TT	TT	AA	TT	TT	AA	TT	TT	TT	TT	TT	TT	TT	TT	TA	TA	TT	TT	TT	TT	TT	TT	TT	TT	TT	TT	TT	TT	TT	TA	AA	TT	AA	TT	TT	TT	TT	TT	TT
7	174833666	ZmDArTAG006678	G	C	.	.	.	GT	CC	GG	CC	CC	CC	CC	GC	CC	CC	CC	CC	GG	CC	CC	CC	GG	CC	CC	GC	CC	CC	CC	CC	CC	CC	CC	CC	CC	CC	CC	CC	GC	CC	CC	CC	CC	CC	GC	GG	GG	GG
7	175243182	ZmDArTAG006679	A	G	.	.	.	GT	GG	GG	GG	GG	GG	GG	GG	GG	GG	GG	GG	GG	GG	GG	GG	GG	GG	AG	AG	GG	GG	GG	GG	GG	GG	GG	GG	GG	GG	GG	AG	GG	GG	GG	AA	GG	GG	GG	GG	GG	GG
7	175251594	ZmDArTAG006680	C	T	.	.	.	GT	CC	TT	CC	CC	CC	CC	TT	CC	CC	CC	CC	TT	CC	CC	CC	CC	CC	CT	TT	CC	CC	CC	CC	CC	CC	CC	CC	CC	CC	CC	CC	CT	TT	CC	TT	TT	CC	TT	CC	TT	TT
7	175348275	ZmDArTAG006681	A	G	.	.	.	GT	AA	GG	AA	AA	AA	AA	GG	AA	AA	AA	AA	GG	AA	AA	AA	GG	AA	AG	AG	AA	AA	AA	AA	AA	AA	AA	AA	AA	AA	AA	AA	AG	AA	AA	AA	GG	AA	GG	GG	GG	GG
8	6023936	ZmDArTAG006688	T	C	.	.	.	GT	TT	CC	CC	CC	TT	TT	CC	TT	TT	TT	TT	TT	TT	TT	TT	TT	TT	TC	TC	CC	TC	CC	CC	TC	TT	TT	CC	TT	TT	TT	TC	TC	CC	CC	TT	TT	TT	TC	TT	TT	TT
8	8288454	ZmDArTAG006692	C	A	.	.	.	GT	CC	CC	CA	AA	CA	CC	CC	CC	CC	CC	AA	CA	AA	AA	CA	AA	AA	CC	CC	CC	CC	CC	CC	CC	CC	CC	CC	CA	AA	CC	CC	CA	AA	AA	CC	AA	CA	CC	AA	AA	AA
8	8823840	ZmDArTAG006693	C	G	.	.	.	GT	CC	CC	CC	CC	CC	CC	CC	CC	CC	CC	CC	CC	CC	CC	CC	CC	GG	CC	CC	CC	CC	CC	CC	CC	CC	CC	CC	GG	GG	CC	CC	CG	CC	CC	CC	CC	CC	CC	CC	CC	CC
8	10907618	ZmDArTAG006695	G	A	.	.	.	GT	AA	GG	AA	AA	GG	AA	AA	AA	AA	AA	AA	AA	GG	AA	AA	GG	GG	GG	GA	AA	AA	GA	GA	GG	AA	AA	GA	AA	AA	AA	GA	GA	GG	AA	GG	GG	GG	GG	AA	GG	GG
8	13622945	ZmDArTAG006697	T	C	.	.	.	GT	CC	TT	CC	CC	CC	CC	CC	CC	CC	CC	CC	CC	CC	CC	CC	CC	CC	CC	CC	CC	CC	CC	CC	CC	CC	CC	CC	CC	CC	CC	CC	CC	CC	CC	CC	TT	CC	CC	TT	TT	TT
8	14845813	ZmDArTAG006698	G	A	.	.	.	GT	AA	AA	GG	GG	AA	GA	AA	GG	AA	AA	AA	AA	GG	AA	AA	AA	AA	AA	GA	AA	AA	GA	GA	AA	AA	AA	GA	GG	GG	GG	GA	GG	GG	GG	GA	AA	GG	GA	GG	AA	AA
8	19810161	ZmDArTAG006701	T	C	.	.	.	GT	TT	TT	TT	TT	TT	TT	TT	TT	TT	TT	TT	CC	TT	TT	TT	TT	TT	TC	TC	TT	TT	TC	TT	TT	TT	TT	TT	TT	CC	CC	CC	TT	CC	CC	TT	CC	CC	TC	CC	CC	CC
8	21851168	ZmDArTAG006704	G	A	.	.	.	GT	GA	GG	AA	AA	GA	AA	GG	GG	AA	GG	GG	AA	GG	AA	AA	GG	AA	GG	GG	AA	GG	GG	GG	GG	GG	GG	AA	AA	GG	GG	GG	GA	GG	AA	GG	AA	AA	GA	AA	AA	AA
8	23964235	ZmDArTAG006707	C	A	.	.	.	GT	CA	AA	CC	CC	CC	CC	AA	AA	CC	AA	AA	CC	AA	CC	CC	AA	CC	AA	AA	AA	AA	AA	AA	AA	AA	AA	CC	CC	AA	AA	CA	CA	AA	AA	AA	CC	AA	CA	CC	CC	CC
8	27123102	ZmDArTAG006710	G	A	.	.	.	GT	GG	GG	GA	GG	AA	AA	GG	GG	AA	GG	GG	AA	GG	GG	GG	GG	AA	GG	GG	GG	GG	GA	GG	GG	GG	GG	AA	AA	AA	AA	AA	GA	GG	AA	GG	AA	AA	GA	GG	AA	AA
8	28530858	ZmDArTAG006711	T	C	.	.	.	GT	CC	TT	CC	CC	TT	CC	CC	CC	CC	CC	CC	CC	CC	CC	CC	CC	TT	CC	CC	CC	CC	CC	CC	CC	CC	CC	CC	CC	CC	CC	CC	CC	CC	CC	CC	TT	CC	TC	TT	TT	TT
8	29618655	ZmDArTAG006713	C	A	.	.	.	GT	AA	CC	AA	AA	CC	AA	AA	AA	AA	AA	AA	AA	AA	AA	AA	AA	CC	AA	AA	AA	AA	AA	AA	AA	AA	AA	AA	AA	AA	AA	AA	AA	AA	AA	AA	AA	AA	AA	CC	AA	AA
8	35579157	ZmDArTAG006717	T	C	.	.	.	GT	TC	TT	CC	CC	TT	TC	CC	CC	TT	TT	TT	CC	TT	CC	CC	TT	CC	CC	TT	TT	TT	TT	TT	TT	TT	TT	NN	TT	TT	TT	TT	TT	TT	CC	CC	CC	CC	CC	CC	CC	CC
8	51722906	ZmDArTAG006725	G	A	.	.	.	GT	GA	GG	GA	GG	GG	GG	GG	GG	GG	AA	AA	GG	AA	GG	GG	AA	GG	GG	AA	AA	AA	GA	AA	AA	AA	AA	GG	AA	GG	GG	GG	GA	GG	AA	GG	AA	AA	GA	AA	AA	AA
8	53337410	ZmDArTAG006728	G	T	.	.	.	GT	GG	GG	GT	GG	TT	GG	GG	GG	GG	GG	GG	GG	GG	GG	GG	GG	GG	GG	GG	GG	GG	GG	GG	GG	GG	GG	GG	GG	GG	GG	GG	GG	GG	TT	GG	GG	TT	GG	TT	GG	GG
8	54776647	ZmDArTAG006729	G	A	.	.	.	GT	GG	GG	GA	GG	AA	GG	GG	GG	GG	GG	GG	GG	GG	GG	GG	GG	GG	GG	GG	GG	GG	GG	GG	GG	GG	GG	GG	GG	GG	GG	GA	GG	GG	AA	GG	GG	AA	GG	AA	GG	GG
8	56732493	ZmDArTAG006730	G	T	.	.	.	GT	GG	GG	GT	GG	GG	TT	GG	GG	TT	GG	GG	TT	GG	GG	GG	GG	GG	GG	GT	GG	GG	GG	GG	GG	GG	GG	TT	GG	GG	GG	GG	GT	GG	TT	GG	TT	TT	GT	TT	TT	TT
8	62345691	ZmDArTAG006734	C	T	.	.	.	GT	CC	CC	CC	CC	CC	CT	CC	CC	CT	CC	CC	CC	CC	CT	CT	CC	CC	CC	CC	CC	CC	CC	CC	CC	CC	CC	TT	CC	CT	CT	TT	CC	TT	CC	CC	CT	CC	CC	TT	TT	TT
8	65496608	ZmDArTAG006738	T	A	.	.	.	GT	TT	TT	TT	TT	AA	TA	TA	AA	TT	TT	TT	AA	TT	TT	TT	TT	TT	AA	TT	TT	TT	TT	TT	TT	TT	TT	TT	TT	TT	TT	TT	TT	NN	TT	AA	TT	TT	TA	AA	TT	TT
8	65658111	ZmDArTAG006739	A	C	.	.	.	GT	AA	AA	AC	AA	AA	AA	CC	CC	AA	AA	AA	AA	AA	AA	AA	AA	AA	CC	AA	AA	AA	AA	AA	AA	AA	AA	AA	AA	AA	AA	AC	AA	AA	CC	CC	CC	CC	CC	AA	CC	CC
8	66181256	ZmDArTAG006740	T	C	.	.	.	GT	TT	TT	TT	TT	TT	TT	TT	TT	TT	TT	TT	TT	TT	TT	TT	TT	TT	TT	TT	TT	TT	TT	TT	TT	TT	TC	TT	TT	TT	TT	TT	TT	TT	TT	TT	CC	TT	TT	TT	CC	CC
8	70028786	ZmDArTAG006742	A	G	.	.	.	GT	AG	AA	GG	GG	GG	AA	GG	GG	AA	AA	AA	AA	AA	GG	GG	AA	AA	GG	AA	AA	AA	AG	AA	AA	AA	AA	AA	AA	GG	GG	GG	AA	GG	GG	GG	GG	GG	GG	AA	GG	GG
8	72495595	ZmDArTAG006744	G	A	.	.	.	GT	GA	GG	GA	AA	AA	GG	GG	GG	GG	GG	GG	GG	GG	AA	AA	GG	AA	GG	GG	GG	GG	GG	GG	GG	GG	GG	GG	GG	GG	GG	GA	GG	GG	GG	GG	AA	GG	GA	AA	AA	AA
8	74179028	ZmDArTAG006747	A	C	.	.	.	GT	CC	AA	CC	CC	AA	AA	CC	CC	AA	CC	CC	AA	CC	CC	CC	CC	CC	AA	CC	CC	CC	CC	CC	CC	CC	CC	AA	CC	CC	CC	CC	AA	AA	CC	AA	CC	CC	AA	AA	CC	CC
8	78372315	ZmDArTAG006749	A	G	.	.	.	GT	AG	AA	AA	AA	AA	AA	GG	GG	AA	GG	GG	AA	GG	AA	AA	GG	GG	AG	GG	GG	GG	AG	GG	GG	GG	GG	AA	GG	AA	AA	AA	AG	AA	AA	AA	GG	AA	AG	AA	GG	GG
8	90086601	ZmDArTAG006758	T	G	.	.	.	GT	TT	GG	TG	TT	TT	TG	TG	GG	GG	TT	TT	TT	TT	TT	TT	TT	GG	GG	TT	TT	TT	TT	TT	TT	TT	TT	GG	TT	TT	TT	TT	TG	GG	GG	GG	GG	GG	GG	GG	GG	GG
8	92941561	ZmDArTAG006761	T	C	.	.	.	GT	TT	CC	TC	CC	TT	CC	CC	CC	CC	TT	TT	CC	CC	TT	TT	TT	CC	CC	TT	TT	TT	TT	TT	TT	TT	TT	CC	TT	TT	TT	TT	TC	CC	CC	CC	TT	CC	TC	CC	TT	TT
8	99697051	ZmDArTAG006765	A	G	.	.	.	GT	GG	AA	GG	AA	GG	GG	AA	AA	GG	GG	GG	AA	AA	GG	GG	GG	AA	AA	AG	GG	GG	GG	GG	GG	GG	GG	GG	GG	AA	AA	AG	GG	NN	AA	AA	GG	AA	AA	AA	GG	GG
8	104147153	ZmDArTAG006770	A	G	.	.	.	GT	AA	GG	AA	GG	AA	GG	GG	GG	GG	AA	AA	GG	AA	AA	AA	GG	GG	AG	AG	AA	AA	AA	AA	AA	AA	AA	AG	AA	AA	AA	AA	AG	GG	GG	GG	AA	GG	AG	GG	AA	AA
8	105433229	ZmDArTAG006771	C	A	.	.	.	GT	CC	CC	CC	AA	CC	CC	CC	CC	CC	CC	CC	AA	NN	CC	CC	CC	AA	AA	CA	CC	CC	CC	CC	CC	CC	CC	CC	CC	CC	CC	CC	CC	AA	AA	CC	CC	AA	CC	AA	CC	CC
8	106380586	ZmDArTAG006773	T	G	.	.	.	GT	GG	GG	GG	GG	GG	GG	GG	GG	GG	GG	GG	GG	GG	GG	GG	GG	GG	GG	GG	GG	GG	TG	GG	GG	GG	GG	GG	GG	TG	TT	TT	GG	GG	GG	GG	GG	TG	GG	TT	GG	GG
8	110574714	ZmDArTAG006776	T	C	.	.	.	GT	TT	CC	TT	CC	TT	CC	TT	TT	CC	TT	TT	TT	CC	TT	TT	TT	CC	TC	TT	TT	TT	TT	TT	TT	TT	TT	TT	TT	TT	TT	TC	TC	CC	CC	TT	TT	CC	TT	TT	TT	TT
8	113159251	ZmDArTAG006778	G	A	.	.	.	GT	AA	AA	AA	AA	GG	AA	AA	AA	AA	AA	AA	GG	AA	AA	AA	AA	GG	GA	AA	AA	AA	AA	AA	AA	AA	AA	AA	AA	AA	AA	AA	AA	AA	AA	AA	GG	AA	GA	AA	AA	AA
8	115581298	ZmDArTAG006780	C	T	.	.	.	GT	CC	CC	CC	CC	CC	TT	CC	CC	CC	CC	CC	TT	TT	CC	CC	CC	CC	CC	CC	CC	CC	CC	CC	CC	CC	CC	CC	CC	CC	NN	CC	CT	CC	CC	CC	CC	CC	CC	CC	CC	CC
8	117284567	ZmDArTAG006782	A	G	.	.	.	GT	AA	GG	AA	AA	GG	GG	GG	GG	AA	AA	AA	GG	GG	AA	AA	AA	GG	AG	AA	AA	AA	AA	AA	AA	AA	AA	AA	AA	AA	AA	AG	AG	GG	AA	GG	GG	AA	GG	AA	GG	GG
8	117714523	ZmDArTAG006783	T	C	.	.	.	GT	TC	CC	CC	CC	CC	TT	CC	CC	CC	CC	CC	CC	TT	CC	CC	CC	CC	CC	TT	CC	CC	TC	CC	CC	CC	CC	CC	CC	TT	TT	TC	TT	CC	CC	CC	CC	CC	CC	TT	CC	CC
8	118731128	ZmDArTAG006785	T	G	.	.	.	GT	TT	GG	TT	TT	TT	TT	GG	GG	TT	TT	TT	TT	GG	TT	TT	TT	TG	TG	TT	TT	TT	TT	TT	TT	TT	TT	TT	TT	TT	TT	TT	TT	TT	TT	GG	TT	TT	TG	TT	GG	GG
8	123143861	ZmDArTAG006790	T	A	.	.	.	GT	TT	TT	TT	TT	TT	TA	TT	TT	TT	TT	TT	TT	TT	TT	TT	TT	TT	TT	TA	AA	TT	TT	TT	TT	TT	TT	TT	TT	TT	TT	TT	AA	TT	TT	TT	TT	TT	TT	TT	TT	TT
8	132410870	ZmDArTAG006799	A	G	.	.	.	GT	GG	GG	GG	AA	AA	GG	GG	GG	GG	GG	GG	AA	AA	GG	GG	GG	AG	AG	AG	GG	GG	GG	GG	GG	GG	GG	GG	GG	GG	GG	AG	GG	AA	AA	GG	GG	AA	GG	AA	GG	GG
8	135298667	ZmDArTAG006804	T	C	.	.	.	GT	TT	CC	TT	TT	CC	CC	TT	TT	TT	TT	TT	CC	CC	TT	TT	TT	TT	TT	TC	CC	TT	TT	TT	TT	TT	TT	TT	TT	TT	TT	TT	TC	CC	TT	CC	TT	TT	TT	TT	TT	TT
8	138179685	ZmDArTAG006806	T	C	.	.	.	GT	TT	TT	TT	TT	CC	TT	TT	CC	TT	TT	TT	CC	CC	TC	TT	TT	CC	CC	TC	TT	TT	TT	TC	TT	TT	TT	TT	TT	TC	CC	CC	CC	CC	CC	TT	CC	TT	CC	CC	CC	CC
8	140614471	ZmDArTAG006807	T	C	.	.	.	GT	CC	CC	CC	CC	TT	CC	CC	TT	CC	CC	CC	TT	TT	CC	CC	CC	TT	TT	TC	CC	CC	CC	TC	CC	CC	CC	CC	CC	TC	TT	TT	TC	CC	TT	CC	CC	CC	TC	TT	CC	CC
8	142202295	ZmDArTAG006809	C	T	.	.	.	GT	CC	CC	CC	CC	CC	CC	CC	CC	CC	CC	CC	CC	CC	CC	CC	CC	CT	CT	CC	CC	CC	CC	CC	CC	CC	CC	CC	CC	CC	CC	CT	CC	TT	CC	CC	CC	CC	CC	TT	CC	CC
8	143024454	ZmDArTAG006810	C	T	.	.	.	GT	TT	CC	TT	TT	CT	TT	CT	TT	TT	TT	TT	TT	CC	CC	TT	CT	TT	TT	CC	TT	TT	TT	NN	TT	TT	TT	TT	TT	CT	TT	CT	TT	TT	CC	TT	CC	CT	CC	CC	CC	CC
8	148840150	ZmDArTAG006818	T	C	.	.	.	GT	TC	CC	CC	CC	CC	TC	TT	CC	TT	TT	TT	CC	CC	CC	CC	TT	CC	CC	TC	TT	TT	TC	TC	TT	TT	TT	TT	TT	TC	CC	CC	TC	CC	CC	TT	CC	CC	CC	CC	CC	CC
8	155513136	ZmDArTAG006824	G	A	.	.	.	GT	GA	AA	AA	GG	AA	GG	AA	AA	GG	AA	AA	AA	AA	AA	AA	AA	AA	AA	AA	GG	AA	AA	AA	AA	AA	AA	AA	AA	AA	AA	GA	AA	AA	AA	AA	AA	GG	AA	AA	AA	AA
8	161757061	ZmDArTAG006832	G	A	.	.	.	GT	AA	GG	AA	AA	AA	GA	AA	AA	GG	AA	GG	GG	GG	AA	AA	AA	AA	AA	AA	AA	AA	AA	AA	AA	AA	AA	AA	AA	AA	AA	AA	AA	AA	AA	AA	AA	AA	AA	GG	AA	AA
8	162396652	ZmDArTAG006833	C	T	.	.	.	GT	CT	CC	TT	TT	CC	CT	CC	CC	CC	CC	NN	CC	TT	CC	CC	CC	CT	CT	CT	CC	CC	CC	CT	CT	CC	CC	CC	TT	TT	TT	CT	CT	TT	TT	CC	CC	TT	CC	TT	CC	CC
8	167307870	ZmDArTAG006841	A	G	.	.	.	GT	AA	GG	GG	AG	AA	GG	GG	GG	GG	GG	AA	GG	GG	AG	GG	GG	GG	GG	AG	AA	GG	GG	GG	GG	GG	GG	GG	GG	GG	GG	GG	GG	GG	AA	GG	GG	AA	GG	GG	NN	NN
8	169691021	ZmDArTAG006842	C	G	.	.	.	GT	CC	CC	CC	CC	GG	CC	GG	GG	GG	CC	GG	CC	GG	CC	CC	CC	CC	CC	GG	GG	CC	CC	CC	CC	CC	CC	CC	CG	CC	CC	CC	CG	CC	GG	CC	GG	GG	GG	GG	GG	GG
8	170743368	ZmDArTAG006844	A	G	.	.	.	GT	GG	AA	AA	AA	AA	AA	GG	GG	GG	GG	GG	NN	GG	AA	AA	AG	AA	AA	AA	GG	GG	GG	GG	GG	AA	GG	AA	AA	AA	AA	AA	AG	GG	AA	NN	AA	AA	AA	GG	AA	AA
8	174511713	ZmDArTAG006847	C	A	.	.	.	GT	CA	CC	CC	CC	CC	CC	CC	CC	AA	CC	CC	CC	AA	CC	CC	CC	CC	CC	AA	CC	CC	CC	CC	CC	CC	CC	CC	CC	CC	CC	CC	CA	CC	CC	CC	CC	CC	AA	AA	AA	AA
9	4654773	ZmDArTAG006851	T	G	.	.	.	GT	TG	GG	TT	TT	TT	TT	TT	GG	TT	TT	GG	TT	TT	TT	TT	TT	TT	TT	TT	TT	GG	GG	GG	GG	TT	GG	TT	TT	TT	TT	TT	TG	GG	TT	TT	GG	TT	GG	TT	GG	GG
9	7180686	ZmDArTAG006854	A	G	.	.	.	GT	GG	AA	AA	AA	GG	GG	GG	AA	AA	GG	AA	AA	AA	GG	AA	GG	AA	AA	AA	GG	AA	AA	AA	AA	GG	AA	GG	GG	GG	AA	AG	AA	AA	AA	GG	AA	AA	AA	GG	AA	AA
9	8950151	ZmDArTAG006855	C	T	.	.	.	GT	CT	TT	TT	TT	CC	TT	TT	TT	CC	TT	CC	CC	TT	TT	TT	TT	CT	CT	TT	TT	TT	TT	TT	TT	TT	CT	TT	TT	TT	CC	CC	TT	CC	TT	CC	TT	TT	TT	CC	TT	TT
9	9400645	ZmDArTAG006857	C	T	.	.	.	GT	CC	CC	CC	CC	TT	TT	CC	TT	TT	CC	TT	CC	TT	TT	TT	CC	CT	CT	TT	CC	TT	TT	TT	TT	CC	TT	TT	CC	CC	TT	CT	TT	TT	TT	TT	TT	CC	TT	CC	TT	TT
9	9646641	ZmDArTAG006858	G	A	.	.	.	GT	AA	NN	AA	AA	GG	AA	AA	AA	GG	AA	GG	AA	AA	AA	AA	AA	GA	GA	GG	AA	AA	AA	AA	AA	AA	GG	AA	AA	AA	GG	GA	GA	AA	AA	GG	AA	AA	GG	AA	AA	AA
9	12269598	ZmDArTAG006863	C	T	.	.	.	GT	CC	CC	CC	CC	CT	TT	CT	TT	CC	CC	CC	NN	TT	TT	TT	CC	CT	CT	CC	CC	TT	TT	TT	TT	CC	CC	TT	CC	CC	CC	CC	CT	NN	TT	CC	CC	CC	TT	NN	TT	TT
9	17240221	ZmDArTAG006869	G	A	.	.	.	GT	GG	AA	GG	GG	GG	GA	AA	AA	GG	GG	GG	AA	AA	AA	GG	GG	GA	GA	GA	GG	GG	GG	GG	GG	GG	AA	GG	GG	GG	GG	GA	GG	GG	AA	GG	GG	GG	AA	AA	AA	AA
9	20617367	ZmDArTAG006874	G	A	.	.	.	GT	GG	GG	GG	GA	GG	GG	GG	GG	AA	AA	AA	GG	GG	GG	GG	AA	GG	GG	AA	GG	AA	GA	AA	AA	GG	GG	GG	AA	AA	AA	GA	GA	GG	GG	AA	AA	GA	GG	GG	GG	GG
9	22066639	ZmDArTAG006875	T	C	.	.	.	GT	TT	TT	TT	TT	TT	CC	CC	CC	CC	CC	CC	CC	CC	TT	TT	CC	TC	TC	CC	TT	CC	TC	CC	CC	TT	TT	TT	CC	CC	CC	TC	TC	TT	CC	CC	CC	TT	TT	CC	CC	CC
9	24345287	ZmDArTAG006879	C	T	.	.	.	GT	CC	CC	CT	TT	TT	CC	CC	CC	TT	TT	TT	CC	CC	CC	CC	TT	CC	CC	CC	CC	TT	CT	TT	TT	CT	CC	CC	CC	CC	CC	CC	CC	CC	CC	TT	TT	TT	TT	CC	CC	CC
9	29416507	ZmDArTAG006885	C	T	.	.	.	GT	CC	TT	CC	TT	CC	TT	CC	CC	CC	CC	CC	CC	CC	CC	CC	CC	CT	TT	CC	CC	CC	CC	CC	CC	CC	CC	CC	CC	CC	CC	CC	CC	CC	CC	CC	CC	CC	CC	CC	CC	CC
9	30079499	ZmDArTAG006886	C	T	.	.	.	GT	CT	TT	CC	TT	TT	TT	CC	CC	TT	TT	TT	CC	CC	CC	CC	TT	TT	TT	CC	TT	TT	CT	TT	TT	CC	CC	CC	CC	CC	CC	CC	CC	CC	CC	TT	TT	CC	TT	CC	CC	CC
9	32469494	ZmDArTAG006887	A	G	.	.	.	GT	GG	GG	GG	AA	GG	AA	GG	GG	AA	AA	AA	GG	GG	GG	GG	AA	AG	AA	GG	GG	AA	AG	AA	AA	GG	GG	GG	GG	GG	GG	GG	GG	AA	GG	AA	AA	GG	AA	AA	GG	GG
9	33241272	ZmDArTAG006888	T	C	.	.	.	GT	CC	CC	CC	TT	CC	TT	CC	CC	TT	TT	TT	CC	CC	CC	CC	TT	TC	TT	CC	CC	TT	TC	TT	TT	CC	CC	CC	CC	CC	CC	CC	CC	CC	CC	TT	TT	CC	TT	TT	CC	CC
9	37553357	ZmDArTAG006891	T	C	.	.	.	GT	TT	CC	TT	TT	TT	TT	CC	CC	TT	TT	TT	TT	TC	TT	TT	TT	TT	TT	CC	TT	TT	TT	TT	TT	TT	TT	TT	TT	TT	TT	TC	TC	TT	CC	TT	TT	TT	TT	TT	CC	CC
9	42056903	ZmDArTAG006895	A	G	.	.	.	GT	GG	GG	GG	GG	AA	GG	GG	GG	AA	AA	AA	GG	GG	GG	GG	AA	GG	GG	GG	GG	AA	AG	AA	AA	GG	GG	GG	GG	GG	GG	GG	GG	GG	GG	AA	AA	GG	AA	GG	GG	GG
9	42767675	ZmDArTAG006896	T	C	.	.	.	GT	CC	CC	CC	CC	CC	CC	CC	CC	TT	TT	TT	CC	CC	CC	CC	TT	CC	CC	CC	CC	TT	TC	TT	TT	CC	CC	CC	CC	CC	CC	CC	CC	CC	CC	CC	TT	TC	TT	TT	CC	CC
9	59462302	ZmDArTAG006907	G	T	.	.	.	GT	TT	GG	TT	TT	GG	GG	GG	GG	GG	GG	TT	TT	GT	GG	GG	GG	TT	TT	GG	TT	GG	GG	GG	GG	GG	GG	GG	GG	GG	GG	GG	GG	GG	GG	TT	GG	TT	GG	TT	GG	GG
9	60943194	ZmDArTAG006908	C	G	.	.	.	GT	CG	GG	CC	CC	CC	GG	GG	GG	GG	GG	GG	CC	GG	GG	GG	GG	GG	GG	GG	GG	GG	GG	GG	GG	GG	GG	GG	GG	GG	GG	CG	GG	GG	GG	GG	GG	CC	GG	CC	GG	GG
9	63270666	ZmDArTAG006909	C	A	.	.	.	GT	AA	AA	AA	AA	AA	AA	AA	AA	CC	CC	AA	AA	AA	CC	CC	CC	AA	AA	AA	AA	CC	CC	CC	CC	CC	CC	CC	CC	CC	CC	CA	CA	AA	AA	AA	CC	AA	CC	CC	AA	AA
9	64696495	ZmDArTAG006910	T	A	.	.	.	GT	TA	TT	TT	TT	AA	TT	AA	AA	AA	AA	AA	TT	TA	TT	TT	AA	TA	TT	AA	AA	AA	TA	AA	AA	TT	TT	TT	TT	TT	TT	TT	TT	TT	AA	AA	AA	TT	AA	AA	AA	AA
9	67914859	ZmDArTAG006913	T	G	.	.	.	GT	GG	GG	GG	GG	TT	GG	TT	TT	TT	TT	GG	GG	TG	GG	GG	TT	TG	TT	TT	GG	TT	TG	TT	TT	GG	GG	GG	GG	GG	GG	GG	TG	GG	TT	GG	TT	GG	TT	GG	TT	TT
9	75597482	ZmDArTAG006915	G	T	.	.	.	GT	TT	GG	TT	TT	GG	TT	GG	GG	TT	TT	TT	TT	GT	GG	GG	TT	TT	TT	GG	TT	TT	GT	TT	TT	GG	GG	GG	GG	GG	GG	GT	GG	GG	GG	TT	TT	TT	TT	GG	GG	GG
9	77071639	ZmDArTAG006916	A	T	.	.	.	GT	AT	AA	TT	TT	TT	AA	AA	AA	AA	AA	AA	TT	AA	TT	TT	AA	AA	AA	AA	AA	AA	AT	AA	AA	TT	TT	TT	TT	TT	TT	AT	AT	AA	AA	AA	AA	TT	AA	AA	AA	AA
9	78161955	ZmDArTAG006918	T	C	.	.	.	GT	CC	CC	CC	CC	CC	CC	CC	CC	TT	TT	CC	CC	CC	CC	CC	TT	TC	TT	CC	CC	TT	TC	TT	TT	CC	CC	CC	CC	CC	CC	TC	CC	CC	CC	CC	TT	CC	TT	TT	CC	CC
9	83017555	ZmDArTAG006922	C	A	.	.	.	GT	AA	CC	AA	AA	CC	AA	CC	CC	AA	AA	AA	AA	CA	AA	AA	AA	CA	CC	CC	AA	AA	AA	AA	AA	AA	CA	AA	AA	AA	CA	CA	CA	CC	CC	AA	AA	AA	AA	CC	CC	CC
9	88296618	ZmDArTAG006927	C	T	.	.	.	GT	CC	TT	CC	CC	TT	CC	CC	CC	CC	CC	NN	CC	CC	CC	CC	CC	CC	CC	CC	CC	NN	CC	CC	CC	CC	CC	CC	CC	CC	CC	CC	CC	TT	CC	CC	CC	CC	CC	CT	CC	CC
9	89658119	ZmDArTAG006928	G	C	.	.	.	GT	GC	GG	GG	GG	CC	CC	CC	CC	CC	CC	CC	GG	CC	CC	CC	CC	CC	CC	CC	CC	CC	CC	CC	CC	CC	CC	CC	CC	CC	CC	CC	CC	GG	CC	CC	CC	GG	CC	GG	CC	CC
9	89932762	ZmDArTAG006929	A	C	.	.	.	GT	AA	AA	AA	AA	AA	AA	AA	AA	CC	CC	CC	AA	AA	CC	CC	CC	AA	AA	AA	AA	CC	CC	AC	CC	CC	AC	CC	CC	AC	CC	CC	AC	AA	AA	AA	CC	AA	CC	AA	AA	AA
9	92419622	ZmDArTAG006930	T	G	.	.	.	GT	TG	GG	GG	GG	GG	GG	GG	GG	TT	TT	TT	GG	TG	TT	TT	TT	TG	GG	GG	TT	TT	TT	TT	TT	TT	TG	TT	TT	TT	TT	TG	TG	TT	GG	TT	TT	GG	TT	GG	GG	GG
9	92797581	ZmDArTAG006931	G	A	.	.	.	GT	GA	GG	GG	GG	AA	GG	GG	GG	GG	GG	AA	GG	GA	AA	AA	GG	GA	GG	GG	AA	GG	GA	GG	GG	AA	GA	AA	AA	AA	AA	AA	GA	NN	GG	GG	GG	GG	GG	GG	GG	GG
9	95185564	ZmDArTAG006933	C	T	.	.	.	GT	CT	TT	CC	CC	TT	TT	TT	TT	CC	CC	TT	CC	TT	TT	TT	CC	TT	TT	TT	TT	CC	CC	CC	CC	CC	CT	CC	CC	CC	CC	CT	CT	CC	TT	CC	CC	CC	CC	CC	TT	TT
9	97783667	ZmDArTAG006935	G	T	.	.	.	GT	GG	GG	GG	GG	TT	GG	GG	GG	TT	TT	NN	GG	GG	NN	TT	TT	GG	GG	GG	NN	TT	TT	TT	TT	TT	GT	TT	TT	TT	TT	GT	GT	GG	GG	TT	TT	GG	GG	GT	GG	GG
9	98002212	ZmDArTAG006936	A	G	.	.	.	GT	AA	AA	AA	AA	AA	AA	AA	AA	GG	GG	AA	AA	AA	AA	AA	GG	AA	AA	AA	AA	GG	GG	GG	GG	GG	AG	GG	GG	GG	GG	AG	AG	GG	AA	GG	GG	AA	AA	AG	AA	AA
9	99951824	ZmDArTAG006937	A	G	.	.	.	GT	AG	AA	AG	AA	GG	GG	GG	GG	GG	GG	GG	AA	GG	GG	GG	GG	GG	GG	GG	GG	GG	GG	GG	GG	GG	GG	GG	GG	GG	GG	GG	GG	NN	GG	GG	GG	AG	AG	AA	GG	GG
9	104361462	ZmDArTAG006940	A	C	.	.	.	GT	AC	CC	AA	AA	AA	CC	CC	CC	CC	CC	CC	AA	CC	CC	CC	CC	CC	CC	CC	CC	CC	CC	CC	CC	CC	CC	CC	CC	CC	CC	CC	CC	CC	CC	CC	CC	AA	AC	AA	CC	CC
9	105038603	ZmDArTAG006941	G	T	.	.	.	GT	GT	TT	GG	GG	GG	TT	TT	TT	TT	GG	TT	GG	TT	TT	TT	GG	TT	TT	TT	TT	GG	GT	GG	GG	TT	TT	TT	TT	TT	TT	TT	TT	TT	TT	GG	GG	GG	GT	GG	TT	TT
9	106203320	ZmDArTAG006942	G	A	.	.	.	GT	GG	AA	GG	GG	AA	GA	GA	AA	AA	AA	AA	AA	AA	AA	AA	AA	AA	AA	AA	AA	AA	AA	AA	AA	AA	AA	AA	AA	AA	AA	AA	AA	AA	AA	AA	AA	GG	GG	AA	AA	AA
9	112357436	ZmDArTAG006946	A	C	.	.	.	GT	CC	CC	AA	AA	CC	CC	CC	CC	CC	CC	CC	CC	CC	AC	CC	CC	CC	CC	CC	CC	CC	AC	CC	CC	CC	CC	CC	CC	CC	CC	CC	AC	CC	AC	CC	CC	AA	AC	AC	CC	CC
9	113815153	ZmDArTAG006948	A	G	.	.	.	GT	AG	NN	GG	GG	AA	AA	AA	AA	AA	GG	AA	NN	AA	AA	AA	GG	AA	AA	AA	AA	GG	GG	GG	GG	AA	AA	AA	AA	AG	AA	AA	AA	NN	AA	AA	GG	GG	AG	GG	AA	AA
9	116922553	ZmDArTAG006950	T	C	.	.	.	GT	TC	NN	TT	TT	CC	CC	CC	CC	CC	TT	CC	TT	CC	CC	CC	TT	CC	CC	CC	CC	TT	TT	TT	TT	CC	CC	CC	CC	TC	CC	CC	TC	NN	TC	CC	TT	TT	TC	TT	CC	CC
9	120483867	ZmDArTAG006952	G	T	.	.	.	GT	TT	GG	TT	TT	TT	GT	GT	GG	TT	GG	TT	TT	TT	TT	TT	GG	TT	GT	GG	TT	GG	GT	GT	GG	TT	TT	TT	GT	TT	TT	TT	TT	NN	GG	GG	GG	GG	GT	TT	GG	GG
9	121846186	ZmDArTAG006953	C	T	.	.	.	GT	CC	TT	CC	CC	CC	CC	CC	CC	CC	CC	CC	CC	CC	CT	TT	CC	CC	CC	CC	CC	CC	CC	CC	CC	CC	CC	CC	CC	CC	CC	CC	CC	CC	CT	CC	CC	TT	CC	TT	CC	CC
9	122381922	ZmDArTAG006954	A	C	.	.	.	GT	AA	AA	AA	AA	AA	AA	AA	AA	NN	CC	NN	CC	AA	CC	CC	CC	AA	AA	AA	NN	CC	CC	CC	CC	CC	AA	NN	CC	CC	NN	CC	AC	CC	AA	AA	CC	AA	AA	CC	AA	AA
9	129271148	ZmDArTAG006960	C	T	.	.	.	GT	TT	CC	TT	TT	TT	CC	TT	TT	TT	TT	TT	TT	TT	TT	TT	TT	TT	TT	TT	TT	TT	TT	TT	TT	TT	TT	TT	TT	TT	TT	TT	TT	TT	TT	TT	TT	TT	CT	TT	TT	TT
9	129664549	ZmDArTAG006962	A	G	.	.	.	GT	GG	AA	GG	GG	GG	AA	AA	AA	GG	AA	GG	GG	AG	GG	GG	AA	AG	AG	AA	GG	AA	AG	AA	AA	GG	AG	GG	AA	AG	GG	GG	AG	GG	AA	AA	AA	AA	AA	GG	AA	AA
9	134140227	ZmDArTAG006965	T	G	.	.	.	GT	NN	TT	GG	GG	GG	TT	GG	GG	GG	GG	NN	GG	GG	TG	GG	GG	GG	GG	GG	GG	GG	TG	GG	GG	TT	GG	TT	GG	TG	TT	TG	TG	TT	TT	GG	GG	TT	GG	GG	GG	GG
9	134140819	ZmDArTAG006966	T	A	.	.	.	GT	TT	TT	AA	TA	TA	AA	TT	TT	TT	AA	TT	AA	TT	TA	TT	AA	TT	TT	TT	TT	AA	AA	AA	AA	AA	TT	AA	AA	AA	AA	AA	TA	AA	TT	TT	AA	TT	TT	TA	TT	TT
9	135524338	ZmDArTAG006968	T	G	.	.	.	GT	TT	GG	GG	GG	GG	TT	TT	TT	TT	TT	TT	TT	TT	TT	TT	TT	TT	TT	TT	TT	TT	TT	TT	TT	TT	TT	TT	TT	TT	TT	TT	TT	TT	TT	TT	TT	TT	TT	GG	TT	TT
9	136271947	ZmDArTAG006969	C	T	.	.	.	GT	TT	CC	CC	CC	TT	TT	TT	TT	TT	TT	TT	TT	TT	TT	TT	TT	TT	TT	TT	TT	TT	TT	TT	TT	TT	TT	TT	TT	TT	TT	TT	TT	TT	TT	TT	TT	TT	TT	CC	TT	TT
9	138347835	ZmDArTAG006972	G	A	.	.	.	GT	AA	GG	AA	AA	AA	GG	AA	AA	AA	GG	AA	GG	GA	AA	GG	GG	AA	AA	AA	AA	GG	GG	GG	GG	AA	AA	GG	GG	GA	GG	GG	GA	GG	AA	AA	GG	AA	GA	AA	AA	AA
9	140610110	ZmDArTAG006974	A	C	.	.	.	GT	AA	NN	AA	AA	AA	AC	AA	AA	AA	CC	AA	CC	AA	AA	AA	CC	AA	AA	AA	AA	CC	CC	CC	CC	AC	AA	CC	CC	CC	CC	CC	AC	CC	AA	AA	AA	AA	AA	AA	AA	AA
9	140844881	ZmDArTAG006975	C	T	.	.	.	GT	CC	CC	CC	CC	TT	CC	TT	CC	CC	CC	CC	TT	CT	CC	CT	CC	CT	CT	TT	CC	CC	CC	CT	CC	CC	CT	CC	CC	CC	CC	CC	TT	TT	CT	TT	TT	CC	TT	TT	TT	TT
9	144063658	ZmDArTAG006977	T	C	.	.	.	GT	CC	TT	CC	TC	TT	TT	TT	TC	CC	TT	CC	TT	TT	TT	TT	TT	TC	TC	TT	CC	TT	TT	TT	TT	TT	TT	TT	TT	TT	TT	TT	TT	TT	CC	TT	TT	TC	CC	TT	CC	CC
9	145436451	ZmDArTAG006978	C	T	.	.	.	GT	CC	NN	CC	CC	CC	TT	TT	CC	CC	TT	CC	CC	CT	TT	CC	NN	CT	CT	TT	NN	TT	TT	TT	TT	NN	TT	TT	TT	TT	TT	TT	CT	TT	CC	TT	TT	CC	TT	TT	TT	TT
9	146944169	ZmDArTAG006979	G	A	.	.	.	GT	AA	AA	AA	AA	AA	AA	AA	AA	AA	AA	AA	AA	AA	AA	AA	AA	AA	AA	AA	GG	AA	AA	AA	AA	AA	AA	AA	AA	AA	AA	AA	AA	AA	AA	AA	AA	AA	GA	GG	AA	AA
9	147714853	ZmDArTAG006984	T	C	.	.	.	GT	TT	CC	TT	CC	TT	CC	TT	TT	TT	CC	TT	CC	TT	CC	CC	CC	TT	TT	TT	TT	CC	CC	CC	CC	CC	TC	CC	CC	CC	CC	CC	TC	CC	TT	TT	TT	CC	TT	CC	TT	TT
9	151667397	ZmDArTAG006987	A	C	.	.	.	GT	CC	CC	CC	CC	CC	CC	AA	CC	CC	CC	CC	CC	AA	CC	CC	CC	AA	AC	AA	CC	CC	CC	CC	CC	CC	CC	CC	CC	AC	AA	AC	AC	CC	CC	AA	AA	CC	AA	CC	AA	AA
3	171195597	ZmDArTAG007001	G	T	.	.	.	GT	GT	TT	TT	GG	TT	TT	GG	GT	GG	TT	TT	TT	GG	TT	TT	TT	GT	GT	GG	GG	TT	TT	TT	TT	TT	TT	TT	TT	TT	TT	TT	GT	GG	GG	GG	GG	GG	GG	TT	GG	GG
9	151745357	ZmDArTAG007015	G	T	.	.	.	GT	GG	TT	GG	TT	TT	GG	GG	GG	GG	GG	GG	GG	GG	GG	GG	GG	GG	GG	GG	GG	GG	GG	GG	GG	GG	GG	GG	GG	GT	TT	TT	GT	GG	GG	GG	GG	TT	GG	GG	GG	GG
[truncated: 21 more columns]
